# Supplementary material for: Dynamic regulation of integrin β1 phosphorylation supports invasion of breast cancer cells
Source: Nat Cell Biol. 2025 May 26;27(6):1021–34. doi: 10.1038/s41556-025-01663-4 (PMC12173946; doi:10.1038/s41556-025-01663-4)
Supplement: Supplementary file 5 — Supplementary Tables 1–5. [file 41556_2025_1663_MOESM5_ESM.xlsx]

## Sheet: Supplementary Table 1
Supplementary Table 1 - RNAi FRET screen
Classical PTPs (class I Cys-based) (subclass I)
Transmembrane Classical PTPs
	siRNA	Mean	SD	n	p.adj	Present in meta-adhesome? (Horton, NCB, 2015)
PTPRA	A	0.276422	0.859716	460	0.4546	Yes
	B	0.507757	1.10089	430	0.0001
	C	0.168383	0.851973	310	0.9985
PTPRC	A	0.156392	0.674438	521	0.9997	No
	B	0.145804	0.737813	419	0.9993
	C	0.237707	0.831459	262	0.9998
PTPRD	A	0.0288252	0.692159	320	0.2798	No
	B	0.112821	0.721811	319	0.9999
	C	0.135006	0.7314	282	0.9793
PTPRE	A	0.235179	0.755529	314	0.9979	No
	B	0.182438	0.824316	517	0.9833
	C	0.123462	0.645751	365	0.8305
PTPRF	A	0.0358795	0.598749	399	0.2408	No
	B	0.0406712	0.619752	291	0.991
	C	0.552801	1.15883	242	0.0001
PTPRG	A	0.22974	0.786874	483	0.9911	No
	B	0.156357	0.746195	503	0.9988
	C	0.128544	0.696102	333	0.923
PTPRH	A	0.110186	0.760801	500	0.998	No
	B	-0.0106122	0.691392	255	0.5888
	C	0.349537	0.94761	332	0.5788
PTPRJ	A	0.356759	0.85158	477	0.003	No
	B	0.229883	0.785012	459	0.4412
	C	0.314686	0.909717	293	0.9805
PTPRK	A	0.0599	0.69728	581	0.3609	Yes
	B	0.7148	1.83605	162	0.0001
	C	0.271512	0.848379	435	0.9988
PTPRM	A	0.258948	0.916859	516	0.7045	No
	B	0.348659	0.901239	358	0.0007
	C	-0.0105556	0.573859	439	0.0004
PTPRN	A	-0.00381125	0.699266	483	0.0129	No
	B	0.44154	1.03643	439	0.0001
	C	0.667538	1.20693	228	0.0001
PTPRN2	A	0.112286	0.741471	518	0.998	No
	B	0.460512	0.966751	360	0.0001
	C	0.158943	0.784468	356	0.998
PTPRO	A	0.26812	0.796445	309	0.8383	No
	B	0.498054	1.02292	375	0.0001
	C	0.290732	0.792754	292	0.9983
PTPRR	A	0.350199	0.857424	388	0.0137	No
	B	0.139832	0.771801	515	0.9994
	C	0.209217	0.711112	319	0.9996
PTPRS	A	0.392236	0.961704	488	0.0001	Yes
	B	0.361786	0.842808	389	0.0001
	C	0.238337	0.740517	389	0.9997
PTPRT	A	0.124452	0.690765	457	0.9987	No
	B	0.302287	0.878238	328	0.0309
	C	0.168904	0.995185	317	0.9985
PTPRU	A	0.129533	0.798934	474	0.9989	No
	B	0.154621	0.765466	403	0.999
	C	0.0560717	0.687965	404	0.061
PTPRZ1	A	0.256667	0.835502	523	0.7407	No
	B	0.268248	0.822547	325	0.179
	C	0.209121	0.855655	400	0.9996
Non-receptor Classical PTPs
	siRNA	Mean	SD	n	p.adj	Present in meta-adhesome? (Horton, NCB, 2015)
PTPN1	A	0.0199841	0.591594	379	0.1292	Yes
	B	0.210107	0.809029	437	0.8124
	C	0.126656	0.822098	320	0.9178
PTPN2	A	0.393332	0.950584	512	0.0001	No
	B	0.0765019	0.728659	296	0.999
	C	0.120034	0.709846	390	0.747
PTPN3	A	0.174492	0.745327	478	0.9998	No
	B	0.253307	0.838542	458	0.1629
	C	0.176495	0.771593	236	0.999
PTPN5	A	0.169655	0.786437	510	0.9999	No
	B	0.441565	1.13154	266	0.0001
	C	0.127907	0.656732	261	0.9679
PTPN6	A	0.164177	0.761869	465	0.9999	No
	B	0.517874	1.12784	393	0.0001
	C	0.00917446	0.771709	370	0.0045
PTPN7	A	0.149134	0.705375	454	0.9996	No
	B	0.110316	0.933487	338	0.9999
	C	0.101051	0.756682	388	0.4522
PTPN9	A	0.283451	0.970193	421	0.398	Yes
	B	0.188632	0.750297	436	0.9816
	C	0.0658418	0.682079	415	0.0947
PTPN11	A	-0.139271	0.640387	172	0.0006	Yes
	B	0.41377	0.92094	405	0.0001
	C	0.201595	0.721918	404	0.9994
PTPN12	A	0.0594875	0.709176	316	0.7285	Yes
	B	0.0752412	0.783227	384	0.9988
	C	-0.0110288	0.685944	418	0.0005
PTPN13	A	0.688442	1.17834	333	0.0001	No
	B	0.100638	0.799215	482	0.9996
	C	0.230651	0.859593	479	0.9999
PTPN14	A	-0.0565444	0.645812	456	0.0002	No
	B	0.241622	0.785026	203	0.801
	C	0.1197	0.925687	417	0.7065
PTPN18	A	0.224211	0.900365	425	0.9981	No
	B	0.344577	0.882627	367	0.0008
	C	0.185205	0.779081	237	0.9991
PTPN20A	A	0.342766	0.880417	464	0.0106	No
	B	0.357158	0.891947	487	0.0001
	C	0.301952	0.892629	264	0.998
PTPN20B	A	0.208383	0.868217	544	0.9986	No
	B	0.0849965	0.680404	450	0.9991
	C	0.290308	0.857465	276	0.9984
PTPN21	A	0.22421	0.809264	551	0.9919	No
	B	0.372797	0.866108	415	0.0001
	C	0.269739	0.82749	240	0.9991
PTPN22	A	0.201856	0.757024	506	0.999	No
	B	0.225794	0.766512	450	0.5205
	C	0.1685	0.807256	335	0.9985
PTPN23	A	0.450749	1.10056	463	0.0001	Yes
	B	0.010793	0.684269	397	0.6269
	C	0.167287	0.781558	264	0.9986
Dual-specificity VH1-like PTPs (DUSPs) (class I Cys-based) (subclass II)
Dual-specificity MAPK phosphatases (MKPs)
	siRNA	Mean	SD	n	p.adj	Present in meta-adhesome? (Horton, NCB, 2015)
DUSP1	A	-0.0930164	0.60995	456	0.0001	No
	B	0.218361	0.757332	403	0.7182
	C	0.173538	0.814627	365	0.9986
DUSP2	A	0.0749267	0.794393	609	0.6072	No
	B	0.201368	0.801339	529	0.8639
	C	0.161199	0.788077	292	0.9983
DUSP4	A	0.28813	0.979776	369	0.4097	No
	B	0.312875	0.941034	422	0.0048
	C	0.12665	0.921302	148	0.9917
DUSP5	A	0.290066	0.801776	301	0.5164	No
	B	0.129433	0.811563	214	0.9998
	C	0.0926219	0.687207	392	0.3352
DUSP6	A	-0.0467542	0.597739	439	0.0006	No
	B	0.232795	0.831748	470	0.3831
	C	0.167342	0.795249	297	0.9985
DUSP7	A	-0.0771262	0.67797	346	0.0002	No
	B	0.245697	0.832754	430	0.2623
	C	0.220101	0.909778	267	0.9999
DUSP8	A	-0.0613534	0.599471	467	0.0001	No
	B	0.28576	0.961413	465	0.0229
	C	0.0386345	0.736778	353	0.0355
DUSP9	A	0.212124	0.793258	464	0.9986	No
	B	-0.00161882	0.654653	376	0.459
	C	0.300763	0.910074	208	0.9983
DUSP10	A	-0.0244347	0.652698	341	0.0141	No
	B	0.0883486	0.766702	314	0.9993
	C	0.476844	0.972889	250	0.0039
DUSP16	A	0.193967	0.784958	530	0.9993	No
	B	-0.0105778	0.694099	521	0.1829
	C	-0.216774	0.645107	309	0.0001
STYXL1	A	0.108449	0.758872	337	0.9983	No
	B	0.137254	0.755691	391	0.9995
	C	0.146581	0.735458	292	0.9911
Small-size atypical DUSPs
	siRNA	Mean	SD	n	p.adj	Present in meta-adhesome? (Horton, NCB, 2015)
DUSP3	A	0.0640591	0.666948	413	0.6335	Yes
	B	0.0771791	0.669806	440	0.9988
	C	-0.0183455	0.927658	246	0.006
DUSP13	A	0.0622684	0.655049	540	0.4385	No
	B	0.565094	1.10601	371	0.0001
	C	0.1435	0.687189	360	0.9802
DUSP14	A	0.402862	0.981733	505	0.0001	No
	B	0.24547	0.808182	334	0.4055
	C	0.12863	0.815175	497	0.7675
DUSP18	A	0.362254	0.926067	475	0.0019	No
	B	0.0702511	0.68625	431	0.9986
	C	-0.0592805	0.977744	92	0.0927
DUSP19	A	0.385107	0.963908	484	0.0002	No
	B	0.0272612	0.644592	449	0.8376
	C	-0.104729	0.685107	165	0.0005
DUSP21	A	0.260484	0.861923	495	0.6992	No
	B	0.0911952	0.728549	372	0.9994
	C	0.201999	0.768893	352	0.9994
DUSP22	A	0.0650583	0.702935	511	0.5198	No
	B	0.120927	0.72624	403	0.9999
	C	0.387315	0.846305	191	0.4517
DUSP23	A	0.0353775	0.714705	539	0.122	No
	B	0.18334	0.821617	419	0.9914
	C	0.245661	0.865654	302	0.9996
DUSP26	A	0.189974	0.752611	330	0.9995	No
	B	-0.213237	0.486839	206	0.0001
	C	0.510101	1.01988	129	0.0241
DUPD1	A	0.198056	0.806857	527	0.9991	No
	B	0.0564201	0.740547	277	0.9984
	C	0.0964983	0.839673	329	0.4834
DUSP28	A	0.289667	0.953347	463	0.2637	No
	B	0.204959	0.8149	498	0.8334
	C	0.183082	0.901645	371	0.9989
Other atypical DUSPs
RNGTT	A	0.327658	0.86096	440	0.0379	No
	B	0.0543188	0.713904	348	0.9981
	C	0.0151496	0.657784	366	0.0072
DUSP11	A	0.155447	0.863847	486	0.9997	No
	B	0.229118	0.914972	353	0.6191
	C	0.222895	0.84742	361	0.9999
DUSP12	A	0.22196	0.808014	451	0.9982	No
	B	0.0571435	0.716337	513	0.9917
	C	0.443201	1.0491	327	0.0084
EPM2A	A	0.321916	0.878758	459	0.0473	No
	B	0.122469	0.688227	455	0.9999
	C	0.264033	0.795993	314	0.9991
Slingshots
	siRNA	Mean	SD	n	p.adj	Present in meta-adhesome? (Horton, NCB, 2015)
SSH1	A	0.217322	0.83494	468	0.9983	No
	B	-0.0430434	0.646016	358	0.0876
	C	0.43936	1.06133	260	0.0282
SSH2	A	0.523121	1.10115	226	0.0001	No
	B	0.191434	0.836295	433	0.9799
	C	0.697732	1.33373	236	0.0001
SSH3	A	-0.00706471	0.651649	399	0.0226	No
	B	-0.0108234	0.552649	324	0.4209
	C	0.172797	0.826748	314	0.9986
Phosphatases of regenerating liver (PRLs)
	siRNA	Mean	SD	n	p.adj	Present in meta-adhesome? (Horton, NCB, 2015)
PTP4A1	A	0.1729	0.76471	538	0.9999	Yes
	B	0.316346	0.837021	426	0.0034
	C	0.0694952	0.755223	311	0.2127
PTP4A2	A	0.243311	0.822801	429	0.9768	Yes
	B	0.176091	0.729749	451	0.998
	C	0.0711366	0.705266	311	0.2264
PTP4A3	A	0.350791	0.918214	533	0.0028	No
	B	0.162266	0.757553	295	0.9989
	C	0.174348	1.21398	129	0.9991
CDC14s
	siRNA	Mean	SD	n	p.adj
CDC14A	A	0.533494	1.05798	473	0.0001	No
	B	0.341793	0.908742	492	0.0001
	C	0.0282503	0.679711	245	0.0708
CDC14B	A	0.390816	0.930568	514	0.0001	No
	B	0.700676	1.21032	409	0.0001
	C	0.202862	0.737006	331	0.9995
CDC14C	A	0.402901	1.00455	525	0.0001	No
	B	0.215501	0.831651	322	0.8791
	C	0.199024	0.971705	345	0.9994
CDKN3	A	0.315594	0.90456	513	0.0498	No
	B	0.414637	0.976318	427	0.0001
	C	-0.100697	0.562172	392	0.0001
PTPDC1	A	0.207715	0.830673	571	0.9986	No
	B	0.339885	0.961906	413	0.0006
	C	0.304674	0.881857	225	0.998
PTEN-like
	siRNA	Mean	SD	n	p.adj	Present in meta-adhesome? (Horton, NCB, 2015)
PTEN	A	0.166852	0.858597	512	0.9999	No
	B	0.0599695	0.726207	424	0.9982
	C	-0.0982499	0.736397	243	0.0001
TPTE	A	0.613328	1.17777	518	0.0001	No
	B	0.457149	1.08223	550	0.0001
	C	0.384413	0.865424	367	0.1434
TNS1	A	0.122436	0.760153	461	0.9986	Yes
	B	0.175185	0.824825	354	0.9983
	C	0.186449	0.798993	297	0.9991
TNS3	A	0.139378	0.75249	541	0.9992	Yes
	B	0.103071	0.764213	310	0.9997
	C	0.0665417	0.684242	372	0.1273
Myotubularins
	siRNA	Mean	SD	n	p.adj	Present in meta-adhesome? (Horton, NCB, 2015)
MTM1	A	0.305616	0.884224	485	0.107	No
	B	0.481	1.06268	378	0.0001
	C	0.317833	0.865083	383	0.9424
MTMR1	A	0.0938721	0.695492	445	0.9789	No
	B	0.0679054	0.655595	341	0.9986
	C	0.25669	0.810064	369	0.9993
MTMR2	A	0.113484	0.738921	486	0.9982	No
	B	0.27478	0.860785	423	0.0633
	C	0.409497	0.980267	281	0.0921
MTMR3	A	0.270968	0.855509	478	0.5249	No
	B	-0.0013043	0.612462	507	0.2964
	C	0.27877	0.809137	293	0.9988
MTMR4	A	0.143737	0.799415	474	0.9994	No
	B	0.131859	0.730644	388	0.9997
	C	0.139677	0.736671	300	0.9809
SBF1	A	0.153221	0.738651	480	0.9996	No
	B	0.362525	0.879758	453	0.0001
	C	0.324262	0.93974	371	0.8896
MTMR6	A	0.138259	0.823815	334	0.9993	Yes
	B	-0.0428345	0.650071	528	0.0251
	C	0.0677276	0.660581	251	0.3025
MTMR7	A	0.0096548	0.641139	508	0.0283	No
	B	0.0557299	0.76826	483	0.9916
	C	0.261704	0.877949	309	0.9992
MTMR8	A	0.309594	0.979283	553	0.0588	No
	B	0.165139	0.769491	366	0.9987
	C	-0.186743	0.618209	178	0.0001
MTMR9	A	0.137401	0.778176	553	0.9991	No
	B	0.19834	0.803112	432	0.9578
	C	0.299503	0.924509	286	0.998
MTMR10	A	0.169668	0.819361	588	0.9999	No
	B	0.0375145	0.618086	367	0.9787
	C	0.0732423	0.71497	373	0.1702
MTMR11	A	0.218287	0.831515	507	0.9983	No
	B	0.0894108	0.782022	370	0.9993
	C	0.177212	0.84895	350	0.9988
MTMR12	A	0.133616	0.797498	456	0.9991	No
	B	0.311052	0.863106	411	0.0062
	C	0.179533	0.908127	245	0.999
SBF2	A	0.469892	1.18364	435	0.0001	No
	B	0.252082	0.800759	398	0.2313
	C	0.324019	0.9071	301	0.9528
MTMR14	A	0.270991	0.902582	500	0.4973	No
	B	0.469172	1.21085	375	0.0001
	C	0.22387	0.776112	304	0.9999
Paladin (class I Cys-based) (subclass IV)
PALD1	A	0.160606	0.76859	551	0.9998	No
	B	0.169316	0.769001	410	0.9985
	C	0.112603	0.766757	335	0.715
LMW-PTP (class II Cys-based) (arsenate reductase domain)
	siRNA	Mean	SD	n	p.adj
ACP1	A	0.186865	0.805425	483	0.9995	Yes
	B	0.165358	0.808665	456	0.9985
	C	0.203016	0.82987	382	0.9995
CDC25 (class III Cys-based) (rhodanese domain)
	siRNA	Mean	SD	n	p.adj
CDC25A	A	0.298501	0.87872	410	0.2249	No
	B	0.170181	0.783324	337	0.9985
	C	0.559464	1.20028	308	0.0001
CDC25B	A	0.189607	0.798885	441	0.9994	No
	B	0.321969	0.889556	282	0.0184
	C	0.74059	2.47691	116	0.0001
CDC25C	A	0.264675	0.901446	481	0.6367	No
	B	0.0703102	0.727019	480	0.9985
	C	0.317465	0.851311	365	0.9563

## Sheet: Supplementary Table 2
Supplementary Table 2 - Dok1/ITGB1 BiCAP mass spectrometry			Individual Analysis																	Grouped analysis								Label-free quantification
			Replicate #1				Replicate #2				Replicate #3				Enrichment
			BiCAP		Venus		BiCAP		Venus		BiCAP		Venus							BiCAP		Venus			Modifcations
Accession	Description	MW (kDa)	PSMs (#)	Unique Peptides (#)	PSMs (#)	Unique Peptides (#)	PSMs (#)	Unique Peptides (#)	PSMs (#)	Unique Peptides (#)	PSMs (#)	Unique Peptides (#)	PSMs (#)	Unique Peptides (#)	Rep #1	Rep #2	Rep #3	Cumulative		PSMs (#)	Unique Peptides (#)	PSMs (#)	Unique Peptides (#)	Enrichment	BiCAP	Venus		Abundance ratio	P-value	Variability		Interesting	Data sorted based on Cumulative.enrichment > 3.5 & Number.of.PSMs_BiCAP_grouped > 5 & Abundance.ratio > 2 & P.value < 0.05. If all parameters are correct, then "maybe" interesting
P05556	Integrin beta-1 OS=Homo sapiens OX=9606 GN=ITGB1 PE=1 SV=2	88.4	59	30	0	0	44	24	0	0	85	34	0	0	10000	10000	10000	unique		194	36	0	0	unique		NA		71.018	2.03431e-16	60.5		maybe
Q99704	Docking protein 1 OS=Homo sapiens OX=9606 GN=DOK1 PE=1 SV=1	52.4	59	22	0	0	52	21	0	0	68	21	0	0	10000	10000	10000	unique		187	25	0	0	unique	Phospho [S269; S281; S291; S310; S313; Y315; S316; S460]	NA		31.898	2.03431e-16	10.69		maybe
Q9Y281	Cofilin-2 OS=Homo sapiens OX=9606 GN=CFL2 PE=1 SV=1	18.7	8	1	0	0	9	2	0	0	NA	NA	NA	NA	10000	10000	0	unique		19	2	0	0	unique		NA		10.201	2.03431e-16	25.82		maybe
P08133	Annexin A6 OS=Homo sapiens OX=9606 GN=ANXA6 PE=1 SV=3	75.8	76	40	18	13	71	41	14	11	5	4	11	9	3.73194	4.95464	0.356966	9.04355		168	45	44	15	3.37717				4.591	4.43366e-08	9.59		maybe
Q9NYL9	Tropomodulin-3 OS=Homo sapiens OX=9606 GN=TMOD3 PE=1 SV=1	39.6	9	5	0	0	7	4	0	0	NA	NA	NA	NA	10000	10000	0	unique		16	5	0	0	unique		NA		4.194	6.10461e-07	0.4		maybe
P23528	Cofilin-1 OS=Homo sapiens OX=9606 GN=CFL1 PE=1 SV=3	18.5	11	3	2	2	13	4	2	2	1	1	1	1	4.86134	6.35032	0.785324	11.997		28	4	7	3	3.53799				3.924	3.72513e-06	8.77		maybe
P68032	Actin, alpha cardiac muscle 1 OS=Homo sapiens OX=9606 GN=ACTC1 PE=1 SV=1	42	119	2	73	2	NA	NA	65	1	41	1	0	0	1.44084	0	10000	unique		270	2	167	2	1.43003				3.872	5.23256e-06	36.85		maybe
P06753	Tropomyosin alpha-3 chain OS=Homo sapiens OX=9606 GN=TPM3 PE=1 SV=2	32.9	21	2	14	2	26	2	11	2	7	1	0	0	1.32582	2.30921	10000	unique		56	2	31	2	1.5978				3.766	1.06348e-05	5.85		maybe
P09493	Tropomyosin alpha-1 chain OS=Homo sapiens OX=9606 GN=TPM1 PE=1 SV=2	32.7	14	1	12	2	26	4	8	1	NA	NA	NA	NA	1.03119	3.17516	0	4.20635		48	4	24	2	1.769				3.588	3.47241e-05	32.97		maybe
P60981	Destrin OS=Homo sapiens OX=9606 GN=DSTN PE=1 SV=3	18.5	3	2	1	1	3	2	2	2	1	1	0	0	2.65164	1.46546	10000	unique		7	2	4	2	1.54787				3.066	0.0010339	3.68		maybe
O14950	Myosin regulatory light chain 12B OS=Homo sapiens OX=9606 GN=MYL12B PE=1 SV=2	19.8	25	9	9	6	28	10	12	6	1	1	2	2	2.45522	2.2796	0.392662	5.12748		54	10	23	6	2.07665				3.03	0.0012868	43.03		maybe
O60784	Target of Myb protein 1 OS=Homo sapiens OX=9606 GN=TOM1 PE=1 SV=2	53.8	3	3	0	0	4	4	0	0	NA	NA	NA	NA	10000	10000	0	unique		7	4	0	0	unique		NA		2.912	0.00268729	10.32		maybe
P67936	Tropomyosin alpha-4 chain OS=Homo sapiens OX=9606 GN=TPM4 PE=1 SV=3	28.5	26	6	16	3	32	7	12	3	9	3	5	4	1.4363	2.60526	1.41358	5.45515		71	8	35	3	1.79427				2.865	0.00366003	13.05		maybe
P60709	Actin, cytoplasmic 1 OS=Homo sapiens OX=9606 GN=ACTB PE=1 SV=1	41.7	208	19	115	18	211	19	116	17	67	12	39	19	1.59867	1.77708	1.34915	4.72489		497	21	280	19	1.56998				2.861	0.00371438	2.63		maybe
Q9UPQ0	LIM and calponin homology domains-containing protein 1 OS=Homo sapiens OX=9606 GN=LIMCH1 PE=1 SV=4	121.8	3	3	1	1	7	7	0	0	NA	NA	NA	NA	2.65164	10000	0	unique		11	7	2	1	4.86474				2.76	0.00710732	15.82		maybe
P31946	14-3-3 protein beta/alpha OS=Homo sapiens OX=9606 GN=YWHAB PE=1 SV=3	28.1	6	1	5	2	6	1	5	2	7	2	3	1	1.06066	1.17237	1.83242	4.06545		20	2	13	2	1.36077				2.662	0.0127811	29.77		maybe
Q01844	RNA-binding protein EWS OS=Homo sapiens OX=9606 GN=EWSR1 PE=1 SV=1	68.4	10	5	2	1	13	6	11	5	2	2	2	2	4.4194	1.1546	0.785324	6.35933		26	6	17	5	1.35276				2.555	0.0241813	5.44		maybe
Q00059	Transcription factor A, mitochondrial OS=Homo sapiens OX=9606 GN=TFAM PE=1 SV=1	29.1	5	4	1	1	10	7	6	6	1	1	0	0	4.4194	1.62829	10000	unique		20	8	9	6	1.96555				2.55	0.0247925	8.34		maybe
Q7Z406	Myosin-14 OS=Homo sapiens OX=9606 GN=MYH14 PE=1 SV=2	227.7	31	2	21	1	50	12	19	2	NA	NA	NA	NA	1.30477	2.57098	0	3.87575		95	13	50	3	1.68055				2.54	0.0262341	38.35		maybe
Q02790	Peptidyl-prolyl cis-trans isomerase FKBP4 OS=Homo sapiens OX=9606 GN=FKBP4 PE=1 SV=3	51.8	17	12	8	8	12	11	8	8	12	12	5	5	1.87824	1.46546	1.88478	5.22848		52	17	23	12	1.99973				2.531	0.0273669	31.77		maybe
O75531	Barrier-to-autointegration factor OS=Homo sapiens OX=9606 GN=BANF1 PE=1 SV=1	10.1	8	6	8	7	14	8	7	6	6	5	1	1	0.88388	1.95394	4.71195	7.54977		31	8	17	7	1.61291				2.501	0.0324999	30.06		maybe
P34897	Serine hydroxymethyltransferase, mitochondrial OS=Homo sapiens OX=9606 GN=SHMT2 PE=1 SV=3	56	18	15	9	8	12	10	10	8	29	22	4	4	1.76776	1.17237	5.6936	8.63373		67	25	30	11	1.97538				2.463	0.0405021	60.73		maybe
Q9ULV4	Coronin-1C OS=Homo sapiens OX=9606 GN=CORO1C PE=1 SV=1	53.2	82	28	50	22	99	34	62	26	13	11	1	1	1.44956	1.56	10.2092	13.2188		200	35	126	28	1.40396				2.46	0.0410609	22.18		maybe
P61981	14-3-3 protein gamma OS=Homo sapiens OX=9606 GN=YWHAG PE=1 SV=2	28.3	12	4	8	3	11	3	9	3	9	4	4	3	1.32582	1.19408	1.76698	4.28688		33	4	22	4	1.32675				2.449	0.0432567	35.66		maybe
O60684	Importin subunit alpha-7 OS=Homo sapiens OX=9606 GN=KPNA6 PE=1 SV=1	60	4	1	3	1	3	1	3	1	4	1	2	2	1.17851	0.976972	1.57065	3.72613		11	1	8	1	1.21618				2.436	0.0462043	22.88		maybe
P43487	Ran-specific GTPase-activating protein OS=Homo sapiens OX=9606 GN=RANBP1 PE=1 SV=1	23.3	3	3	0	0	2	2	1	1	1	1	0	0	10000	1.95394	10000	unique		12	4	2	1	5.30699				2.43	0.0477199	56.96		maybe
P35580	Myosin-10 OS=Homo sapiens OX=9606 GN=MYH10 PE=1 SV=3	228.9	479	161	328	136	584	185	339	137	58	35	51	32	1.29079	1.68304	0.893114	3.86694		1179	191	763	157	1.36674	Phospho [S1956]			2.373	0.0651031	20.31
P35579	Myosin-9 OS=Homo sapiens OX=9606 GN=MYH9 PE=1 SV=4	226.4	252	102	175	80	289	106	189	83	89	53	90	55	1.27279	1.49389	0.776598	3.54327		688	118	488	94	1.247	Phospho [S1943]	Phospho [S1943]		1.82	0.57948	6.26
P0DMV8	Heat shock 70 kDa protein 1A OS=Homo sapiens OX=9606 GN=HSPA1A PE=1 SV=1	70	208	48	200	50	217	51	205	54	183	45	164	45	0.919235	1.03416	0.876307	2.8297		627	54	588	59	0.943163				1.372	0.994278	24.52
P07900	Heat shock protein HSP 90-alpha OS=Homo sapiens OX=9606 GN=HSP90AA1 PE=1 SV=5	84.6	186	43	141	42	144	40	114	37	190	39	114	34	1.16597	1.23407	1.30887	3.70891		544	46	392	46	1.22747				1.772	0.664324	21.53
P08238	Heat shock protein HSP 90-beta OS=Homo sapiens OX=9606 GN=HSP90AB1 PE=1 SV=4	83.2	175	38	128	36	134	33	103	31	180	40	100	28	1.20843	1.27101	1.41358	3.89302		519	43	355	37	1.29311				2.102	0.242515	35.64
P07437	Tubulin beta chain OS=Homo sapiens OX=9606 GN=TUBB PE=1 SV=2	49.6	158	6	135	7	138	7	132	7	130	6	103	5	1.03447	1.02138	0.991186	3.04703		433	6	375	6	1.0213				1.579	0.905216	33.33
P13639	Elongation factor 2 OS=Homo sapiens OX=9606 GN=EEF2 PE=1 SV=4	95.3	119	50	140	55	125	49	138	52	146	53	155	57	0.751298	0.884938	0.739725	2.37596		430	58	453	63	0.839589				1.084	0.675953	5.15
P68371	Tubulin beta-4B chain OS=Homo sapiens OX=9606 GN=TUBB4B PE=1 SV=1	49.8	148	5	0	0	NA	NA	NA	NA	121	4	94	3	10000	0	1.0109	unique		404	5	349	4	1.02389				1.473	0.972152	31.11
P68104	Elongation factor 1-alpha 1 OS=Homo sapiens OX=9606 GN=EEF1A1 PE=1 SV=1	50.1	148	18	128	18	121	14	125	17	152	16	130	17	1.02199	0.945709	0.918225	2.88592		438	20	394	22	0.983274				1.429	0.977146	38.25
Q9BVA1	Tubulin beta-2B chain OS=Homo sapiens OX=9606 GN=TUBB2B PE=1 SV=1	49.9	136	7	111	7	116	8	119	9	116	6	87	5	1.08295	0.952342	1.0471	3.08239		377	8	323	7	1.03237				1.703	0.722083	44.83
P49327	Fatty acid synthase OS=Homo sapiens OX=9606 GN=FASN PE=1 SV=3	273.3	105	75	158	98	152	94	167	101	109	78	181	103	0.587388	0.88922	0.47293	1.94954		386	104	534	119	0.639356				0.963	0.386694	18.17
P68363	Tubulin alpha-1B chain OS=Homo sapiens OX=9606 GN=TUBA1B PE=1 SV=1	50.1	87	3	83	3	84	3	85	2	77	2	58	1	0.926476	0.965478	1.04259	2.93454		255	3	245	3	0.9206				1.527	0.945887	41.27
P09874	Poly [ADP-ribose] polymerase 1 OS=Homo sapiens OX=9606 GN=PARP1 PE=1 SV=4	113	104	47	95	47	133	57	131	56	77	39	42	27	0.967616	0.991888	1.43976	3.39926		353	61	299	59	1.04424				1.653	0.796233	27.76
Q71U36	Tubulin alpha-1A chain OS=Homo sapiens OX=9606 GN=TUBA1A PE=1 SV=1	50.1	82	1	78	1	77	1	80	1	71	1	54	1	0.929207	0.940335	1.03256	2.9021		237	1	230	1	0.911417				1.405	0.978501	40.41
Q9BQE3	Tubulin alpha-1C chain OS=Homo sapiens OX=9606 GN=TUBA1C PE=1 SV=1	49.9	76	2	74	2	72	2	74	1	66	1	50	1	0.907768	0.950567	1.03663	2.89496		221	2	215	2	0.909181				1.474	0.972152	42.56
P21333	Filamin-A OS=Homo sapiens OX=9606 GN=FLNA PE=1 SV=4	280.6	80	49	59	39	68	43	71	44	85	55	59	39	1.19848	0.935691	1.1314	3.26557		253	63	201	53	1.11332				1.522	0.948337	35.25
P19338	Nucleolin OS=Homo sapiens OX=9606 GN=NCL PE=1 SV=3	76.6	75	33	65	31	76	33	75	35	88	39	62	30	1.01986	0.989998	1.11465	3.12451		243	41	209	41	1.02839				1.657	0.790772	44.39
P78371	T-complex protein 1 subunit beta OS=Homo sapiens OX=9606 GN=CCT2 PE=1 SV=4	57.5	67	33	48	28	56	31	56	31	46	28	35	23	1.23375	0.976972	1.03214	3.24286		172	34	146	34	1.04201				1.764	0.675953	48.83
P13010	X-ray repair cross-complementing protein 5 OS=Homo sapiens OX=9606 GN=XRCC5 PE=1 SV=3	82.7	77	42	64	37	75	44	74	42	74	42	57	35	1.06342	0.990174	1.01954	3.07314		237	49	212	48	0.988802				1.689	0.749432	42.62
P14618	Pyruvate kinase PKM OS=Homo sapiens OX=9606 GN=PKM PE=1 SV=4	57.9	67	33	91	41	82	35	89	37	68	32	81	38	0.650769	0.900131	0.659285	2.21018		223	39	266	44	0.741515				1.034	0.549658	29.69
P40227	T-complex protein 1 subunit zeta OS=Homo sapiens OX=9606 GN=CCT6A PE=1 SV=3	58	59	33	52	29	46	30	55	34	51	29	45	30	1.00286	0.817104	0.890034	2.71		165	37	162	36	0.900877				1.586	0.899282	44.14
P55072	Transitional endoplasmic reticulum ATPase OS=Homo sapiens OX=9606 GN=VCP PE=1 SV=4	89.3	59	37	64	42	53	33	55	37	68	41	44	31	0.814827	0.941446	1.21368	2.96996		199	48	173	49	1.01743				1.46	0.972152	33.92
Q05639	Elongation factor 1-alpha 2 OS=Homo sapiens OX=9606 GN=EEF1A2 PE=1 SV=1	50.4	66	1	49	1	50	1	48	1	62	2	50	1	1.19053	1.01768	0.973802	3.18201		178	2	149	1	1.05665				1.231	0.930356	26.99
Q00610	Clathrin heavy chain 1 OS=Homo sapiens OX=9606 GN=CLTC PE=1 SV=5	191.5	63	45	52	41	61	44	61	44	47	38	48	38	1.07085	0.976972	0.768963	2.81679		179	54	168	51	0.942411				1.661	0.783936	1.01
P14625	Endoplasmin OS=Homo sapiens OX=9606 GN=HSP90B1 PE=1 SV=1	92.4	68	34	48	26	51	28	41	25	76	37	35	20	1.25216	1.21526	1.70528	4.1727		213	40	137	30	1.37517				1.82	0.57948	28.16
Q14204	Cytoplasmic dynein 1 heavy chain 1 OS=Homo sapiens OX=9606 GN=DYNC1H1 PE=1 SV=5	532.1	62	53	56	50	61	55	67	60	86	73	41	37	0.978581	0.889482	1.64727	3.51533		225	87	178	77	1.11804				1.367	0.993166	28.2
Q99832	T-complex protein 1 subunit eta OS=Homo sapiens OX=9606 GN=CCT7 PE=1 SV=2	59.3	44	28	35	24	34	25	41	25	30	19	28	21	1.11116	0.810172	0.841419	2.76275		118	29	112	27	0.931881				1.743	0.680503	50.99
P48643	T-complex protein 1 subunit epsilon OS=Homo sapiens OX=9606 GN=CCT5 PE=1 SV=1	59.6	57	28	44	23	43	22	54	26	45	25	35	22	1.14503	0.777959	1.0097	2.93269		155	31	137	30	1.00071				1.706	0.720579	58.09
P50991	T-complex protein 1 subunit delta OS=Homo sapiens OX=9606 GN=CCT4 PE=1 SV=4	57.9	51	26	36	21	36	21	36	23	29	18	17	14	1.25216	0.976972	1.33967	3.56881		124	27	93	26	1.17933				1.791	0.628566	54.82
P11142	Heat shock cognate 71 kDa protein OS=Homo sapiens OX=9606 GN=HSPA8 PE=1 SV=1	70.9	63	21	60	17	65	13	60	21	68	24	55	20	0.928074	1.05839	0.970946	2.95741		208	20	180	22	1.02209				1.327	0.977146	17.02
P26641	Elongation factor 1-gamma OS=Homo sapiens OX=9606 GN=EEF1G PE=1 SV=3	50.1	53	27	48	25	44	26	45	24	43	25	38	22	0.97595	0.955261	0.888656	2.81987		143	28	136	28	0.930023				1.443	0.975902	30.57
P17987	T-complex protein 1 subunit alpha OS=Homo sapiens OX=9606 GN=TCP1 PE=1 SV=1	60.3	42	25	33	22	29	18	33	21	33	20	21	14	1.12494	0.858551	1.23408	3.21757		109	28	93	26	1.03667				1.704	0.721859	59.85
P49411	Elongation factor Tu, mitochondrial OS=Homo sapiens OX=9606 GN=TUFM PE=1 SV=2	49.5	57	30	36	22	36	23	43	25	55	31	43	23	1.39948	0.81793	1.00448	3.22189		157	34	126	30	1.10211				1.913	0.466275	28.32
P60660	Myosin light polypeptide 6 OS=Homo sapiens OX=9606 GN=MYL6 PE=1 SV=2	16.9	42	12	32	11	45	12	29	10	17	7	12	7	1.16009	1.51599	1.11254	3.78863		105	12	74	12	1.25503				2.164	0.180039	27.09
Q92614	Unconventional myosin-XVIIIa OS=Homo sapiens OX=9606 GN=MYO18A PE=1 SV=3	233	53	46	39	32	64	44	47	37	NA	NA	NA	NA	1.20117	1.33034	0	2.53151		125	54	90	40	1.22847	Phospho [S726; T727; S728]	Phospho [S726; T727; S728]		1.731	0.696959	3.79
Q9P0K7	Ankycorbin OS=Homo sapiens OX=9606 GN=RAI14 PE=1 SV=2	110	41	28	26	23	55	34	30	25	NA	NA	NA	NA	1.39381	1.79112	0	3.18493		101	35	59	28	1.51414				2.061	0.288126	14.58
P04406	Glyceraldehyde-3-phosphate dehydrogenase OS=Homo sapiens OX=9606 GN=GAPDH PE=1 SV=3	36	45	17	47	19	48	21	45	18	44	18	36	17	0.846268	1.0421	0.959841	2.84821		138	21	135	21	0.904153				1.542	0.931711	3.3
P06748	Nucleophosmin OS=Homo sapiens OX=9606 GN=NPM1 PE=1 SV=2	32.6	47	18	46	18	50	19	43	18	47	16	37	13	0.903094	1.13601	0.997574	3.03668		144	19	133	20	0.957652	Phospho [S125]	Phospho [S70; S125]		1.324	0.975902	14.59
Q00839	Heterogeneous nuclear ribonucleoprotein U OS=Homo sapiens OX=9606 GN=HNRNPU PE=1 SV=6	90.5	51	28	60	30	38	22	42	24	44	26	32	21	0.751298	0.883927	1.07982	2.71505		152	34	149	33	0.902306	Phospho [S271]	Phospho [S271]		1.202	0.905216	19.35
P53396	ATP-citrate synthase OS=Homo sapiens OX=9606 GN=ACLY PE=1 SV=3	120.8	50	34	63	39	50	33	63	43	47	31	55	37	0.701492	0.775375	0.671095	2.14796		163	41	203	50	0.710212				1.056	0.609313	13.04
P12956	X-ray repair cross-complementing protein 6 OS=Homo sapiens OX=9606 GN=XRCC6 PE=1 SV=2	69.8	56	27	46	27	47	29	47	27	49	27	33	20	1.07603	0.976972	1.16609	3.21909		160	32	141	33	1.00369				1.694	0.735263	38.76
P49368	T-complex protein 1 subunit gamma OS=Homo sapiens OX=9606 GN=CCT3 PE=1 SV=4	60.5	54	28	43	23	42	26	47	28	40	26	29	20	1.10999	0.873039	1.08321	3.06623		147	36	132	32	0.985009				1.829	0.563628	62.44
P62879	Guanine nucleotide-binding protein G(I)/G(S)/G(T) subunit beta-2 OS=Homo sapiens OX=9606 GN=GNB2 PE=1 SV=3	37.3	32	9	34	7	28	9	34	10	24	7	9	4	0.831887	0.804565	2.0942	3.73065		85	10	78	10	0.963876				1.09	0.68066	5.04
P36578	60S ribosomal protein L4 OS=Homo sapiens OX=9606 GN=RPL4 PE=1 SV=5	47.7	45	24	47	23	52	26	51	26	49	24	29	19	0.846268	0.996128	1.32693	3.16932		153	26	142	28	0.953015				1.249	0.948337	13.29
Q6WCQ1	Myosin phosphatase Rho-interacting protein OS=Homo sapiens OX=9606 GN=MPRIP PE=1 SV=3	116.5	40	27	32	23	59	36	34	26	NA	NA	NA	NA	1.10485	1.69533	0	2.80018		108	37	71	29	1.34543	Phospho [S977]			1.92	0.454642	3.94
P23246	Splicing factor, proline- and glutamine-rich OS=Homo sapiens OX=9606 GN=SFPQ PE=1 SV=2	76.1	52	28	36	22	37	21	39	24	42	27	22	15	1.27672	0.926871	1.49926	3.70284		133	31	103	27	1.14212				2.198	0.154303	72.92
P12277	Creatine kinase B-type OS=Homo sapiens OX=9606 GN=CKB PE=1 SV=1	42.6	41	19	48	23	51	22	49	23	50	23	42	20	0.754981	1.01685	0.93491	2.70674		145	25	149	25	0.860753				1.24	0.936632	41.43
P62873	Guanine nucleotide-binding protein G(I)/G(S)/G(T) subunit beta-1 OS=Homo sapiens OX=9606 GN=GNB1 PE=1 SV=3	37.4	29	9	33	9	25	8	31	9	23	6	10	5	0.776743	0.787881	1.80625	3.37087		77	9	75	9	0.908084				1.233	0.934975	21.16
P60842	Eukaryotic initiation factor 4A-I OS=Homo sapiens OX=9606 GN=EIF4A1 PE=1 SV=1	46.1	34	13	38	16	42	18	52	22	53	19	44	19	0.79084	0.789093	0.945959	2.52589		141	23	143	24	0.872127				1.237	0.936632	26.04
Q9BUF5	Tubulin beta-6 chain OS=Homo sapiens OX=9606 GN=TUBB6 PE=1 SV=1	49.8	55	7	41	3	42	4	50	5	44	6	0	0	1.18569	0.820656	10000	unique		142	8	127	6	0.988966				1.881	0.49344	57.71
P62701	40S ribosomal protein S4, X isoform OS=Homo sapiens OX=9606 GN=RPS4X PE=1 SV=2	29.6	47	22	48	23	50	23	44	22	49	22	36	20	0.865465	1.1102	1.06891	3.04457		152	25	135	26	0.995879				1.252	0.952575	6.91
P07814	Bifunctional glutamate/proline--tRNA ligase OS=Homo sapiens OX=9606 GN=EPRS PE=1 SV=5	170.5	34	29	31	27	33	28	39	32	39	33	36	30	0.969416	0.826669	0.850768	2.64685		115	40	115	41	0.884498				1.325	0.975902	34.11
P11586	C-1-tetrahydrofolate synthase, cytoplasmic OS=Homo sapiens OX=9606 GN=MTHFD1 PE=1 SV=3	101.5	38	26	45	35	38	26	43	30	46	32	42	32	0.746387	0.863371	0.860117	2.46987		132	36	144	45	0.810789				1.311	0.975902	16.57
P10809	60 kDa heat shock protein, mitochondrial OS=Homo sapiens OX=9606 GN=HSPD1 PE=1 SV=2	61	37	26	28	19	24	18	25	19	26	19	14	12	1.16798	0.937893	1.45846	3.56434		90	28	74	26	1.07574				1.658	0.788341	32.32
Q13263	Transcription intermediary factor 1-beta OS=Homo sapiens OX=9606 GN=TRIM28 PE=1 SV=5	88.5	35	23	40	26	31	22	40	25	32	21	38	24	0.773395	0.757153	0.661326	2.19187		109	29	129	30	0.747366				1.14	0.77437	7.34
P61247	40S ribosomal protein S3a OS=Homo sapiens OX=9606 GN=RPS3A PE=1 SV=2	29.9	40	22	38	20	44	23	41	21	43	20	32	17	0.9304	1.04846	1.05528	3.03414		143	26	118	24	1.07189				1.342	0.977146	11.12
P61978	Heterogeneous nuclear ribonucleoprotein K OS=Homo sapiens OX=9606 GN=HNRNPK PE=1 SV=1	50.9	38	22	33	17	37	19	37	20	37	20	41	21	1.0178	0.976972	0.708707	2.70348		115	23	113	23	0.900152				1.207	0.905216	1.53
O00571	ATP-dependent RNA helicase DDX3X OS=Homo sapiens OX=9606 GN=DDX3X PE=1 SV=3	73.2	33	23	26	19	36	25	32	20	24	16	16	13	1.12185	1.09909	1.17799	3.39893		102	31	77	22	1.17167				1.431	0.977146	2.68
P38646	Stress-70 protein, mitochondrial OS=Homo sapiens OX=9606 GN=HSPA9 PE=1 SV=2	73.6	32	22	33	24	31	21	38	26	35	21	37	23	0.857095	0.797003	0.742874	2.39697		109	27	110	29	0.876457				1.152	0.800175	9.78
O14654	Insulin receptor substrate 4 OS=Homo sapiens OX=9606 GN=IRS4 PE=1 SV=1	133.7	37	24	48	31	45	27	62	35	32	24	16	13	0.681324	0.709093	1.57065	2.96106		131	33	134	39	0.864695				1.168	0.83574	31.68
P23396	40S ribosomal protein S3 OS=Homo sapiens OX=9606 GN=RPS3 PE=1 SV=2	26.7	39	21	41	20	42	21	44	22	47	24	32	17	0.840764	0.932564	1.15345	2.92677		134	28	132	26	0.897899				1.316	0.975902	22.47
P62424	60S ribosomal protein L7a OS=Homo sapiens OX=9606 GN=RPL7A PE=1 SV=2	30	42	21	39	19	46	21	47	21	42	18	22	15	0.95187	0.956185	1.49926	3.40731		144	24	120	24	1.0614				1.332	0.977146	13.34
P46777	60S ribosomal protein L5 OS=Homo sapiens OX=9606 GN=RPL5 PE=1 SV=3	34.3	37	18	42	20	38	17	38	18	35	17	30	15	0.778656	0.976972	0.916212	2.67184		118	20	116	22	0.899748				1.297	0.972152	11.6
P62241	40S ribosomal protein S8 OS=Homo sapiens OX=9606 GN=RPS8 PE=1 SV=2	24.2	32	15	32	13	33	14	34	14	29	14	26	13	0.88388	0.948237	0.875939	2.70806		98	15	99	15	0.875563				1.249	0.948337	3.3
Q15233	Non-POU domain-containing octamer-binding protein OS=Homo sapiens OX=9606 GN=NONO PE=1 SV=4	54.2	38	17	34	17	35	16	39	20	45	22	23	14	0.987866	0.87677	1.5365	3.40114		131	22	106	22	1.09311				1.868	0.516234	51.19
P26639	Threonine--tRNA ligase, cytoplasmic OS=Homo sapiens OX=9606 GN=TARS PE=1 SV=3	83.4	36	21	29	19	29	19	29	20	48	27	41	23	1.09723	0.976972	0.919404	2.99361		120	28	107	26	0.99196				1.566	0.905216	40.27
P09651	Heterogeneous nuclear ribonucleoprotein A1 OS=Homo sapiens OX=9606 GN=HNRNPA1 PE=1 SV=5	38.7	30	13	27	11	30	13	26	12	31	13	25	13	0.982089	1.12728	0.973802	3.08317		98	15	85	14	1.01977				1.41	0.978501	19.34
P39023	60S ribosomal protein L3 OS=Homo sapiens OX=9606 GN=RPL3 PE=1 SV=2	46.1	40	21	40	21	50	26	47	24	48	26	29	20	0.88388	1.03933	1.29985	3.22306		150	30	131	28	1.01278				1.313	0.975902	1.17
P04264	Keratin, type II cytoskeletal 1 OS=Homo sapiens OX=9606 GN=KRT1 PE=1 SV=6	66	26	14	12	9	7	7	11	6	128	39	156	42	1.91507	0.621709	0.644369	3.18115		169	39	183	42	0.816831				1.048	0.585839	69.72
P15880	40S ribosomal protein S2 OS=Homo sapiens OX=9606 GN=RPS2 PE=1 SV=2	31.3	35	16	36	19	36	18	38	19	31	14	31	14	0.859327	0.925552	0.785324	2.5702		106	19	107	23	0.876231				1.239	0.936632	0.25
P62753	40S ribosomal protein S6 OS=Homo sapiens OX=9606 GN=RPS6 PE=1 SV=1	28.7	25	11	25	13	25	13	24	12	24	10	20	11	0.88388	1.01768	0.942389	2.84395		80	13	70	14	1.01085				1.276	0.963016	8.56
P52272	Heterogeneous nuclear ribonucleoprotein M OS=Homo sapiens OX=9606 GN=HNRNPM PE=1 SV=3	77.5	34	25	29	19	40	28	30	22	30	23	23	19	1.03627	1.30263	1.02434	3.36324		114	32	92	28	1.09601				1.551	0.924508	21.08
P29401	Transketolase OS=Homo sapiens OX=9606 GN=TKT PE=1 SV=3	67.8	30	18	41	21	34	21	40	22	27	16	25	16	0.646741	0.830426	0.84815	2.32532		98	23	113	23	0.767086				1.054	0.600299	2.61
P46782	40S ribosomal protein S5 OS=Homo sapiens OX=9606 GN=RPS5 PE=1 SV=4	22.9	28	11	28	12	33	13	34	12	27	12	26	12	0.88388	0.948237	0.815529	2.64765		92	14	91	15	0.894217				1.306	0.972152	16.64
Q9UHB6	LIM domain and actin-binding protein 1 OS=Homo sapiens OX=9606 GN=LIMA1 PE=1 SV=1	85.2	28	18	16	12	32	23	21	16	6	6	0	0	1.54679	1.48872	10000	unique		79	28	39	17	1.79167	Phospho [S490]	Phospho [S490]		1.864	0.518434	2.94
P50990	T-complex protein 1 subunit theta OS=Homo sapiens OX=9606 GN=CCT8 PE=1 SV=4	59.6	29	18	26	17	28	20	26	18	11	9	6	6	0.985866	1.05212	1.43976	3.47775		77	24	64	20	1.06416				1.812	0.587926	35.61
P14923	Junction plakoglobin OS=Homo sapiens OX=9606 GN=JUP PE=1 SV=3	81.7	23	19	22	18	22	18	25	18	24	20	13	12	0.924056	0.859735	1.44983	3.23362		72	24	65	25	0.979751				1.216	0.908418	22.44
Q02878	60S ribosomal protein L6 OS=Homo sapiens OX=9606 GN=RPL6 PE=1 SV=3	32.7	35	18	33	17	39	19	35	20	39	20	26	15	0.937448	1.08863	1.17799	3.20406		118	21	107	23	0.975427				1.238	0.936632	3.14
P11021	Endoplasmic reticulum chaperone BiP OS=Homo sapiens OX=9606 GN=HSPA5 PE=1 SV=2	72.3	30	18	23	13	31	16	26	15	24	13	14	9	1.15289	1.16485	1.34627	3.66401		93	18	68	16	1.20968				1.448	0.975902	4.51
P35527	Keratin, type I cytoskeletal 9 OS=Homo sapiens OX=9606 GN=KRT9 PE=1 SV=3	62	19	15	4	3	2	2	11	10	104	38	130	40	4.19843	0.177631	0.628259	5.00432		132	38	150	40	0.778358				1.341	0.977146	102.97
P52292	Importin subunit alpha-1 OS=Homo sapiens OX=9606 GN=KPNA2 PE=1 SV=1	57.8	23	16	15	12	19	12	16	12	21	15	15	12	1.35528	1.16015	1.09945	3.61489		63	16	48	14	1.1609				1.725	0.700647	31.51
Q14126	Desmoglein-2 OS=Homo sapiens OX=9606 GN=DSG2 PE=1 SV=2	122.2	29	21	32	23	26	19	40	28	17	16	8	8	0.801016	0.635032	1.66881	3.10486		79	26	81	30	0.862658				1.068	0.651152	26.43
Q08211	ATP-dependent RNA helicase A OS=Homo sapiens OX=9606 GN=DHX9 PE=1 SV=4	140.9	28	23	21	17	20	19	23	21	31	23	19	15	1.17851	0.849541	1.28132	3.30937		88	34	68	28	1.14464				1.243	0.941719	9.86
Q01082	Spectrin beta chain, non-erythrocytic 1 OS=Homo sapiens OX=9606 GN=SPTBN1 PE=1 SV=2	274.4	32	28	31	27	38	33	48	40	24	23	5	5	0.912392	0.773436	3.76956	5.45538		106	38	91	41	1.03029	Phospho [S2102]	Phospho [S2102]		1.367	0.993166	50.59
P26599	Polypyrimidine tract-binding protein 1 OS=Homo sapiens OX=9606 GN=PTBP1 PE=1 SV=1	57.2	23	14	22	12	31	16	33	20	28	14	27	18	0.924056	0.917762	0.81441	2.65623		87	16	86	21	0.894782				1.574	0.905216	28.99
P22626	Heterogeneous nuclear ribonucleoproteins A2/B1 OS=Homo sapiens OX=9606 GN=HNRNPA2B1 PE=1 SV=2	37.4	22	13	33	17	31	17	32	16	33	18	23	12	0.589253	0.946442	1.12677	2.66246		106	22	106	22	0.884498				1.341	0.977146	37.16
Q16643	Drebrin OS=Homo sapiens OX=9606 GN=DBN1 PE=1 SV=4	71.4	25	17	12	11	28	19	23	15	NA	NA	NA	NA	1.84142	1.18936	0	3.03077		57	21	38	17	1.32675	Phospho [S142; T335; S337; S339; S342]			2.306	0.0912858	47.06
O43795	Unconventional myosin-Ib OS=Homo sapiens OX=9606 GN=MYO1B PE=1 SV=3	131.9	26	19	28	22	37	28	48	34	28	21	2	2	0.820745	0.753083	10.9945	12.5684		104	33	86	40	1.06963				0.953	0.371245	18.2
P05388	60S acidic ribosomal protein P0 OS=Homo sapiens OX=9606 GN=RPLP0 PE=1 SV=1	34.3	22	12	24	13	25	13	27	14	27	14	23	14	0.810223	0.904604	0.921902	2.63673		77	15	75	16	0.908084				1.405	0.978501	33.26
P08754	Guanine nucleotide-binding protein G(k) subunit alpha OS=Homo sapiens OX=9606 GN=GNAI3 PE=1 SV=3	40.5	20	9	19	11	21	10	24	12	22	11	8	7	0.9304	0.85485	2.15964	3.94489		70	13	53	13	1.1682				1.118	0.723504	34.4
P18124	60S ribosomal protein L7 OS=Homo sapiens OX=9606 GN=RPL7 PE=1 SV=1	29.2	36	18	37	19	38	18	41	18	36	17	25	14	0.859991	0.905486	1.13087	2.89634		112	19	110	21	0.900579				1.234	0.936632	0.85
P63241	Eukaryotic translation initiation factor 5A-1 OS=Homo sapiens OX=9606 GN=EIF5A PE=1 SV=2	16.8	25	10	22	10	27	12	30	13	34	14	27	10	1.00441	0.879275	0.988927	2.87261		90	15	83	14	0.959094				1.739	0.685669	43.87
P22102	Trifunctional purine biosynthetic protein adenosine-3 OS=Homo sapiens OX=9606 GN=GART PE=1 SV=1	107.7	19	15	23	17	26	20	23	17	25	20	25	18	0.730161	1.1044	0.785324	2.61989		80	25	74	21	0.956214				1.192	0.889636	11.07
Q7KZF4	Staphylococcal nuclease domain-containing protein 1 OS=Homo sapiens OX=9606 GN=SND1 PE=1 SV=1	101.9	29	24	26	22	28	23	25	21	32	26	23	20	0.985866	1.09421	1.09263	3.1727		98	32	91	30	0.952536				1.381	0.995955	17.91
P63244	Receptor of activated protein C kinase 1 OS=Homo sapiens OX=9606 GN=RACK1 PE=1 SV=3	35.1	20	12	22	13	26	16	25	15	31	18	15	11	0.803527	1.01605	1.623	3.44258		83	20	68	18	1.07961				1.499	0.959827	24.58
Q01813	ATP-dependent 6-phosphofructokinase, platelet type OS=Homo sapiens OX=9606 GN=PFKP PE=1 SV=2	85.5	25	17	24	18	22	14	25	16	17	13	13	10	0.920708	0.859735	1.02696	2.80741		68	19	65	24	0.925321				1.266	0.959827	25.51
P32969	60S ribosomal protein L9 OS=Homo sapiens OX=9606 GN=RPL9 PE=1 SV=1	21.9	29	12	26	13	29	12	32	13	25	11	16	8	0.985866	0.885381	1.22707	3.09832		83	12	74	13	0.992072				1.249	0.948401	11.38
Q9Y5B9	FACT complex subunit SPT16 OS=Homo sapiens OX=9606 GN=SUPT16H PE=1 SV=1	119.8	29	22	17	14	13	11	25	19	33	26	11	10	1.50779	0.508025	2.35597	4.37179		83	29	60	24	1.22356				1.626	0.83574	40.84
P27635	60S ribosomal protein L10 OS=Homo sapiens OX=9606 GN=RPL10 PE=1 SV=4	24.6	30	12	31	13	37	15	33	13	30	12	19	10	0.855367	1.09539	1.23999	3.19075		100	16	86	14	1.02849				1.295	0.972152	16.39
P62081	40S ribosomal protein S7 OS=Homo sapiens OX=9606 GN=RPS7 PE=1 SV=1	22.1	34	15	38	18	36	15	33	15	34	15	27	13	0.79084	1.06579	0.988927	2.84555		108	17	109	20	0.876383				1.314	0.975902	10.52
P04075	Fructose-bisphosphate aldolase A OS=Homo sapiens OX=9606 GN=ALDOA PE=1 SV=2	39.4	23	12	25	16	28	14	26	12	6	6	21	14	0.813169	1.05212	0.224378	2.08967		72	15	77	15	0.827063				1.222	0.91944	7.45
P78527	DNA-dependent protein kinase catalytic subunit OS=Homo sapiens OX=9606 GN=PRKDC PE=1 SV=3	468.8	25	22	31	25	30	27	39	33	53	46	33	30	0.712806	0.751517	1.26128	2.7256		115	51	111	47	0.916371				1.288	0.972152	28.19
P31943	Heterogeneous nuclear ribonucleoprotein H OS=Homo sapiens OX=9606 GN=HNRNPH1 PE=1 SV=4	49.2	21	7	17	11	22	9	21	12	20	4	18	6	1.09185	1.02349	0.872583	2.98793		63	9	60	10	0.928723				1.399	0.986058	33.66
Q13838	Spliceosome RNA helicase DDX39B OS=Homo sapiens OX=9606 GN=DDX39B PE=1 SV=1	49	24	7	24	7	27	8	30	10	29	9	22	6	0.88388	0.879275	1.0352	2.79835		86	13	82	12	0.927644				1.247	0.946637	18.02
Q15084	Protein disulfide-isomerase A6 OS=Homo sapiens OX=9606 GN=PDIA6 PE=1 SV=1	48.1	25	12	25	12	21	11	27	14	31	16	22	14	0.88388	0.759867	1.10659	2.75034		80	17	85	17	0.832468				1.34	0.977146	39.66
Q15365	Poly(rC)-binding protein 1 OS=Homo sapiens OX=9606 GN=PCBP1 PE=1 SV=2	37.5	19	11	22	12	23	11	21	11	21	10	14	8	0.763351	1.07002	1.17799	3.01135		64	11	59	12	0.959455				1.312	0.975902	14.28
Q8NC51	Plasminogen activator inhibitor 1 RNA-binding protein OS=Homo sapiens OX=9606 GN=SERBP1 PE=1 SV=2	44.9	24	11	21	11	28	12	28	13	27	13	19	9	1.01015	0.976972	1.11599	3.10311		82	14	74	13	0.980119				1.289	0.972152	7.63
Q02543	60S ribosomal protein L18a OS=Homo sapiens OX=9606 GN=RPL18A PE=1 SV=2	20.7	30	11	27	12	32	10	28	11	29	13	17	7	0.982089	1.11654	1.33967	3.4383		101	13	73	12	1.22376				1.177	0.850824	6.26
O43707	Alpha-actinin-4 OS=Homo sapiens OX=9606 GN=ACTN4 PE=1 SV=2	104.8	19	15	16	8	23	18	35	25	17	14	8	8	1.04961	0.64201	1.66881	3.36043		65	21	67	16	0.858095				1.36	0.986995	46.1
P26373	60S ribosomal protein L13 OS=Homo sapiens OX=9606 GN=RPL13 PE=1 SV=4	24.2	24	13	27	14	28	13	28	13	24	13	17	9	0.785671	0.976972	1.10869	2.87134		83	16	80	16	0.917666				1.205	0.905216	4.49
P06744	Glucose-6-phosphate isomerase OS=Homo sapiens OX=9606 GN=GPI PE=1 SV=4	63.1	20	11	52	21	44	20	64	25	18	11	36	17	0.339954	0.671668	0.392662	1.40428		89	20	163	26	0.482947				0.618	0.000994559	8.84
P30101	Protein disulfide-isomerase A3 OS=Homo sapiens OX=9606 GN=PDIA3 PE=1 SV=4	56.7	22	17	19	14	15	10	22	16	22	16	20	15	1.02344	0.666117	0.863857	2.55341		62	19	70	22	0.783412				1.302	0.972152	36.56
P53621	Coatomer subunit alpha OS=Homo sapiens OX=9606 GN=COPA PE=1 SV=2	138.3	27	23	15	13	22	19	18	15	15	14	8	8	1.59098	1.19408	1.47248	4.25754		72	28	45	19	1.4152				1.744	0.680099	17.3
P40939	Trifunctional enzyme subunit alpha, mitochondrial OS=Homo sapiens OX=9606 GN=HADHA PE=1 SV=2	82.9	22	18	24	20	21	16	31	23	20	17	12	12	0.810223	0.66182	1.30887	2.78092		66	22	72	27	0.810789				0.996	0.466275	12.42
P33991	DNA replication licensing factor MCM4 OS=Homo sapiens OX=9606 GN=MCM4 PE=1 SV=5	96.5	25	19	20	19	12	11	16	16	25	23	15	15	1.10485	0.732729	1.30887	3.14645		63	24	60	23	0.928723				1.548	0.929204	43.5
P62269	40S ribosomal protein S18 OS=Homo sapiens OX=9606 GN=RPS18 PE=1 SV=3	17.7	26	13	21	12	24	12	26	13	20	10	15	10	1.09433	0.90182	1.0471	3.04325		73	14	64	13	1.00888				1.351	0.978501	4.86
Q13045	Protein flightless-1 homolog OS=Homo sapiens OX=9606 GN=FLII PE=1 SV=2	144.7	20	16	15	13	27	22	20	16	3	3	0	0	1.17851	1.31891	10000	unique		51	23	36	16	1.25304				1.711	0.71436	10.53
P29692	Elongation factor 1-delta OS=Homo sapiens OX=9606 GN=EEF1D PE=1 SV=5	31.1	13	9	18	12	15	10	17	11	16	10	14	10	0.638358	0.862034	0.897513	2.39791		47	12	50	13	0.831428		Phospho [S162]		1.329	0.977146	19.74
P62917	60S ribosomal protein L8 OS=Homo sapiens OX=9606 GN=RPL8 PE=1 SV=2	28	39	18	36	18	36	17	42	20	29	16	19	13	0.957536	0.837405	1.19865	2.99359		118	20	107	21	0.975427				1.24	0.936632	5.41
P62829	60S ribosomal protein L23 OS=Homo sapiens OX=9606 GN=RPL23 PE=1 SV=1	14.9	21	10	21	9	23	10	24	11	19	11	13	8	0.88388	0.936265	1.14778	2.96793		64	11	60	12	0.943464				1.297	0.972152	15.93
Q92804	TATA-binding protein-associated factor 2N OS=Homo sapiens OX=9606 GN=TAF15 PE=1 SV=1	61.8	24	9	20	7	22	8	18	8	2	1	2	1	1.06066	1.19408	0.785324	3.04006		49	10	47	10	0.922136				1.608	0.859283	2.76
P06733	Alpha-enolase OS=Homo sapiens OX=9606 GN=ENO1 PE=1 SV=2	47.1	20	14	18	10	28	17	18	12	10	8	10	9	0.982089	1.51973	0.785324	3.28715		64	18	50	12	1.13216				1.936	0.437863	38.58
Q96AG4	Leucine-rich repeat-containing protein 59 OS=Homo sapiens OX=9606 GN=LRRC59 PE=1 SV=1	34.9	21	12	23	13	25	13	22	14	20	13	14	10	0.807021	1.1102	1.12189	3.03911		67	15	63	15	0.940656				1.334	0.977146	23.3
P27708	CAD protein OS=Homo sapiens OX=9606 GN=CAD PE=1 SV=3	242.8	20	18	19	18	18	16	19	17	26	24	23	22	0.9304	0.925552	0.887758	2.74371		72	30	70	28	0.909769				1.351	0.978501	30.64
P46940	Ras GTPase-activating-like protein IQGAP1 OS=Homo sapiens OX=9606 GN=IQGAP1 PE=1 SV=1	189.1	16	15	15	13	15	14	19	17	20	18	13	11	0.942805	0.771294	1.20819	2.92229		52	23	48	21	0.958206				1.514	0.956464	41.16
P30050	60S ribosomal protein L12 OS=Homo sapiens OX=9606 GN=RPL12 PE=1 SV=1	17.8	23	8	20	10	25	10	22	9	21	10	14	8	1.01646	1.1102	1.17799	3.30464		69	11	56	10	1.08983				1.299	0.972152	12.51
Q04637	Eukaryotic translation initiation factor 4 gamma 1 OS=Homo sapiens OX=9606 GN=EIF4G1 PE=1 SV=4	175.4	24	8	20	14	22	15	26	18	29	23	30	23	1.06066	0.826669	0.759147	2.64647		88	18	89	26	0.874559				1.438	0.975902	34.44
P26640	Valine--tRNA ligase OS=Homo sapiens OX=9606 GN=VARS PE=1 SV=4	140.4	21	16	22	18	19	15	26	18	23	20	24	19	0.843703	0.713941	0.752602	2.31025		74	26	77	24	0.850037				1.34	0.977146	27.87
P08865	40S ribosomal protein SA OS=Homo sapiens OX=9606 GN=RPSA PE=1 SV=4	32.8	20	11	20	10	22	10	21	10	22	10	18	8	0.88388	1.02349	0.959841	2.86721		73	12	60	10	1.07614				1.17	0.839587	3.84
P67809	Nuclease-sensitive element-binding protein 1 OS=Homo sapiens OX=9606 GN=YBX1 PE=1 SV=3	35.9	22	7	17	7	18	8	23	9	27	10	17	7	1.14384	0.764587	1.24728	3.15571		74	10	58	9	1.1285				1.34	0.977146	15.44
Q06830	Peroxiredoxin-1 OS=Homo sapiens OX=9606 GN=PRDX1 PE=1 SV=1	22.1	30	12	21	10	27	11	22	11	33	16	20	12	1.26269	1.19901	1.29579	3.75748		95	16	72	13	1.16705				1.533	0.936632	31.61
P55209	Nucleosome assembly protein 1-like 1 OS=Homo sapiens OX=9606 GN=NAP1L1 PE=1 SV=1	45.3	20	9	19	10	17	10	18	10	20	9	13	7	0.9304	0.922696	1.20819	3.06129		65	11	50	10	1.14985				1.299	0.972152	4.26
P12268	Inosine-5'-monophosphate dehydrogenase 2 OS=Homo sapiens OX=9606 GN=IMPDH2 PE=1 SV=2	55.8	19	14	12	9	12	10	12	10	15	12	9	8	1.39948	0.976972	1.30887	3.68532		53	17	39	13	1.20201				1.484	0.967796	28.89
P09429	High mobility group protein B1 OS=Homo sapiens OX=9606 GN=HMGB1 PE=1 SV=3	24.9	33	10	28	10	36	12	30	10	24	8	23	8	1.04172	1.17237	0.819469	3.03355		103	12	88	11	1.03526				1.156	0.809061	7.4
P17844	Probable ATP-dependent RNA helicase DDX5 OS=Homo sapiens OX=9606 GN=DDX5 PE=1 SV=1	69.1	19	11	17	10	15	9	17	11	19	12	16	9	0.987866	0.862034	0.932573	2.78247		54	13	51	11	0.936527				1.3	0.972152	2.42
Q9Y265	RuvB-like 1 OS=Homo sapiens OX=9606 GN=RUVBL1 PE=1 SV=1	50.2	17	11	11	7	16	11	19	12	13	10	10	8	1.366	0.822713	1.02092	3.20963		50	14	41	13	1.07866				1.635	0.824715	33.71
Q13813	Spectrin alpha chain, non-erythrocytic 1 OS=Homo sapiens OX=9606 GN=SPTAN1 PE=1 SV=3	284.4	15	14	11	11	17	15	29	25	14	13	0	0	1.20529	0.572708	10000	unique		47	19	44	27	0.944804				1.463	0.972152	57.92
P22392	Nucleoside diphosphate kinase B OS=Homo sapiens OX=9606 GN=NME2 PE=1 SV=1	17.3	18	3	25	4	20	3	29	5	17	2	18	2	0.636393	0.673774	0.741695	2.05186		60	3	84	6	0.631784				0.7	0.00933277	4.4
Q9NZI8	Insulin-like growth factor 2 mRNA-binding protein 1 OS=Homo sapiens OX=9606 GN=IGF2BP1 PE=1 SV=2	63.4	17	10	17	11	24	15	21	13	19	10	16	10	0.88388	1.11654	0.932573	2.93299		68	16	61	15	0.985997	Phospho [S181]	Phospho [S181]		1.23	0.929497	1.87
P05455	Lupus La protein OS=Homo sapiens OX=9606 GN=SSB PE=1 SV=2	46.8	20	12	20	14	19	11	17	11	27	15	29	18	0.88388	1.09191	0.731164	2.70695		69	15	77	22	0.792602	Phospho [S366]			1.322	0.975902	20.78
P62888	60S ribosomal protein L30 OS=Homo sapiens OX=9606 GN=RPL30 PE=1 SV=2	12.8	16	7	17	8	18	8	15	8	15	7	8	5	0.831887	1.17237	1.47248	3.47674		52	9	41	9	1.1218				1.28	0.967796	6.97
Q16777	Histone H2A type 2-C OS=Homo sapiens OX=9606 GN=HIST2H2AC PE=1 SV=4	14	15	3	0	0	16	3	0	0	NA	NA	8	4	10000	10000	0	unique		49	3	0	0	unique		NA		1.836	0.550743	101.8
Q5QNW6	Histone H2B type 2-F OS=Homo sapiens OX=9606 GN=HIST2H2BF PE=1 SV=3	13.9	16	7	0	0	18	2	19	2	24	2	0	0	10000	0.925552	10000	unique		60	2	0	0	unique		NA		NA	NA	NA
Q07021	Complement component 1 Q subcomponent-binding protein, mitochondrial OS=Homo sapiens OX=9606 GN=C1QBP PE=1 SV=1	31.3	10	3	9	2	10	3	8	3	9	4	7	3	0.982089	1.22121	1.0097	3.21301		29	4	24	3	1.06877				1.385	0.993166	24.85
Q69YQ0	Cytospin-A OS=Homo sapiens OX=9606 GN=SPECC1L PE=1 SV=2	124.5	27	22	10	10	28	22	14	12	NA	NA	NA	NA	2.38648	1.95394	0	4.34042		60	27	25	13	2.12279				2.139	0.203991	2.8
Q9UM54	Unconventional myosin-VI OS=Homo sapiens OX=9606 GN=MYO6 PE=1 SV=4	149.6	19	18	12	11	32	25	14	14	NA	NA	NA	NA	1.39948	2.23308	0	3.63255		59	29	28	18	1.86376				1.623	0.840749	26.46
P17858	ATP-dependent 6-phosphofructokinase, liver type OS=Homo sapiens OX=9606 GN=PFKL PE=1 SV=6	85	16	11	11	6	12	9	16	9	8	6	6	4	1.28564	0.732729	1.0471	3.06547		42	13	35	11	1.0614				1.209	0.905216	14.35
P62277	40S ribosomal protein S13 OS=Homo sapiens OX=9606 GN=RPS13 PE=1 SV=2	17.2	21	8	24	10	22	9	22	8	21	9	17	8	0.773395	0.976972	0.970106	2.72047		70	10	68	10	0.910512				1.263	0.959827	9.66
P04899	Guanine nucleotide-binding protein G(i) subunit alpha-2 OS=Homo sapiens OX=9606 GN=GNAI2 PE=1 SV=3	40.4	16	5	17	7	14	6	21	9	13	4	0	0	0.831887	0.651315	10000	unique		51	8	46	10	0.980639				1.014	0.508179	19.28
O14974	Protein phosphatase 1 regulatory subunit 12A OS=Homo sapiens OX=9606 GN=PPP1R12A PE=1 SV=1	115.2	13	11	8	6	13	11	6	6	NA	NA	NA	NA	1.4363	2.11677	0	3.55308		27	14	14	8	1.70582				2.325	0.082978	1.97
P25205	DNA replication licensing factor MCM3 OS=Homo sapiens OX=9606 GN=MCM3 PE=1 SV=3	90.9	15	14	8	8	9	9	8	7	16	14	8	8	1.65727	1.09909	1.57065	4.32702		44	17	30	13	1.29726				1.424	0.977146	21.35
Q12906	Interleukin enhancer-binding factor 3 OS=Homo sapiens OX=9606 GN=ILF3 PE=1 SV=3	95.3	15	9	13	8	21	14	15	10	15	11	10	8	1.01986	1.36776	1.17799	3.56561		58	15	42	13	1.22145				1.256	0.956917	3.52
Q9UHB9	Signal recognition particle subunit SRP68 OS=Homo sapiens OX=9606 GN=SRP68 PE=1 SV=2	70.7	15	11	8	6	11	10	9	8	15	11	9	9	1.65727	1.19408	1.30887	4.16022		43	15	29	11	1.3115				1.602	0.871668	45.54
P39019	40S ribosomal protein S19 OS=Homo sapiens OX=9606 GN=RPS19 PE=1 SV=2	16.1	20	11	22	11	18	10	21	12	19	11	15	11	0.803527	0.837405	0.994744	2.63568		65	13	61	12	0.942497				1.456	0.972152	27.62
Q14697	Neutral alpha-glucosidase AB OS=Homo sapiens OX=9606 GN=GANAB PE=1 SV=3	106.8	26	19	15	12	17	14	16	15	29	23	8	8	1.53206	1.03803	2.8468	5.41689		83	27	46	17	1.59594				1.355	0.980165	0.96
P11940	Polyadenylate-binding protein 1 OS=Homo sapiens OX=9606 GN=PABPC1 PE=1 SV=2	70.6	18	8	14	6	19	7	22	7	22	10	23	9	1.13642	0.843748	0.75118	2.73134		65	12	63	11	0.912577				1.475	0.972152	38.78
Q9UQ80	Proliferation-associated protein 2G4 OS=Homo sapiens OX=9606 GN=PA2G4 PE=1 SV=3	43.8	23	13	13	10	30	17	32	19	24	15	23	15	1.56379	0.915911	0.819469	3.29917		86	18	86	21	0.884498				1.431	0.977146	20.13
P07910	Heterogeneous nuclear ribonucleoproteins C1/C2 OS=Homo sapiens OX=9606 GN=HNRNPC PE=1 SV=4	33.7	20	12	17	9	21	11	16	9	16	10	9	6	1.03986	1.28228	1.39613	3.71827		62	12	48	11	1.14248				1.386	0.993166	37.26
P23588	Eukaryotic translation initiation factor 4B OS=Homo sapiens OX=9606 GN=EIF4B PE=1 SV=2	69.1	15	10	11	9	10	8	9	6	10	8	12	10	1.20529	1.08552	0.654437	2.94525		37	10	34	12	0.962542				1.198	0.899282	5.44
Q15029	116 kDa U5 small nuclear ribonucleoprotein component OS=Homo sapiens OX=9606 GN=EFTUD2 PE=1 SV=1	109.4	15	12	12	11	10	9	10	10	13	12	10	8	1.10485	0.976972	1.02092	3.10274		41	16	36	12	1.00734				1.418	0.977146	28.22
P49588	Alanine--tRNA ligase, cytoplasmic OS=Homo sapiens OX=9606 GN=AARS PE=1 SV=2	106.7	16	16	9	9	11	10	16	14	15	14	18	16	1.57134	0.671668	0.654437	2.89745		46	20	49	22	0.830345				1.352	0.978501	17.69
P52597	Heterogeneous nuclear ribonucleoprotein F OS=Homo sapiens OX=9606 GN=HNRNPF PE=1 SV=3	45.6	17	8	12	7	15	7	18	9	16	7	19	9	1.25216	0.814143	0.661326	2.72763		48	9	50	11	0.849118				0.974	0.412252	1.61
P63096	Guanine nucleotide-binding protein G(i) subunit alpha-1 OS=Homo sapiens OX=9606 GN=GNAI1 PE=1 SV=2	40.3	18	6	17	6	12	4	22	7	13	4	0	0	0.935873	0.532894	10000	unique		51	7	45	8	1.00243				1.013	0.505629	21.8
Q15019	Septin-2 OS=Homo sapiens OX=9606 GN=SEPT2 PE=1 SV=1	41.5	10	7	14	11	13	10	14	10	17	12	8	7	0.631343	0.907188	1.66881	3.20734		48	13	38	12	1.11726	Phospho [S218]	Phospho [S218]		1.342	0.977146	30.06
P61313	60S ribosomal protein L15 OS=Homo sapiens OX=9606 GN=RPL15 PE=1 SV=2	24.1	23	12	28	14	26	13	25	12	26	13	12	8	0.726044	1.01605	1.70154	3.44363		86	15	78	15	0.975215				1.218	0.912276	5.78
Q07020	60S ribosomal protein L18 OS=Homo sapiens OX=9606 GN=RPL18 PE=1 SV=2	21.6	20	11	22	13	23	11	19	9	20	11	12	6	0.803527	1.18265	1.30887	3.29505		63	12	60	13	0.928723				1.332	0.977146	6.03
Q14152	Eukaryotic translation initiation factor 3 subunit A OS=Homo sapiens OX=9606 GN=EIF3A PE=1 SV=1	166.5	23	16	20	17	21	16	33	23	36	23	28	21	1.01646	0.621709	1.0097	2.64787		87	25	95	31	0.810014				1.368	0.993166	38.62
P13645	Keratin, type I cytoskeletal 10 OS=Homo sapiens OX=9606 GN=KRT10 PE=1 SV=6	58.8	10	8	4	4	2	2	1	1	25	11	104	29	2.2097	1.95394	0.18878	4.35242		43	13	111	29	0.342643				1.229	0.929497	127.62
O43776	Asparagine--tRNA ligase, cytoplasmic OS=Homo sapiens OX=9606 GN=NARS PE=1 SV=1	62.9	18	13	15	12	16	13	20	15	21	14	15	11	1.06066	0.781578	1.09945	2.94169		55	17	50	16	0.972947				1.514	0.956565	41.51
P46783	40S ribosomal protein S10 OS=Homo sapiens OX=9606 GN=RPS10 PE=1 SV=1	18.9	19	9	17	9	21	11	17	9	17	10	11	7	0.987866	1.20685	1.21368	3.4084		68	13	46	11	1.30752				1.409	0.978501	37.79
Q08945	FACT complex subunit SSRP1 OS=Homo sapiens OX=9606 GN=SSRP1 PE=1 SV=1	81	19	12	14	12	17	10	20	14	30	20	6	4	1.19955	0.830426	3.92662	5.9566		73	20	49	15	1.31772	Phospho [S444]	Phospho [S444]		1.656	0.790772	33.57
P62937	Peptidyl-prolyl cis-trans isomerase A OS=Homo sapiens OX=9606 GN=PPIA PE=1 SV=2	18	16	7	20	10	23	10	13	7	12	7	9	6	0.707104	1.72849	1.0471	3.48269		58	10	49	10	1.04696				1.771	0.665853	62.51
Q13310	Polyadenylate-binding protein 4 OS=Homo sapiens OX=9606 GN=PABPC4 PE=1 SV=1	70.7	15	5	12	4	15	3	15	4	16	4	21	8	1.10485	0.976972	0.598342	2.68016		48	5	50	8	0.849118				1.516	0.956464	41.9
P62750	60S ribosomal protein L23a OS=Homo sapiens OX=9606 GN=RPL23A PE=1 SV=1	17.7	21	11	20	9	22	9	22	10	24	10	15	7	0.928074	0.976972	1.25652	3.16156		67	11	59	10	1.00443				1.285	0.971814	4.44
P05387	60S acidic ribosomal protein P2 OS=Homo sapiens OX=9606 GN=RPLP2 PE=1 SV=1	11.7	13	7	10	6	15	8	14	7	9	6	8	5	1.14904	1.04676	0.88349	3.07929		39	8	35	8	0.985583				2.024	0.335868	0.35
P62906	60S ribosomal protein L10a OS=Homo sapiens OX=9606 GN=RPL10A PE=1 SV=2	24.8	18	8	18	11	21	9	19	9	19	9	11	6	0.88388	1.07981	1.35647	3.32016		59	10	49	11	1.06501				1.404	0.979402	29.45
P08708	40S ribosomal protein S17 OS=Homo sapiens OX=9606 GN=RPS17 PE=1 SV=2	15.5	19	8	24	9	22	8	22	7	22	8	18	7	0.699738	0.976972	0.959841	2.63655		64	9	64	9	0.884498				1.319	0.975902	10.34
Q9BUJ2	Heterogeneous nuclear ribonucleoprotein U-like protein 1 OS=Homo sapiens OX=9606 GN=HNRNPUL1 PE=1 SV=2	95.7	16	15	11	11	19	16	18	16	7	6	10	9	1.28564	1.03125	0.549727	2.86662		50	18	39	16	1.13397				1.537	0.936632	10.29
O75083	WD repeat-containing protein 1 OS=Homo sapiens OX=9606 GN=WDR1 PE=1 SV=4	66.2	15	14	8	8	20	17	17	15	5	5	4	4	1.65727	1.14938	0.981655	3.78831		42	17	34	16	1.09261				1.419	0.977146	14.25
P06576	ATP synthase subunit beta, mitochondrial OS=Homo sapiens OX=9606 GN=ATP5F1B PE=1 SV=3	56.5	11	8	25	15	13	10	20	14	12	9	15	11	0.388907	0.635032	0.628259	1.6522		39	13	61	16	0.565498				0.715	0.0131697	12.84
P35268	60S ribosomal protein L22 OS=Homo sapiens OX=9606 GN=RPL22 PE=1 SV=2	14.8	14	6	12	6	15	6	15	6	14	6	12	6	1.03119	0.976972	0.916212	2.92438		43	6	39	6	0.975215				1.2	0.900764	0.59
Q96IZ0	PRKC apoptosis WT1 regulator protein OS=Homo sapiens OX=9606 GN=PAWR PE=1 SV=1	36.5	16	9	11	6	18	10	10	6	NA	NA	NA	NA	1.28564	1.75855	0	3.04419		35	10	22	7	1.40716				1.901	0.466275	17.49
P35637	RNA-binding protein FUS OS=Homo sapiens OX=9606 GN=FUS PE=1 SV=1	53.4	14	6	11	5	18	7	21	8	7	4	3	3	1.12494	0.837405	1.83242	3.79477		43	7	38	8	1.00088				1.66	0.786311	15.33
Q13765	Nascent polypeptide-associated complex subunit alpha OS=Homo sapiens OX=9606 GN=NACA PE=1 SV=1	23.4	13	9	9	6	13	8	13	8	12	4	20	10	1.27672	0.976972	0.471195	2.72488		41	8	43	11	0.843358				1.41	0.978501	14.9
P62263	40S ribosomal protein S14 OS=Homo sapiens OX=9606 GN=RPS14 PE=1 SV=3	16.3	19	10	19	9	19	8	20	10	19	10	16	9	0.88388	0.928123	0.932573	2.74458		61	10	61	12	0.884498				1.288	0.972152	0.18
P83731	60S ribosomal protein L24 OS=Homo sapiens OX=9606 GN=RPL24 PE=1 SV=1	17.8	17	9	19	10	16	8	16	8	14	7	8	6	0.79084	0.976972	1.37432	3.14213		49	9	46	11	0.942182				1.207	0.905216	15.17
Q9NTK5	Obg-like ATPase 1 OS=Homo sapiens OX=9606 GN=OLA1 PE=1 SV=2	44.7	12	8	8	6	11	7	9	6	18	10	13	8	1.32582	1.19408	1.08737	3.60727		43	10	32	9	1.18854				2.198	0.154303	31.23
P17812	CTP synthase 1 OS=Homo sapiens OX=9606 GN=CTPS1 PE=1 SV=2	66.6	17	11	11	10	12	11	11	10	17	12	11	10	1.366	1.06579	1.21368	3.64547		51	15	36	14	1.25304				1.768	0.667867	50.93
P35998	26S proteasome regulatory subunit 7 OS=Homo sapiens OX=9606 GN=PSMC2 PE=1 SV=3	48.6	10	8	12	9	9	6	12	9	9	9	8	8	0.736566	0.732729	0.88349	2.35279		34	12	35	12	0.859226				1.089	0.680099	14.68
P49736	DNA replication licensing factor MCM2 OS=Homo sapiens OX=9606 GN=MCM2 PE=1 SV=4	101.8	14	13	10	10	4	4	10	10	14	12	3	3	1.23743	0.390789	3.66485	5.29307		35	15	24	12	1.28989				1.722	0.704672	56.39
O75643	U5 small nuclear ribonucleoprotein 200 kDa helicase OS=Homo sapiens OX=9606 GN=SNRNP200 PE=1 SV=2	244.4	16	14	15	13	16	14	16	13	19	17	8	8	0.942805	0.976972	1.86515	3.78492		53	21	46	19	1.0191				1.445	0.975902	34.41
Q9Y262	Eukaryotic translation initiation factor 3 subunit L OS=Homo sapiens OX=9606 GN=EIF3L PE=1 SV=1	66.7	11	10	10	9	9	7	13	10	14	13	9	8	0.972268	0.676365	1.22162	2.87025		39	17	33	12	1.04532				1.884	0.489224	69.2
P05198	Eukaryotic translation initiation factor 2 subunit 1 OS=Homo sapiens OX=9606 GN=EIF2S1 PE=1 SV=3	36.1	11	10	10	9	11	9	11	8	14	12	9	8	0.972268	0.976972	1.22162	3.17086		37	14	31	12	1.05569				1.332	0.977146	15.52
P15311	Ezrin OS=Homo sapiens OX=9606 GN=EZR PE=1 SV=4	69.4	23	8	25	9	22	7	39	12	38	16	31	12	0.813169	0.551112	0.962656	2.32694		101	17	113	19	0.790569				1.16	0.82244	22.69
Q15366	Poly(rC)-binding protein 2 OS=Homo sapiens OX=9606 GN=PCBP2 PE=1 SV=1	38.6	14	5	17	7	17	7	16	6	18	5	15	6	0.727901	1.03803	0.942389	2.70832		49	7	48	7	0.902925				1.503	0.959827	10.41
Q9BR76	Coronin-1B OS=Homo sapiens OX=9606 GN=CORO1B PE=1 SV=1	54.2	11	9	7	7	16	12	9	7	4	4	2	2	1.38895	1.73684	1.57065	4.69644		32	12	18	8	1.57244				2.125	0.219189	6.82
Q93008	Probable ubiquitin carboxyl-terminal hydrolase FAF-X OS=Homo sapiens OX=9606 GN=USP9X PE=1 SV=3	292.1	13	12	6	6	7	7	7	7	5	5	7	6	1.91507	0.976972	0.560946	3.45299		25	12	21	10	1.05297				1.704	0.721859	8.94
P62244	40S ribosomal protein S15a OS=Homo sapiens OX=9606 GN=RPS15A PE=1 SV=2	14.8	15	9	18	10	18	10	21	12	18	10	17	10	0.736566	0.837405	0.83152	2.40549		52	10	57	12	0.80691				1.383	0.994434	23.95
Q92616	eIF-2-alpha kinase activator GCN1 OS=Homo sapiens OX=9606 GN=GCN1 PE=1 SV=6	292.6	17	15	18	15	21	20	24	21	17	15	17	16	0.834775	0.85485	0.785324	2.47495		65	25	65	25	0.884498				1.127	0.754677	16.46
P46821	Microtubule-associated protein 1B OS=Homo sapiens OX=9606 GN=MAP1B PE=1 SV=2	270.5	12	10	7	7	17	14	13	11	8	7	3	3	1.51522	1.27758	2.0942	4.887		40	15	24	12	1.47416				1.811	0.588799	22.82
P50914	60S ribosomal protein L14 OS=Homo sapiens OX=9606 GN=RPL14 PE=1 SV=4	23.4	15	7	20	9	19	8	14	8	10	6	12	6	0.66291	1.32589	0.654437	2.64324		54	9	48	9	0.99506				1.154	0.805591	12.07
P84098	60S ribosomal protein L19 OS=Homo sapiens OX=9606 GN=RPL19 PE=1 SV=1	23.5	15	7	18	8	16	9	16	8	12	6	9	5	0.736566	0.976972	1.0471	2.76064		49	10	51	10	0.849811				1.479	0.971814	27.83
O00148	ATP-dependent RNA helicase DDX39A OS=Homo sapiens OX=9606 GN=DDX39A PE=1 SV=2	49.1	14	2	14	2	15	3	15	2	16	2	12	1	0.88388	0.976972	1.0471	2.90795		46	3	41	2	0.992363				1.291	0.972152	39.87
P18621	60S ribosomal protein L17 OS=Homo sapiens OX=9606 GN=RPL17 PE=1 SV=3	21.4	23	9	21	8	21	8	21	8	21	9	12	7	0.968059	0.976972	1.37432	3.31935		68	10	57	9	1.05519				1.273	0.960611	21.39
P14868	Aspartate--tRNA ligase, cytoplasmic OS=Homo sapiens OX=9606 GN=DARS PE=1 SV=2	57.1	15	15	16	15	11	11	13	13	16	15	13	13	0.828637	0.826669	0.966553	2.62186		45	19	43	19	0.925637				1.356	0.981406	24.31
P62249	40S ribosomal protein S16 OS=Homo sapiens OX=9606 GN=RPS16 PE=1 SV=2	16.4	18	7	13	6	17	8	20	9	17	8	13	7	1.22383	0.830426	1.02696	3.08122		52	8	47	9	0.978593				1.182	0.859283	5.14
Q08J23	tRNA (cytosine(34)-C(5))-methyltransferase OS=Homo sapiens OX=9606 GN=NSUN2 PE=1 SV=2	86.4	13	11	12	11	11	9	15	14	15	13	14	13	0.957536	0.716446	0.841419	2.5154		43	15	41	18	0.927644				1.337	0.977146	15.99
P38919	Eukaryotic initiation factor 4A-III OS=Homo sapiens OX=9606 GN=EIF4A3 PE=1 SV=4	46.8	17	9	11	7	14	7	15	8	14	8	10	5	1.366	0.91184	1.09945	3.37729		54	12	41	11	1.16495				1.248	0.948337	21.25
O15371	Eukaryotic translation initiation factor 3 subunit D OS=Homo sapiens OX=9606 GN=EIF3D PE=1 SV=1	63.9	12	10	10	8	13	10	6	5	13	9	10	8	1.06066	2.11677	1.02092	4.19835		45	13	31	9	1.28395				1.327	0.977146	32.54
Q99613	Eukaryotic translation initiation factor 3 subunit C OS=Homo sapiens OX=9606 GN=EIF3C PE=1 SV=1	105.3	13	10	13	11	15	12	13	11	18	14	14	11	0.88388	1.12728	1.0097	3.02086		52	17	41	17	1.1218				1.543	0.930734	50.34
P62266	40S ribosomal protein S23 OS=Homo sapiens OX=9606 GN=RPS23 PE=1 SV=3	15.8	8	5	9	5	16	6	9	5	13	6	9	4	0.785671	1.73684	1.13436	3.65687		40	6	31	6	1.14129				1.23	0.929497	3.37
O95425	Supervillin OS=Homo sapiens OX=9606 GN=SVIL PE=1 SV=2	247.6	12	11	3	3	18	16	8	7	NA	NA	NA	NA	3.53552	2.19819	0	5.73371		31	18	12	7	2.28495				1.985	0.383355	36.16
P62841	40S ribosomal protein S15 OS=Homo sapiens OX=9606 GN=RPS15 PE=1 SV=2	17	17	5	16	5	18	6	16	5	15	5	13	5	0.939122	1.09909	0.906143	2.94436		50	6	45	5	0.982775				1.403	0.979402	1.98
P55795	Heterogeneous nuclear ribonucleoprotein H2 OS=Homo sapiens OX=9606 GN=HNRNPH2 PE=1 SV=1	49.2	13	1	0	0	10	1	0	0	13	1	9	1	10000	10000	1.13436	unique		37	2	28	1	1.1688				1.302	0.972152	10.61
Q9BQG0	Myb-binding protein 1A OS=Homo sapiens OX=9606 GN=MYBBP1A PE=1 SV=2	148.8	16	15	13	11	10	10	14	12	24	18	13	11	1.08785	0.697837	1.44983	3.23552		55	22	45	18	1.08105				1.458	0.972152	37.92
P41252	Isoleucine--tRNA ligase, cytoplasmic OS=Homo sapiens OX=9606 GN=IARS PE=1 SV=2	144.4	10	9	16	14	15	14	16	15	16	14	13	12	0.552425	0.915911	0.966553	2.43489		47	18	47	20	0.884498				1.288	0.972152	25.76
Q7L7L0	Histone H2A type 3 OS=Homo sapiens OX=9606 GN=HIST3H2A PE=1 SV=3	14.1	10	1	16	2	13	2	12	1	16	2	0	0	0.552425	1.05839	10000	unique		40	2	36	2	0.982775				1.546	0.929497	83.59
P30566	Adenylosuccinate lyase OS=Homo sapiens OX=9606 GN=ADSL PE=1 SV=2	54.9	10	8	5	4	8	6	6	5	9	5	11	9	1.76776	1.30263	0.642538	3.71293		28	9	26	11	0.952536				1.203	0.905216	7.07
P55884	Eukaryotic translation initiation factor 3 subunit B OS=Homo sapiens OX=9606 GN=EIF3B PE=1 SV=3	92.4	15	13	13	12	15	14	20	18	17	15	15	13	1.01986	0.732729	0.890034	2.64262		51	18	52	18	0.867488				1.397	0.986503	44.08
Q92841	Probable ATP-dependent RNA helicase DDX17 OS=Homo sapiens OX=9606 GN=DDX17 PE=1 SV=2	80.2	11	5	12	7	11	5	14	7	12	5	12	6	0.810223	0.767621	0.785324	2.36317		34	6	38	11	0.791393				1.244	0.945144	0.36
Q92499	ATP-dependent RNA helicase DDX1 OS=Homo sapiens OX=9606 GN=DDX1 PE=1 SV=2	82.4	14	11	14	12	15	13	14	12	14	12	11	11	0.88388	1.04676	0.999504	2.93014		50	17	43	16	1.02849				1.368	0.993166	16.41
Q9P2J5	Leucine--tRNA ligase, cytoplasmic OS=Homo sapiens OX=9606 GN=LARS PE=1 SV=2	134.4	12	10	14	12	12	10	14	12	18	13	11	10	0.757611	0.837405	1.28508	2.88009		47	15	43	17	0.966776				1.314	0.975902	28.59
P46779	60S ribosomal protein L28 OS=Homo sapiens OX=9606 GN=RPL28 PE=1 SV=3	15.7	21	12	25	13	21	12	23	14	24	13	12	7	0.742459	0.892018	1.57065	3.20513		71	15	71	17	0.884498				1.319	0.975902	0.33
Q13347	Eukaryotic translation initiation factor 3 subunit I OS=Homo sapiens OX=9606 GN=EIF3I PE=1 SV=1	36.5	15	11	16	11	19	13	14	12	18	13	14	10	0.828637	1.32589	1.0097	3.16423		56	17	50	16	0.990637				1.213	0.905216	19.58
P12081	Histidine--tRNA ligase, cytoplasmic OS=Homo sapiens OX=9606 GN=HARS PE=1 SV=2	57.4	14	13	10	9	10	10	12	12	18	14	17	14	1.23743	0.814143	0.83152	2.88309		42	15	44	17	0.844293				1.573	0.905216	37.72
Q92945	Far upstream element-binding protein 2 OS=Homo sapiens OX=9606 GN=KHSRP PE=1 SV=4	73.1	14	12	10	9	14	10	13	10	8	6	10	9	1.23743	1.05212	0.628259	2.91781		41	12	37	13	0.980119				1.414	0.977146	7.1
P62913	60S ribosomal protein L11 OS=Homo sapiens OX=9606 GN=RPL11 PE=1 SV=2	20.2	18	10	16	10	23	14	20	11	22	11	14	9	0.994365	1.12352	1.23408	3.35196		70	15	59	14	1.0494				1.339	0.977146	3.74
Q9Y3I0	tRNA-splicing ligase RtcB homolog OS=Homo sapiens OX=9606 GN=RTCB PE=1 SV=1	55.2	16	12	13	12	13	10	15	12	16	14	13	12	1.08785	0.846709	0.966553	2.90111		52	18	44	18	1.04532				1.257	0.957823	11.73
P33993	DNA replication licensing factor MCM7 OS=Homo sapiens OX=9606 GN=MCM7 PE=1 SV=4	81.3	15	13	11	9	12	10	11	9	17	15	10	9	1.20529	1.06579	1.33505	3.60613		49	20	36	13	1.2039				1.695	0.731832	64.26
P62280	40S ribosomal protein S11 OS=Homo sapiens OX=9606 GN=RPS11 PE=1 SV=3	18.4	21	10	25	12	24	11	25	11	23	12	17	10	0.742459	0.937893	1.0625	2.74285		70	12	70	13	0.884498				1.354	0.979402	12.24
O75390	Citrate synthase, mitochondrial OS=Homo sapiens OX=9606 GN=CS PE=1 SV=2	51.7	12	10	11	9	12	10	12	10	13	10	10	8	0.964232	0.976972	1.02092	2.96213		38	13	34	11	0.988556				1.651	0.79751	33.62
Q13200	26S proteasome non-ATPase regulatory subunit 2 OS=Homo sapiens OX=9606 GN=PSMD2 PE=1 SV=3	100.1	12	12	3	3	7	7	7	7	6	6	0	0	3.53552	0.976972	10000	unique		28	14	10	7	2.47659				2.072	0.276559	71.89
P51991	Heterogeneous nuclear ribonucleoprotein A3 OS=Homo sapiens OX=9606 GN=HNRNPA3 PE=1 SV=2	39.6	8	6	9	5	8	6	9	7	10	6	5	5	0.785671	0.86842	1.57065	3.22474		27	7	25	8	0.955257				1.219	0.912491	4.99
O00267	Transcription elongation factor SPT5 OS=Homo sapiens OX=9606 GN=SUPT5H PE=1 SV=1	120.9	9	9	8	8	3	3	7	7	11	11	5	5	0.994365	0.418702	1.72771	3.14078		25	13	21	11	1.05297				1.617	0.84966	28.98
O15372	Eukaryotic translation initiation factor 3 subunit H OS=Homo sapiens OX=9606 GN=EIF3H PE=1 SV=1	39.9	10	8	6	5	7	5	11	10	11	9	7	7	1.47313	0.621709	1.23408	3.32892		32	10	25	10	1.13216				1.554	0.92001	49.08
Q12905	Interleukin enhancer-binding factor 2 OS=Homo sapiens OX=9606 GN=ILF2 PE=1 SV=2	43	9	7	10	8	11	9	13	9	16	9	9	7	0.795492	0.826669	1.39613	3.01829		41	11	33	9	1.09892				1.418	0.977146	25.54
P62847	40S ribosomal protein S24 OS=Homo sapiens OX=9606 GN=RPS24 PE=1 SV=1	15.4	10	4	10	4	12	5	11	5	9	4	10	4	0.88388	1.06579	0.706792	2.65646		33	5	34	5	0.858483				1.24	0.936632	13.84
Q15393	Splicing factor 3B subunit 3 OS=Homo sapiens OX=9606 GN=SF3B3 PE=1 SV=4	135.5	11	9	9	9	7	7	7	7	15	13	7	7	1.0803	0.976972	1.68284	3.74011		35	15	26	13	1.19067				1.323	0.975902	25.79
P42166	Lamina-associated polypeptide 2, isoform alpha OS=Homo sapiens OX=9606 GN=TMPO PE=1 SV=2	75.4	12	10	6	6	11	10	8	4	9	4	0	0	1.76776	1.34334	10000	unique		34	6	18	4	1.67072				1.656	0.790772	16.35
P20290	Transcription factor BTF3 OS=Homo sapiens OX=9606 GN=BTF3 PE=1 SV=1	22.2	10	5	10	7	13	8	11	7	15	10	15	8	0.88388	1.1546	0.785324	2.82381		39	10	38	9	0.907774				1.472	0.972152	12.51
O60506	Heterogeneous nuclear ribonucleoprotein Q OS=Homo sapiens OX=9606 GN=SYNCRIP PE=1 SV=2	69.6	13	9	11	8	14	10	17	13	16	11	11	8	1.04459	0.804565	1.14229	2.99144		45	13	41	14	0.97079				1.336	0.977146	25.14
P27797	Calreticulin OS=Homo sapiens OX=9606 GN=CALR PE=1 SV=1	48.1	9	7	9	5	8	6	11	8	13	9	13	8	0.88388	0.710525	0.785324	2.37973		31	9	38	10	0.721564				1.537	0.936632	42.2
P14866	Heterogeneous nuclear ribonucleoprotein L OS=Homo sapiens OX=9606 GN=HNRNPL PE=1 SV=2	64.1	12	9	16	11	14	9	14	11	16	13	9	9	0.66291	0.976972	1.39613	3.03601		46	14	42	15	0.968735				1.347	0.978501	29.04
P33176	Kinesin-1 heavy chain OS=Homo sapiens OX=9606 GN=KIF5B PE=1 SV=1	109.6	13	12	17	16	18	14	20	16	11	10	10	9	0.675908	0.879275	0.863857	2.41904		47	19	54	20	0.769841				1.221	0.916624	1.59
P06454	Prothymosin alpha OS=Homo sapiens OX=9606 GN=PTMA PE=1 SV=2	12.2	6	4	4	3	6	4	7	4	6	4	6	4	1.32582	0.837405	0.785324	2.94855		18	4	17	4	0.936527				1.589	0.899282	8.36
Q12931	Heat shock protein 75 kDa, mitochondrial OS=Homo sapiens OX=9606 GN=TRAP1 PE=1 SV=3	80.1	7	2	15	9	8	4	22	16	9	2	18	12	0.412477	0.355263	0.392662	1.1604		25	4	62	18	0.356652				0.558	0.000118108	3.45
P08670	Vimentin OS=Homo sapiens OX=9606 GN=VIM PE=1 SV=4	53.6	13	10	19	13	20	14	19	11	26	17	19	12	0.60476	1.02839	1.07465	2.70781		63	19	60	17	0.928723				1.466	0.972152	75.18
P62979	Ubiquitin-40S ribosomal protein S27a OS=Homo sapiens OX=9606 GN=RPS27A PE=1 SV=2	18	10	5	13	6	9	3	11	5	10	5	8	4	0.679907	0.799341	0.981655	2.4609		29	6	32	7	0.801576				1.249	0.948401	11.48
P14649	Myosin light chain 6B OS=Homo sapiens OX=9606 GN=MYL6B PE=1 SV=1	22.8	9	1	6	1	8	1	6	1	NA	NA	NA	NA	1.32582	1.30263	0	2.62845		22	1	16	1	1.21618				2.469	0.0392447	31.01
P63092	Guanine nucleotide-binding protein G(s) subunit alpha isoforms short OS=Homo sapiens OX=9606 GN=GNAS PE=1 SV=1	45.6	8	5	10	7	10	6	15	9	11	7	0	0	0.707104	0.651315	10000	unique		33	8	34	10	0.858483				1.072	0.665404	35.17
P35241	Radixin OS=Homo sapiens OX=9606 GN=RDX PE=1 SV=1	68.5	17	3	15	3	17	3	28	3	25	5	22	3	1.00173	0.593162	0.892414	2.48731		75	5	71	5	0.934328				1.628	0.83574	55.81
Q9NSD9	Phenylalanine--tRNA ligase beta subunit OS=Homo sapiens OX=9606 GN=FARSB PE=1 SV=3	66.1	11	10	8	7	15	14	12	11	13	12	12	11	1.21533	1.22121	0.850768	3.28732		46	17	37	17	1.09965				1.413	0.977314	19.47
P46781	40S ribosomal protein S9 OS=Homo sapiens OX=9606 GN=RPS9 PE=1 SV=3	22.6	18	12	19	13	21	14	23	15	27	15	12	9	0.83736	0.892018	1.76698	3.49636		73	17	62	17	1.04142				1.271	0.959827	1.06
Q99873	Protein arginine N-methyltransferase 1 OS=Homo sapiens OX=9606 GN=PRMT1 PE=1 SV=3	42.4	14	10	8	6	6	5	6	6	15	11	6	5	1.54679	0.976972	1.96331	4.48707		41	12	28	8	1.29516				1.42	0.977146	42.35
Q9Y224	RNA transcription, translation and transport factor protein OS=Homo sapiens OX=9606 GN=RTRAF PE=1 SV=1	28.1	9	5	8	5	8	5	14	9	11	8	8	6	0.994365	0.55827	1.07982	2.63246		31	8	30	11	0.913981				1.749	0.675953	17.31
Q9HAV0	Guanine nucleotide-binding protein subunit beta-4 OS=Homo sapiens OX=9606 GN=GNB4 PE=1 SV=3	37.5	10	1	12	2	9	1	12	1	7	1	0	0	0.736566	0.732729	10000	unique		26	1	28	2	0.821319				1.493	0.960611	41.6
P41250	Glycine--tRNA ligase OS=Homo sapiens OX=9606 GN=GARS PE=1 SV=3	83.1	11	10	17	13	13	11	14	11	22	17	24	18	0.571922	0.907188	0.719881	2.19899		54	19	61	20	0.782998				1.149	0.793547	1.85
P25787	Proteasome subunit alpha type-2 OS=Homo sapiens OX=9606 GN=PSMA2 PE=1 SV=2	25.9	7	5	9	6	7	6	7	6	5	4	4	4	0.687462	0.976972	0.981655	2.64609		20	6	21	7	0.842379				1.018	0.516234	2.38
P31939	Bifunctional purine biosynthesis protein PURH OS=Homo sapiens OX=9606 GN=ATIC PE=1 SV=3	64.6	12	11	11	10	7	6	13	11	7	7	6	6	0.964232	0.526062	0.916212	2.40651		28	12	30	13	0.825531				1.261	0.959827	44.83
Q00341	Vigilin OS=Homo sapiens OX=9606 GN=HDLBP PE=1 SV=2	141.4	13	13	8	8	9	9	8	8	15	14	12	11	1.4363	1.09909	0.981655	3.51705		41	17	32	14	1.13326				1.328	0.977146	23.57
O43432	Eukaryotic translation initiation factor 4 gamma 3 OS=Homo sapiens OX=9606 GN=EIF4G3 PE=1 SV=2	176.5	13	2	0	0	NA	NA	NA	NA	NA	NA	NA	NA	10000	0	0	unique		30	2	0	0	unique		NA		0.948	0.355436	39.72
Q9Y3F4	Serine-threonine kinase receptor-associated protein OS=Homo sapiens OX=9606 GN=STRAP PE=1 SV=1	38.4	10	9	7	5	14	11	9	8	12	10	12	10	1.26269	1.51973	0.785324	3.56774		40	13	34	11	1.04059				1.384	0.994278	7.96
O75534	Cold shock domain-containing protein E1 OS=Homo sapiens OX=9606 GN=CSDE1 PE=1 SV=2	88.8	14	12	8	8	9	8	8	7	10	10	9	9	1.54679	1.09909	0.872583	3.51847		36	12	27	12	1.17933				1.363	0.990787	27.58
Q9BQ52	Zinc phosphodiesterase ELAC protein 2 OS=Homo sapiens OX=9606 GN=ELAC2 PE=1 SV=2	92.2	14	12	11	11	6	5	7	7	20	15	17	15	1.12494	0.837405	0.923911	2.88625		48	20	40	19	1.0614				1.389	0.993166	21.63
Q13283	Ras GTPase-activating protein-binding protein 1 OS=Homo sapiens OX=9606 GN=G3BP1 PE=1 SV=1	52.1	11	8	11	7	15	10	15	11	17	10	9	7	0.88388	0.976972	1.48339	3.34424		47	12	39	12	1.06593	Phospho [S230; S231; S232]	Phospho [S230; S231; S232]		1.397	0.986503	25.55
P61513	60S ribosomal protein L37a OS=Homo sapiens OX=9606 GN=RPL37A PE=1 SV=2	10.3	9	5	11	5	14	5	10	5	10	5	5	4	0.723174	1.36776	1.57065	3.66158		33	5	27	5	1.08105				1.374	0.994434	12.6
P33992	DNA replication licensing factor MCM5 OS=Homo sapiens OX=9606 GN=MCM5 PE=1 SV=5	82.2	13	11	6	5	9	8	9	8	12	11	9	8	1.91507	0.976972	1.0471	3.93914		37	14	27	12	1.21209				1.471	0.972152	17.76
O43390	Heterogeneous nuclear ribonucleoprotein R OS=Homo sapiens OX=9606 GN=HNRNPR PE=1 SV=1	70.9	11	6	9	5	8	3	7	3	11	6	9	6	1.0803	1.11654	0.959841	3.15668		30	8	27	7	0.982775				1.272	0.959827	1.42
P17980	26S proteasome regulatory subunit 6A OS=Homo sapiens OX=9606 GN=PSMC3 PE=1 SV=3	49.2	10	8	9	8	9	8	11	9	7	7	8	8	0.982089	0.799341	0.687159	2.46859		26	9	30	10	0.766565				1.175	0.84966	42.02
P42766	60S ribosomal protein L35 OS=Homo sapiens OX=9606 GN=RPL35 PE=1 SV=2	14.5	14	5	10	4	14	5	14	5	12	5	7	2	1.23743	0.976972	1.34627	3.56067		40	5	34	5	1.04059				1.263	0.959827	18.13
Q86V81	THO complex subunit 4 OS=Homo sapiens OX=9606 GN=ALYREF PE=1 SV=3	26.9	7	4	12	7	8	5	6	4	8	5	6	4	0.515596	1.30263	1.0471	2.86532		30	6	30	7	0.884498				1.385	0.994278	27.96
P54577	Tyrosine--tRNA ligase, cytoplasmic OS=Homo sapiens OX=9606 GN=YARS PE=1 SV=4	59.1	10	8	5	5	9	7	12	9	17	12	19	14	1.76776	0.732729	0.702659	3.20315		39	13	40	14	0.862385				1.94	0.433555	16.19
P62826	GTP-binding nuclear protein Ran OS=Homo sapiens OX=9606 GN=RAN PE=1 SV=3	24.4	18	10	13	9	19	11	20	12	25	13	11	8	1.22383	0.928123	1.78483	3.93678		63	13	48	12	1.1609				1.818	0.58168	50.9
Q9P258	Protein RCC2 OS=Homo sapiens OX=9606 GN=RCC2 PE=1 SV=2	56	14	12	15	13	13	9	16	14	17	13	13	12	0.824954	0.79379	1.02696	2.64571		53	17	53	18	0.884498				1.297	0.972152	16.66
Q01130	Serine/arginine-rich splicing factor 2 OS=Homo sapiens OX=9606 GN=SRSF2 PE=1 SV=4	25.5	9	4	6	4	8	5	9	4	10	5	9	5	1.32582	0.86842	0.872583	3.06682		28	5	26	5	0.952536				1.561	0.908418	43.92
P26583	High mobility group protein B2 OS=Homo sapiens OX=9606 GN=HMGB2 PE=1 SV=2	24	16	4	12	4	15	4	12	5	8	2	11	5	1.17851	1.22121	0.571145	2.97087		47	5	41	6	1.01394				1.304	0.972152	5.85
P26038	Moesin OS=Homo sapiens OX=9606 GN=MSN PE=1 SV=3	67.8	17	5	19	9	19	7	31	9	27	9	24	7	0.79084	0.598789	0.88349	2.27312		85	12	83	13	0.905811				1.254	0.956464	21.83
Q9Y230	RuvB-like 2 OS=Homo sapiens OX=9606 GN=RUVBL2 PE=1 SV=3	51.1	11	9	7	7	6	5	8	6	8	8	5	4	1.38895	0.732729	1.25652	3.3782		28	11	20	7	1.2383				1.467	0.972152	23.04
Q6P2Q9	Pre-mRNA-processing-splicing factor 8 OS=Homo sapiens OX=9606 GN=PRPF8 PE=1 SV=2	273.4	9	9	8	8	6	6	11	11	16	16	6	6	0.994365	0.532894	2.0942	3.62146		38	18	28	13	1.20039				1.326	0.977146	26.24
P80723	Brain acid soluble protein 1 OS=Homo sapiens OX=9606 GN=BASP1 PE=1 SV=2	22.7	10	6	8	5	7	5	10	6	7	5	6	5	1.10485	0.68388	0.916212	2.70494		24	6	24	6	0.884498				1.864	0.518436	60.89
P12004	Proliferating cell nuclear antigen OS=Homo sapiens OX=9606 GN=PCNA PE=1 SV=1	28.8	9	6	14	10	14	7	16	10	23	13	22	13	0.568208	0.85485	0.821021	2.24408		53	14	58	15	0.808248				1.139	0.773305	10.72
P46776	60S ribosomal protein L27a OS=Homo sapiens OX=9606 GN=RPL27A PE=1 SV=2	16.6	12	6	11	5	10	5	14	6	13	6	9	6	0.964232	0.697837	1.13436	2.79643		35	6	34	6	0.910512				1.273	0.960611	12.48
Q13409	Cytoplasmic dynein 1 intermediate chain 2 OS=Homo sapiens OX=9606 GN=DYNC1I2 PE=1 SV=3	71.4	8	8	5	5	4	4	7	7	7	7	4	4	1.41421	0.55827	1.37432	3.34679		24	9	16	8	1.32675				1.34	0.977146	29.44
Q14103	Heterogeneous nuclear ribonucleoprotein D0 OS=Homo sapiens OX=9606 GN=HNRNPD PE=1 SV=1	38.4	14	7	12	7	16	8	17	10	18	8	13	7	1.03119	0.919503	1.08737	3.03807		57	11	53	10	0.951252				1.35	0.978501	13.81
P37108	Signal recognition particle 14 kDa protein OS=Homo sapiens OX=9606 GN=SRP14 PE=1 SV=2	14.6	10	5	7	4	7	4	10	5	9	4	9	5	1.26269	0.68388	0.785324	2.73189		29	6	28	6	0.916087				1.424	0.977146	25.9
O95831	Apoptosis-inducing factor 1, mitochondrial OS=Homo sapiens OX=9606 GN=AIFM1 PE=1 SV=1	66.9	6	6	5	5	5	5	5	5	6	6	1	1	1.06066	0.976972	4.71195	6.74957		17	6	11	5	1.36695				1.427	0.977146	22.85
P49916	DNA ligase 3 OS=Homo sapiens OX=9606 GN=LIG3 PE=1 SV=2	112.8	12	12	9	8	25	20	22	20	2	2	0	0	1.17851	1.1102	10000	unique		46	21	36	21	1.13019	Phospho [T209]	Phospho [T209; S210]		1.467	0.972152	19.12
O00159	Unconventional myosin-Ic OS=Homo sapiens OX=9606 GN=MYO1C PE=1 SV=4	121.6	10	9	20	18	17	15	41	31	18	15	0	0	0.44194	0.405086	10000	unique		50	21	64	31	0.691014				0.796	0.0604287	30.68
Q9Y285	Phenylalanine--tRNA ligase alpha subunit OS=Homo sapiens OX=9606 GN=FARSA PE=1 SV=3	57.5	10	7	6	6	9	8	12	9	10	6	7	5	1.47313	0.732729	1.12189	3.32775		32	8	27	9	1.04829				1.235	0.936632	0.59
P62195	26S proteasome regulatory subunit 8 OS=Homo sapiens OX=9606 GN=PSMC5 PE=1 SV=1	45.6	6	4	11	8	6	5	13	9	11	8	10	8	0.482116	0.45091	0.863857	1.79688		26	8	40	13	0.574923				1.365	0.993166	24.47
Q14566	DNA replication licensing factor MCM6 OS=Homo sapiens OX=9606 GN=MCM6 PE=1 SV=1	92.8	9	8	7	6	3	3	9	8	9	7	4	4	1.13642	0.325657	1.76698	3.22905		24	10	21	9	1.01085				1.742	0.68066	68.52
P54136	Arginine--tRNA ligase, cytoplasmic OS=Homo sapiens OX=9606 GN=RARS PE=1 SV=2	75.3	11	9	11	10	7	5	7	7	11	10	8	7	0.88388	0.976972	1.07982	2.94067		33	13	30	14	0.972947				1.383	0.994434	15.9
P07947	Tyrosine-protein kinase Yes OS=Homo sapiens OX=9606 GN=YES1 PE=1 SV=3	60.8	14	7	17	8	17	8	25	8	13	6	3	2	0.727901	0.664341	3.40307	4.79531		51	10	49	10	0.9206				1	0.466275	22.92
P61254	60S ribosomal protein L26 OS=Homo sapiens OX=9606 GN=RPL26 PE=1 SV=1	17.2	15	9	12	9	17	10	17	11	22	11	11	7	1.10485	0.976972	1.57065	3.65247		68	15	43	13	1.39874				1.277	0.965916	10.21
P24534	Elongation factor 1-beta OS=Homo sapiens OX=9606 GN=EEF1B2 PE=1 SV=3	24.7	10	5	8	5	8	4	8	4	6	4	11	6	1.10485	0.976972	0.428359	2.51018		28	5	30	6	0.825531				1.312	0.975902	13.29
P41091	Eukaryotic translation initiation factor 2 subunit 3 OS=Homo sapiens OX=9606 GN=EIF2S3 PE=1 SV=3	51.1	9	7	12	9	11	7	11	8	10	7	8	8	0.66291	0.976972	0.981655	2.62154		34	9	33	11	0.911301				1.346	0.978501	16.14
P27824	Calnexin OS=Homo sapiens OX=9606 GN=CANX PE=1 SV=2	67.5	12	8	13	7	13	8	12	8	13	8	16	8	0.815889	1.05839	0.638076	2.51235		43	11	45	11	0.845187				1.168	0.83574	15.03
Q99460	26S proteasome non-ATPase regulatory subunit 1 OS=Homo sapiens OX=9606 GN=PSMD1 PE=1 SV=2	105.8	5	5	4	4	2	2	5	5	4	4	2	2	1.10485	0.390789	1.57065	3.06629		11	7	11	5	0.884498				1.583	0.902391	47.76
P31948	Stress-induced-phosphoprotein 1 OS=Homo sapiens OX=9606 GN=STIP1 PE=1 SV=1	62.6	13	10	8	7	11	9	10	9	8	7	2	2	1.4363	1.07467	3.1413	5.65227		39	12	22	10	1.56797				2.349	0.0742202	64.03
P62318	Small nuclear ribonucleoprotein Sm D3 OS=Homo sapiens OX=9606 GN=SNRPD3 PE=1 SV=1	13.9	9	6	9	6	8	6	7	5	8	6	5	3	0.88388	1.11654	1.25652	3.25694		25	6	21	7	1.05297				1.357	0.984372	3.92
P21281	V-type proton ATPase subunit B, brain isoform OS=Homo sapiens OX=9606 GN=ATP6V1B2 PE=1 SV=3	56.5	6	5	7	6	3	3	8	6	10	8	0	0	0.757611	0.366364	10000	unique		19	8	17	7	0.988556				1.331	0.977146	25.1
P16402	Histone H1.3 OS=Homo sapiens OX=9606 GN=HIST1H1D PE=1 SV=2	22.3	8	5	13	6	11	5	12	6	16	6	5	5	0.543926	0.895558	2.51304	3.95252		35	6	30	7	1.03191				1.536	0.936632	84.06
P22234	Multifunctional protein ADE2 OS=Homo sapiens OX=9606 GN=PAICS PE=1 SV=3	47	12	8	15	9	15	10	19	13	16	11	19	13	0.707104	0.771294	0.661326	2.13972		45	13	57	14	0.698288				0.994	0.466275	17.36
P08237	ATP-dependent 6-phosphofructokinase, muscle type OS=Homo sapiens OX=9606 GN=PFKM PE=1 SV=2	85.1	7	4	5	3	7	5	7	4	5	3	0	0	1.23743	0.976972	10000	unique		19	5	14	5	1.20039				1.372	0.993716	18.64
Q8N1G4	Leucine-rich repeat-containing protein 47 OS=Homo sapiens OX=9606 GN=LRRC47 PE=1 SV=1	63.4	10	9	8	8	10	10	12	11	9	9	7	7	1.10485	0.814143	1.0097	2.9287		34	13	30	12	1.00243				1.348	0.978501	15.06
P61163	Alpha-centractin OS=Homo sapiens OX=9606 GN=ACTR1A PE=1 SV=1	42.6	11	6	10	6	10	7	7	5	10	6	9	6	0.972268	1.39567	0.872583	3.24052		38	9	27	6	1.24485				1.329	0.977146	27.13
O60841	Eukaryotic translation initiation factor 5B OS=Homo sapiens OX=9606 GN=EIF5B PE=1 SV=4	138.7	10	9	7	6	11	10	8	8	12	11	7	7	1.26269	1.34334	1.34627	3.95229		38	15	26	11	1.29273	Phospho [S214]	Phospho [S214]		1.465	0.972152	26.72
O75533	Splicing factor 3B subunit 1 OS=Homo sapiens OX=9606 GN=SF3B1 PE=1 SV=3	145.7	13	11	13	12	6	6	11	10	16	13	8	7	0.88388	0.532894	1.57065	2.98742		45	20	37	16	1.07574				1.413	0.977314	39.61
P62333	26S proteasome regulatory subunit 10B OS=Homo sapiens OX=9606 GN=PSMC6 PE=1 SV=1	44.1	8	6	9	7	6	5	11	10	8	7	12	8	0.785671	0.532894	0.52355	1.84211		22	8	34	12	0.572322				1.146	0.789683	34.85
P61160	Actin-related protein 2 OS=Homo sapiens OX=9606 GN=ACTR2 PE=1 SV=1	44.7	10	7	6	6	7	7	6	5	7	6	3	3	1.47313	1.1398	1.83242	4.44536		28	9	15	7	1.65106				1.452	0.974513	26.22
P07948	Tyrosine-protein kinase Lyn OS=Homo sapiens OX=9606 GN=LYN PE=1 SV=3	58.5	11	5	11	6	7	4	12	7	7	3	0	0	0.88388	0.5699	10000	unique		25	5	26	9	0.850478				1.002	0.470872	9.46
P62191	26S proteasome regulatory subunit 4 OS=Homo sapiens OX=9606 GN=PSMC1 PE=1 SV=1	49.2	8	7	7	5	7	7	9	8	5	4	5	5	1.01015	0.759867	0.785324	2.55534		21	7	21	8	0.884498				1.252	0.953027	23.22
Q13642	Four and a half LIM domains protein 1 OS=Homo sapiens OX=9606 GN=FHL1 PE=1 SV=4	36.2	9	8	10	8	9	7	9	8	8	7	8	8	0.795492	0.976972	0.785324	2.55779		27	10	28	10	0.852908				1.124	0.74587	11.07
P47813	Eukaryotic translation initiation factor 1A, X-chromosomal OS=Homo sapiens OX=9606 GN=EIF1AX PE=1 SV=2	16.5	8	5	8	4	7	5	15	8	11	7	9	5	0.88388	0.45592	0.959841	2.29964		31	8	33	8	0.830892				1.627	0.83574	50.89
P31689	DnaJ homolog subfamily A member 1 OS=Homo sapiens OX=9606 GN=DNAJA1 PE=1 SV=2	44.8	9	7	10	9	10	9	8	7	10	7	8	8	0.795492	1.22121	0.981655	2.99836		30	10	26	11	1.02057				1.448	0.975902	22.36
Q14839	Chromodomain-helicase-DNA-binding protein 4 OS=Homo sapiens OX=9606 GN=CHD4 PE=1 SV=2	217.9	13	11	6	6	12	11	9	7	4	4	2	2	1.91507	1.30263	1.57065	4.78835		30	14	21	9	1.26357				1.446	0.975902	3.7
O14818	Proteasome subunit alpha type-7 OS=Homo sapiens OX=9606 GN=PSMA7 PE=1 SV=1	27.9	6	4	6	4	4	4	5	4	5	4	4	3	0.88388	0.781578	0.981655	2.64711		15	4	15	4	0.884498				1.034	0.549854	6.76
P63220	40S ribosomal protein S21 OS=Homo sapiens OX=9606 GN=RPS21 PE=1 SV=1	9.1	5	3	3	2	8	4	5	3	4	3	5	2	1.47313	1.56316	0.628259	3.66455		19	4	13	3	1.29273				1.436	0.975902	31.53
P62910	60S ribosomal protein L32 OS=Homo sapiens OX=9606 GN=RPL32 PE=1 SV=2	15.9	14	5	15	7	15	5	13	5	12	6	11	6	0.824954	1.12728	0.856717	2.80895		48	7	43	7	0.987346				1.262	0.959827	0.64
P42677	40S ribosomal protein S27 OS=Homo sapiens OX=9606 GN=RPS27 PE=1 SV=3	9.5	7	3	0	0	NA	NA	NA	NA	8	3	7	3	10000	0	0.897513	unique		22	3	23	3	0.846041		NA		1.158	0.816307	3.62
P32119	Peroxiredoxin-2 OS=Homo sapiens OX=9606 GN=PRDX2 PE=1 SV=5	21.9	13	7	11	6	15	8	13	7	12	7	8	5	1.04459	1.12728	1.17799	3.34985		43	9	39	8	0.975215				1.333	0.977146	19.33
P40429	60S ribosomal protein L13a OS=Homo sapiens OX=9606 GN=RPL13A PE=1 SV=2	23.6	12	7	10	6	12	6	14	7	10	6	7	5	1.06066	0.837405	1.12189	3.01995		38	8	40	8	0.840273				1.561	0.908639	35.12
P06396	Gelsolin OS=Homo sapiens OX=9606 GN=GSN PE=1 SV=1	85.6	8	7	4	4	13	11	9	8	NA	NA	NA	NA	1.76776	1.41118	0	3.17894		21	11	13	8	1.4288				2.078	0.268511	39.31
P05386	60S acidic ribosomal protein P1 OS=Homo sapiens OX=9606 GN=RPLP1 PE=1 SV=1	11.5	8	3	7	3	7	3	7	3	6	3	6	3	1.01015	0.976972	0.785324	2.77244		21	3	20	3	0.928723				1.603	0.867494	14
Q9UNF0	Protein kinase C and casein kinase substrate in neurons protein 2 OS=Homo sapiens OX=9606 GN=PACSIN2 PE=1 SV=2	55.7	7	7	4	4	7	7	6	6	6	6	4	4	1.54679	1.1398	1.17799	3.86458		20	8	14	7	1.26357				2.09	0.257379	42.04
P55084	Trifunctional enzyme subunit beta, mitochondrial OS=Homo sapiens OX=9606 GN=HADHB PE=1 SV=3	51.3	9	7	11	7	12	8	17	12	10	8	6	6	0.723174	0.689627	1.30887	2.72168		34	12	39	13	0.7711				0.911	0.262344	0.95
P51659	Peroxisomal multifunctional enzyme type 2 OS=Homo sapiens OX=9606 GN=HSD17B4 PE=1 SV=3	79.6	5	5	4	4	3	3	4	4	6	6	3	3	1.10485	0.732729	1.57065	3.40823		15	8	11	5	1.20613				1.195	0.897806	5.29
P63104	14-3-3 protein zeta/delta OS=Homo sapiens OX=9606 GN=YWHAZ PE=1 SV=1	27.7	10	5	5	3	12	4	6	3	8	4	5	4	1.76776	1.95394	1.25652	4.97822		32	7	17	4	1.66494				2.207	0.147733	26.66
P35606	Coatomer subunit beta' OS=Homo sapiens OX=9606 GN=COPB2 PE=1 SV=2	102.4	10	10	7	7	7	7	5	5	8	8	2	2	1.26269	1.36776	3.1413	5.77174		26	11	15	8	1.53313				2.086	0.262344	45.68
Q8N163	Cell cycle and apoptosis regulator protein 2 OS=Homo sapiens OX=9606 GN=CCAR2 PE=1 SV=2	102.8	7	7	5	5	5	5	6	6	6	6	4	4	1.23743	0.814143	1.17799	3.22956		20	8	17	7	1.04059				1.339	0.977146	16.53
Q9BXJ9	N-alpha-acetyltransferase 15, NatA auxiliary subunit OS=Homo sapiens OX=9606 GN=NAA15 PE=1 SV=1	101.2	6	5	6	6	6	5	9	8	9	8	7	7	0.88388	0.651315	1.0097	2.5449		24	10	25	10	0.849118				1.157	0.813567	8.93
O75369	Filamin-B OS=Homo sapiens OX=9606 GN=FLNB PE=1 SV=2	278	9	2	7	1	5	1	12	5	NA	NA	6	1	1.13642	0.407072	0	1.54349		23	2	26	5	0.78244				0.826	0.0932446	9.27
Q14008	Cytoskeleton-associated protein 5 OS=Homo sapiens OX=9606 GN=CKAP5 PE=1 SV=3	225.4	8	8	7	7	10	10	8	8	11	11	2	2	1.01015	1.22121	4.31928	6.55065		34	15	19	9	1.58279				1.419	0.977146	22.29
P49591	Serine--tRNA ligase, cytoplasmic OS=Homo sapiens OX=9606 GN=SARS PE=1 SV=3	58.7	6	4	5	4	7	5	9	7	13	9	9	7	1.06066	0.759867	1.13436	2.95488		36	10	27	10	1.17933				1.305	0.972152	21.21
Q9UNE7	E3 ubiquitin-protein ligase CHIP OS=Homo sapiens OX=9606 GN=STUB1 PE=1 SV=2	34.8	5	5	4	4	4	4	5	4	3	3	2	2	1.10485	0.781578	1.17799	3.06441		15	6	12	4	1.10562	Phospho [S19]	Phospho [S19]		1.455	0.972152	37.02
Q16531	DNA damage-binding protein 1 OS=Homo sapiens OX=9606 GN=DDB1 PE=1 SV=1	126.9	9	8	5	3	6	5	6	5	5	5	2	2	1.59098	0.976972	1.96331	4.53127		22	10	13	5	1.49684				1.581	0.905216	26.97
Q9BQA1	Methylosome protein 50 OS=Homo sapiens OX=9606 GN=WDR77 PE=1 SV=1	36.7	8	6	4	3	4	3	6	5	6	5	4	3	1.76776	0.651315	1.17799	3.59706		18	6	14	5	1.13721				1.474	0.972152	37.38
P62851	40S ribosomal protein S25 OS=Homo sapiens OX=9606 GN=RPS25 PE=1 SV=1	13.7	11	6	10	7	14	8	11	7	15	8	11	7	0.972268	1.24342	1.0709	3.28658		46	9	39	9	1.04325				1.317	0.975902	18.42
P49207	60S ribosomal protein L34 OS=Homo sapiens OX=9606 GN=RPL34 PE=1 SV=3	13.3	15	8	13	7	13	7	12	7	10	6	9	5	1.01986	1.05839	0.872583	2.95083		45	8	36	7	1.10562				1.329	0.977146	13.35
O43175	D-3-phosphoglycerate dehydrogenase OS=Homo sapiens OX=9606 GN=PHGDH PE=1 SV=4	56.6	7	6	8	5	7	5	16	11	3	3	4	4	0.773395	0.427425	0.588993	1.78981		18	7	31	11	0.513579				1.099	0.696959	31.72
P60228	Eukaryotic translation initiation factor 3 subunit E OS=Homo sapiens OX=9606 GN=EIF3E PE=1 SV=1	52.2	8	8	5	4	5	5	8	7	12	10	7	6	1.41421	0.610607	1.34627	3.37109		29	12	23	9	1.11524				1.828	0.566393	58.77
Q13501	Sequestosome-1 OS=Homo sapiens OX=9606 GN=SQSTM1 PE=1 SV=1	47.7	5	5	3	3	4	4	1	1	4	4	1	1	1.47313	3.90789	3.1413	8.52232		14	6	5	3	2.47659				1.81	0.589701	32.7
Q96QK1	Vacuolar protein sorting-associated protein 35 OS=Homo sapiens OX=9606 GN=VPS35 PE=1 SV=2	91.6	6	6	4	4	3	3	5	5	5	5	6	6	1.32582	0.586183	0.654437	2.56644		16	7	17	6	0.832468				1.307	0.972614	26.34
Q7Z6Z7	E3 ubiquitin-protein ligase HUWE1 OS=Homo sapiens OX=9606 GN=HUWE1 PE=1 SV=3	481.6	10	10	6	6	11	11	8	8	7	7	6	6	1.47313	1.34334	0.916212	3.73268		33	16	24	11	1.21618				1.425	0.977146	14.01
P53999	Activated RNA polymerase II transcriptional coactivator p15 OS=Homo sapiens OX=9606 GN=SUB1 PE=1 SV=3	14.4	11	5	10	5	5	3	8	3	12	6	7	4	0.972268	0.610607	1.34627	2.92915		35	7	31	6	0.998626				1.523	0.947802	30.72
P25786	Proteasome subunit alpha type-1 OS=Homo sapiens OX=9606 GN=PSMA1 PE=1 SV=1	29.5	7	7	9	7	6	6	6	6	5	5	5	5	0.687462	0.976972	0.785324	2.44976		18	7	23	8	0.692216				1.098	0.696959	20.9
O94832	Unconventional myosin-Id OS=Homo sapiens OX=9606 GN=MYO1D PE=1 SV=2	116.1	10	9	14	13	14	13	28	22	16	15	0	0	0.631343	0.488486	10000	unique		42	18	47	26	0.790402				0.798	0.0616959	16.57
P27348	14-3-3 protein theta OS=Homo sapiens OX=9606 GN=YWHAQ PE=1 SV=1	27.7	7	4	5	4	6	3	5	3	6	2	2	1	1.23743	1.17237	2.35597	4.76577		21	4	13	4	1.4288				2.096	0.250017	14.74
Q9Y608	Leucine-rich repeat flightless-interacting protein 2 OS=Homo sapiens OX=9606 GN=LRRFIP2 PE=1 SV=1	82.1	9	6	5	4	10	8	5	4	NA	NA	NA	NA	1.59098	1.95394	0	3.54493		19	8	10	4	1.68055				1.811	0.587926	30.12
Q13151	Heterogeneous nuclear ribonucleoprotein A0 OS=Homo sapiens OX=9606 GN=HNRNPA0 PE=1 SV=1	30.8	4	4	7	5	6	5	4	4	7	6	4	4	0.505074	1.46546	1.37432	3.34485		18	6	17	5	0.936527				1.299	0.972152	4.58
P15531	Nucleoside diphosphate kinase A OS=Homo sapiens OX=9606 GN=NME1 PE=1 SV=1	17.1	9	1	16	2	12	2	16	3	11	1	12	1	0.497182	0.732729	0.719881	1.94979		37	2	46	3	0.711444				1.019	0.518109	75.04
Q9Y383	Putative RNA-binding protein Luc7-like 2 OS=Homo sapiens OX=9606 GN=LUC7L2 PE=1 SV=2	46.5	8	5	6	4	8	6	6	4	11	6	7	5	1.17851	1.30263	1.23408	3.71522		27	8	22	7	1.08552				1.185	0.867295	17.51
O00425	Insulin-like growth factor 2 mRNA-binding protein 3 OS=Homo sapiens OX=9606 GN=IGF2BP3 PE=1 SV=2	63.7	7	5	9	4	9	6	7	5	6	3	5	3	0.687462	1.25611	0.942389	2.88596		25	7	26	6	0.850478				1.354	0.979402	22.39
P60866	40S ribosomal protein S20 OS=Homo sapiens OX=9606 GN=RPS20 PE=1 SV=1	13.4	10	4	11	5	10	4	10	4	12	4	7	4	0.803527	0.976972	1.34627	3.12677		32	4	28	5	1.01085				1.44	0.975902	17.22
P35908	Keratin, type II cytoskeletal 2 epidermal OS=Homo sapiens OX=9606 GN=KRT2 PE=1 SV=2	65.4	5	2	0	0	NA	NA	NA	NA	10	2	97	32	10000	0	0.0809613	unique		16	3	101	32	0.140118				1.095	0.685669	124.78
Q13148	TAR DNA-binding protein 43 OS=Homo sapiens OX=9606 GN=TARDBP PE=1 SV=1	44.7	6	5	5	5	5	4	5	5	9	8	2	2	1.06066	0.976972	3.53396	5.57159		20	8	15	7	1.17933				1.322	0.975902	3.18
P07237	Protein disulfide-isomerase OS=Homo sapiens OX=9606 GN=P4HB PE=1 SV=3	57.1	6	5	2	2	4	4	0	0	6	5	3	3	2.65164	10000	1.57065	unique		21	6	8	3	2.32181				2.05	0.304678	1.02
P63173	60S ribosomal protein L38 OS=Homo sapiens OX=9606 GN=RPL38 PE=1 SV=2	8.2	7	3	6	4	12	5	11	5	8	3	7	4	1.03119	1.06579	0.897513	2.99449		31	5	24	5	1.14248				1.656	0.790772	44.83
P61353	60S ribosomal protein L27 OS=Homo sapiens OX=9606 GN=RPL27 PE=1 SV=2	15.8	6	3	6	3	6	3	5	3	5	3	3	3	0.88388	1.17237	1.30887	3.36512		17	3	14	3	1.07403				1.27	0.959827	6.75
Q6PKG0	La-related protein 1 OS=Homo sapiens OX=9606 GN=LARP1 PE=1 SV=2	123.4	7	6	0	0	5	4	5	5	4	4	2	2	10000	0.976972	1.57065	unique		18	9	8	6	1.99012				1.566	0.905216	52.12
P42704	Leucine-rich PPR motif-containing protein, mitochondrial OS=Homo sapiens OX=9606 GN=LRPPRC PE=1 SV=3	157.8	9	7	7	7	2	2	12	10	4	4	10	9	1.13642	0.162829	0.31413	1.61338		18	8	36	16	0.442249				1.078	0.675953	20.32
P46778	60S ribosomal protein L21 OS=Homo sapiens OX=9606 GN=RPL21 PE=1 SV=2	18.6	8	3	8	3	10	5	15	6	10	3	6	3	0.88388	0.651315	1.30887	2.84407		37	6	45	7	0.727254				1.295	0.972152	3.25
P43686	26S proteasome regulatory subunit 6B OS=Homo sapiens OX=9606 GN=PSMC4 PE=1 SV=2	47.3	8	5	9	5	6	4	10	6	9	7	9	7	0.785671	0.586183	0.785324	2.15718		23	7	34	10	0.598337				1.255	0.956464	24.57
Q99714	3-hydroxyacyl-CoA dehydrogenase type-2 OS=Homo sapiens OX=9606 GN=HSD17B10 PE=1 SV=3	26.9	6	6	3	3	5	5	7	7	7	7	8	7	1.76776	0.697837	0.687159	3.15276		18	7	19	8	0.837945				1.233	0.934895	28.14
P62304	Small nuclear ribonucleoprotein E OS=Homo sapiens OX=9606 GN=SNRPE PE=1 SV=1	10.8	4	2	6	3	5	3	5	3	6	3	2	2	0.589253	0.976972	2.35597	3.9222		16	3	14	3	1.01085				1.103	0.704672	1.23
P62633	Cellular nucleic acid-binding protein OS=Homo sapiens OX=9606 GN=CNBP PE=1 SV=1	19.5	7	6	7	6	7	6	9	7	6	5	5	4	0.88388	0.759867	0.942389	2.58614		20	7	22	7	0.804089				1.189	0.877678	31.89
O00429	Dynamin-1-like protein OS=Homo sapiens OX=9606 GN=DNM1L PE=1 SV=2	81.8	5	5	2	2	5	5	5	4	4	4	3	3	2.2097	0.976972	1.0471	4.23377		15	7	11	4	1.20613				1.367	0.993166	11.85
P28072	Proteasome subunit beta type-6 OS=Homo sapiens OX=9606 GN=PSMB6 PE=1 SV=4	25.3	6	5	7	5	7	5	8	5	6	4	6	4	0.757611	0.85485	0.785324	2.39779		19	5	23	7	0.730672				1.202	0.905216	35.59
O76094	Signal recognition particle subunit SRP72 OS=Homo sapiens OX=9606 GN=SRP72 PE=1 SV=3	74.6	5	4	3	3	4	4	4	4	10	8	1	1	1.47313	0.976972	7.85324	10.3033		19	8	8	5	2.10068				1.62	0.846937	45.85
Q8NE71	ATP-binding cassette sub-family F member 1 OS=Homo sapiens OX=9606 GN=ABCF1 PE=1 SV=2	95.9	8	8	7	7	6	6	9	8	8	6	4	4	1.01015	0.651315	1.57065	3.23211		24	9	22	10	0.964907				1.403	0.980165	4.25
P38606	V-type proton ATPase catalytic subunit A OS=Homo sapiens OX=9606 GN=ATP6V1A PE=1 SV=2	68.3	5	5	4	4	5	5	6	6	8	8	2	2	1.10485	0.814143	3.1413	5.06029		18	10	13	7	1.22469				1.438	0.975902	42.67
Q9Y490	Talin-1 OS=Homo sapiens OX=9606 GN=TLN1 PE=1 SV=3	269.6	8	7	19	18	18	17	27	26	3	3	31	27	0.37216	0.651315	0.0759991	1.09947		30	17	80	38	0.331687				0.843	0.119398	11.34
P25398	40S ribosomal protein S12 OS=Homo sapiens OX=9606 GN=RPS12 PE=1 SV=3	14.5	8	5	8	6	11	7	9	5	6	5	5	5	0.88388	1.19408	0.942389	3.02035		26	7	22	6	1.04532				1.748	0.675953	23.97
Q9BZF9	Uveal autoantigen with coiled-coil domains and ankyrin repeats OS=Homo sapiens OX=9606 GN=UACA PE=1 SV=2	162.4	5	4	2	2	7	7	2	2	NA	NA	NA	NA	2.2097	3.4194	0	5.6291		13	7	4	2	2.87462				1.894	0.474377	1.91
P52294	Importin subunit alpha-5 OS=Homo sapiens OX=9606 GN=KPNA1 PE=1 SV=3	60.2	4	1	3	1	3	1	3	1	5	2	0	0	1.17851	0.976972	10000	unique		13	2	7	1	1.64264				1.959	0.401012	61.73
Q9NP81	Serine--tRNA ligase, mitochondrial OS=Homo sapiens OX=9606 GN=SARS2 PE=1 SV=1	58.2	6	6	5	5	6	6	5	5	10	9	5	5	1.06066	1.17237	1.57065	3.80367		24	10	16	8	1.32675				1.532	0.936632	43.59
O43242	26S proteasome non-ATPase regulatory subunit 3 OS=Homo sapiens OX=9606 GN=PSMD3 PE=1 SV=2	60.9	7	6	9	8	9	8	7	6	6	5	3	3	0.687462	1.25611	1.57065	3.51422		23	9	19	8	1.07071				1.491	0.961187	50.1
Q71DI3	Histone H3.2 OS=Homo sapiens OX=9606 GN=HIST2H3A PE=1 SV=3	15.4	9	3	12	3	NA	NA	NA	NA	8	1	0	0	0.66291	0	10000	unique		30	1	29	3	0.914998				0.01	2.03431e-16	0
P52209	6-phosphogluconate dehydrogenase, decarboxylating OS=Homo sapiens OX=9606 GN=PGD PE=1 SV=3	53.1	8	8	8	7	7	7	8	7	7	6	7	6	0.88388	0.85485	0.785324	2.52405		24	9	27	9	0.78622				1.279	0.967796	6.61
P00338	L-lactate dehydrogenase A chain OS=Homo sapiens OX=9606 GN=LDHA PE=1 SV=2	36.7	6	5	13	8	11	7	13	8	3	3	6	4	0.407944	0.826669	0.392662	1.62728		21	7	34	9	0.546307				0.956	0.380183	15.43
Q99733	Nucleosome assembly protein 1-like 4 OS=Homo sapiens OX=9606 GN=NAP1L4 PE=1 SV=1	42.8	9	3	5	3	6	3	4	2	7	4	5	3	1.59098	1.46546	1.09945	4.1559		28	4	14	3	1.769				1.55	0.924508	18.91
P20042	Eukaryotic translation initiation factor 2 subunit 2 OS=Homo sapiens OX=9606 GN=EIF2S2 PE=1 SV=2	38.4	6	5	4	4	5	4	5	4	4	3	2	2	1.32582	0.976972	1.57065	3.87344		15	5	11	4	1.20613				1.416	0.977146	19.12
P61158	Actin-related protein 3 OS=Homo sapiens OX=9606 GN=ACTR3 PE=1 SV=3	47.3	10	7	4	3	8	6	10	8	12	10	6	5	2.2097	0.781578	1.57065	4.56193		32	11	21	9	1.34781				1.485	0.967796	48.4
P35232	Prohibitin OS=Homo sapiens OX=9606 GN=PHB PE=1 SV=1	29.8	5	5	9	9	5	4	10	8	6	6	4	4	0.491044	0.488486	1.17799	2.15752		19	8	23	10	0.730672				0.878	0.180039	4.41
P62258	14-3-3 protein epsilon OS=Homo sapiens OX=9606 GN=YWHAE PE=1 SV=1	29.2	10	5	3	2	10	6	9	5	8	4	4	3	2.94627	1.08552	1.57065	5.60244		33	7	17	5	1.71697				2.343	0.0758919	44.1
Q15021	Condensin complex subunit 1 OS=Homo sapiens OX=9606 GN=NCAPD2 PE=1 SV=3	157.1	4	4	3	3	3	3	6	6	1	1	0	0	1.17851	0.488486	10000	unique		8	4	10	7	0.707598				1.459	0.972152	23.51
P62857	40S ribosomal protein S28 OS=Homo sapiens OX=9606 GN=RPS28 PE=1 SV=1	7.8	7	5	4	3	6	5	7	5	7	6	9	7	1.54679	0.837405	0.610808	2.995		22	8	24	7	0.810789				1.438	0.975902	38.89
Q92747	Actin-related protein 2/3 complex subunit 1A OS=Homo sapiens OX=9606 GN=ARPC1A PE=2 SV=2	41.5	3	2	3	2	2	1	3	2	2	2	0	0	0.88388	0.651315	10000	unique		8	2	7	2	1.01085				1.371	0.993166	21.9
P38159	RNA-binding motif protein, X chromosome OS=Homo sapiens OX=9606 GN=RBMX PE=1 SV=3	42.3	12	10	7	5	7	7	5	5	12	9	2	2	1.51522	1.36776	4.71195	7.59493		37	12	17	8	1.92508				1.436	0.975902	13.06
P84243	Histone H3.3 OS=Homo sapiens OX=9606 GN=H3F3A PE=1 SV=2	15.3	8	2	10	1	9	1	9	2	7	1	5	1	0.707104	0.976972	1.09945	2.78353		26	2	26	2	0.884498				1.614	0.850824	67.81
P60891	Ribose-phosphate pyrophosphokinase 1 OS=Homo sapiens OX=9606 GN=PRPS1 PE=1 SV=2	34.8	8	3	12	5	11	4	13	4	10	5	9	3	0.589253	0.826669	0.872583	2.2885		33	5	37	5	0.788876				1.211	0.905216	9.32
P02765	Alpha-2-HS-glycoprotein OS=Homo sapiens OX=9606 GN=AHSG PE=1 SV=2	39.3	3	2	3	2	3	2	3	2	4	3	5	3	0.88388	0.976972	0.628259	2.48911		10	3	11	3	0.804089	Phospho [S138]	Phospho [S138]		1.663	0.782969	33.65
Q16576	Histone-binding protein RBBP7 OS=Homo sapiens OX=9606 GN=RBBP7 PE=1 SV=1	47.8	10	4	5	2	10	4	10	4	10	4	7	2	1.76776	0.976972	1.12189	3.86662		34	6	26	4	1.15665				2.272	0.10846	9.17
Q01105	Protein SET OS=Homo sapiens OX=9606 GN=SET PE=1 SV=3	33.5	12	6	5	4	9	6	6	4	10	6	8	6	2.12131	1.46546	0.981655	4.56842		32	8	21	6	1.34781				1.594	0.889636	22.71
P39687	Acidic leucine-rich nuclear phosphoprotein 32 family member A OS=Homo sapiens OX=9606 GN=ANP32A PE=1 SV=1	28.6	6	3	5	3	4	2	4	2	7	4	12	6	1.06066	0.976972	0.458106	2.49573		20	4	25	6	0.707598				1.591	0.894835	1.01
P61221	ATP-binding cassette sub-family E member 1 OS=Homo sapiens OX=9606 GN=ABCE1 PE=1 SV=1	67.3	6	6	5	5	8	7	8	6	13	10	5	5	1.06066	0.976972	2.04184	4.07947		31	10	20	8	1.37097				1.638	0.82244	50.57
P63167	Dynein light chain 1, cytoplasmic OS=Homo sapiens OX=9606 GN=DYNLL1 PE=1 SV=1	10.4	4	3	2	2	3	2	3	2	2	2	2	2	1.76776	0.976972	0.785324	3.53006		9	3	7	2	1.13721				1.872	0.509281	52.72
P56192	Methionine--tRNA ligase, cytoplasmic OS=Homo sapiens OX=9606 GN=MARS PE=1 SV=2	101.1	6	5	6	5	5	4	7	6	5	5	2	2	0.88388	0.697837	1.96331	3.54503		19	7	16	6	1.05034				1.405	0.978501	32.3
P84103	Serine/arginine-rich splicing factor 3 OS=Homo sapiens OX=9606 GN=SRSF3 PE=1 SV=1	19.3	8	5	7	4	7	4	9	6	11	7	7	4	1.01015	0.759867	1.23408	3.0041		33	7	28	7	1.04244				1.309	0.974513	12.4
P47914	60S ribosomal protein L29 OS=Homo sapiens OX=9606 GN=RPL29 PE=1 SV=2	17.7	7	3	8	4	7	3	7	3	8	4	7	3	0.773395	0.976972	0.897513	2.64788		23	4	22	4	0.924702				1.531	0.936632	40.35
P50454	Serpin H1 OS=Homo sapiens OX=9606 GN=SERPINH1 PE=1 SV=2	46.4	6	5	7	6	7	5	3	3	8	7	9	7	0.757611	2.2796	0.698066	3.73528		24	9	26	11	0.816459				1.173	0.846937	1.57
O43684	Mitotic checkpoint protein BUB3 OS=Homo sapiens OX=9606 GN=BUB3 PE=1 SV=1	37.1	6	5	5	4	6	4	2	2	9	7	4	4	1.06066	2.93092	1.76698	5.75855		23	7	11	5	1.8494				1.308	0.974513	1.29
P43243	Matrin-3 OS=Homo sapiens OX=9606 GN=MATR3 PE=1 SV=2	94.6	5	5	3	3	5	5	4	3	7	7	6	6	1.47313	1.22121	0.916212	3.61056		18	8	18	8	0.884498				1.424	0.977146	24.69
P58107	Epiplakin OS=Homo sapiens OX=9606 GN=EPPK1 PE=1 SV=3	555.3	4	3	3	2	5	4	9	6	8	5	10	7	1.17851	0.542762	0.628259	2.34953		18	5	23	8	0.692216				0.998	0.466275	24.65
Q96EP5	DAZ-associated protein 1 OS=Homo sapiens OX=9606 GN=DAZAP1 PE=1 SV=1	43.4	4	4	3	3	5	5	3	3	3	3	0	0	1.17851	1.62829	10000	unique		14	5	6	4	2.06383				1.557	0.916624	11.97
Q15428	Splicing factor 3A subunit 2 OS=Homo sapiens OX=9606 GN=SF3A2 PE=1 SV=2	49.2	4	4	4	3	3	3	4	4	3	3	2	2	0.88388	0.732729	1.17799	2.7946		10	4	10	4	0.884498				1.755	0.675953	52.79
O15355	Protein phosphatase 1G OS=Homo sapiens OX=9606 GN=PPM1G PE=1 SV=1	59.2	5	4	6	5	6	5	4	4	5	5	4	3	0.736566	1.46546	0.981655	3.18368		16	5	14	7	1.01085				1.547	0.929497	5.09
O60884	DnaJ homolog subfamily A member 2 OS=Homo sapiens OX=9606 GN=DNAJA2 PE=1 SV=1	45.7	5	4	6	4	6	4	7	4	6	4	3	2	0.736566	0.837405	1.57065	3.14462		18	6	16	4	0.99506				1.342	0.977146	5.36
P09622	Dihydrolipoyl dehydrogenase, mitochondrial OS=Homo sapiens OX=9606 GN=DLD PE=1 SV=2	54.1	3	3	3	3	7	6	6	5	1	1	0	0	0.88388	1.1398	10000	unique		11	6	9	6	1.08105				1.098	0.696959	20.46
P62805	Histone H4 OS=Homo sapiens OX=9606 GN=HIST1H4A PE=1 SV=2	11.4	6	3	15	7	9	4	11	5	15	7	4	3	0.353552	0.799341	2.94497	4.09786		30	7	33	7	0.804089				0.886	0.196998	28.92
P55010	Eukaryotic translation initiation factor 5 OS=Homo sapiens OX=9606 GN=EIF5 PE=1 SV=2	49.2	6	6	7	7	3	3	6	6	3	3	5	5	0.757611	0.488486	0.471195	1.71729		15	6	20	7	0.663373				1.216	0.908418	9.11
P45880	Voltage-dependent anion-selective channel protein 2 OS=Homo sapiens OX=9606 GN=VDAC2 PE=1 SV=2	31.5	7	5	7	6	6	4	3	3	4	4	0	0	0.88388	1.95394	10000	unique		19	6	11	6	1.52777				1.848	0.534412	52.52
P31942	Heterogeneous nuclear ribonucleoprotein H3 OS=Homo sapiens OX=9606 GN=HNRNPH3 PE=1 SV=2	36.9	3	2	3	2	4	3	4	3	7	5	1	1	0.88388	0.976972	5.49727	7.35812		14	5	8	3	1.54787				1.514	0.956751	23.39
P16989	Y-box-binding protein 3 OS=Homo sapiens OX=9606 GN=YBX3 PE=1 SV=4	40.1	7	4	4	2	6	5	6	4	7	4	3	2	1.54679	0.976972	1.83242	4.35618		23	6	14	4	1.4531				1.261	0.959827	23.01
P08621	U1 small nuclear ribonucleoprotein 70 kDa OS=Homo sapiens OX=9606 GN=SNRNP70 PE=1 SV=2	51.5	3	2	3	2	2	1	1	1	4	3	4	3	0.88388	1.95394	0.785324	3.62315		10	4	8	3	1.10562				1.325	0.975902	7.19
P00367	Glutamate dehydrogenase 1, mitochondrial OS=Homo sapiens OX=9606 GN=GLUD1 PE=1 SV=2	61.4	7	6	5	5	4	4	5	5	9	8	7	7	1.23743	0.781578	1.0097	3.02871		29	10	23	9	1.11524				1.333	0.977146	24.01
P68400	Casein kinase II subunit alpha OS=Homo sapiens OX=9606 GN=CSNK2A1 PE=1 SV=1	45.1	8	6	5	4	2	2	4	3	11	8	4	3	1.41421	0.488486	2.15964	4.06234		25	9	13	4	1.70096				1.709	0.716465	45.86
P51665	26S proteasome non-ATPase regulatory subunit 7 OS=Homo sapiens OX=9606 GN=PSMD7 PE=1 SV=2	37	6	4	1	1	2	2	3	3	1	1	1	1	5.30328	0.651315	0.785324	6.73992		9	4	6	3	1.32675				1.411	0.978501	41.21
Q6UB35	Monofunctional C1-tetrahydrofolate synthase, mitochondrial OS=Homo sapiens OX=9606 GN=MTHFD1L PE=1 SV=1	105.7	5	5	7	6	5	5	5	5	10	10	12	12	0.631343	0.976972	0.654437	2.26275		23	10	26	12	0.78244				1.299	0.972152	23.64
Q8TEA8	D-aminoacyl-tRNA deacylase 1 OS=Homo sapiens OX=9606 GN=DTD1 PE=1 SV=2	23.4	2	1	1	1	2	1	2	1	2	1	2	1	1.76776	0.976972	0.785324	3.53006		6	1	5	1	1.0614				1.486	0.967796	25.33
P26196	Probable ATP-dependent RNA helicase DDX6 OS=Homo sapiens OX=9606 GN=DDX6 PE=1 SV=2	54.4	8	6	4	4	5	5	5	5	5	4	3	3	1.76776	0.976972	1.30887	4.05361		19	6	14	6	1.20039				1.308	0.974513	24.56
P15170	Eukaryotic peptide chain release factor GTP-binding subunit ERF3A OS=Homo sapiens OX=9606 GN=GSPT1 PE=1 SV=1	55.7	6	6	6	5	10	8	9	8	7	7	9	8	0.88388	1.08552	0.610808	2.58021		24	10	31	11	0.684772				1.14	0.77437	1.6
P02768	Serum albumin OS=Homo sapiens OX=9606 GN=ALB PE=1 SV=2	69.3	7	4	9	5	8	4	4	3	8	4	59	36	0.687462	1.95394	0.106485	2.74789		23	4	72	36	0.282548				0.892	0.212843	96.87
P41227	N-alpha-acetyltransferase 10 OS=Homo sapiens OX=9606 GN=NAA10 PE=1 SV=1	26.4	5	5	5	5	5	5	5	5	7	7	5	5	0.88388	0.976972	1.09945	2.96031		19	7	17	7	0.988556				1.231	0.929497	17.72
Q15459	Splicing factor 3A subunit 1 OS=Homo sapiens OX=9606 GN=SF3A1 PE=1 SV=1	88.8	6	5	3	3	4	4	2	2	3	3	3	3	1.76776	1.95394	0.785324	4.50703		16	6	9	4	1.57244				1.51	0.957823	30.53
Q3ZCQ8	Mitochondrial import inner membrane translocase subunit TIM50 OS=Homo sapiens OX=9606 GN=TIMM50 PE=1 SV=2	39.6	6	5	7	6	4	4	3	3	4	4	4	4	0.757611	1.30263	0.785324	2.84556		17	6	19	8	0.791393				1.133	0.765382	11.35
P30419	Glycylpeptide N-tetradecanoyltransferase 1 OS=Homo sapiens OX=9606 GN=NMT1 PE=1 SV=2	56.8	7	6	4	3	6	6	8	6	8	8	4	4	1.54679	0.732729	1.57065	3.85017		24	11	18	8	1.17933				1.267	0.959827	24.62
P27695	DNA-(apurinic or apyrimidinic site) lyase OS=Homo sapiens OX=9606 GN=APEX1 PE=1 SV=2	35.5	5	4	3	3	7	6	6	5	5	4	5	4	1.47313	1.1398	0.785324	3.39826		18	6	18	7	0.884498				1.576	0.905216	24
P62314	Small nuclear ribonucleoprotein Sm D1 OS=Homo sapiens OX=9606 GN=SNRPD1 PE=1 SV=1	13.3	4	3	4	2	3	2	4	2	5	3	3	2	0.88388	0.732729	1.30887	2.92548		15	4	11	2	1.20613				1.492	0.960753	29.65
P62495	Eukaryotic peptide chain release factor subunit 1 OS=Homo sapiens OX=9606 GN=ETF1 PE=1 SV=3	49	4	4	4	4	3	3	3	3	5	4	3	3	0.88388	0.976972	1.30887	3.16973		15	5	11	4	1.20613				1.384	0.994278	26.85
P07195	L-lactate dehydrogenase B chain OS=Homo sapiens OX=9606 GN=LDHB PE=1 SV=2	36.6	5	4	7	6	5	5	10	8	5	5	2	2	0.631343	0.488486	1.96331	3.08314		16	7	22	9	0.643271				1.285	0.971814	14.65
P28482	Mitogen-activated protein kinase 1 OS=Homo sapiens OX=9606 GN=MAPK1 PE=1 SV=3	41.4	4	4	3	3	4	4	2	2	2	2	2	2	1.17851	1.95394	0.785324	3.91777		14	6	9	5	1.37589				1.493	0.960334	16.44
P62854	40S ribosomal protein S26 OS=Homo sapiens OX=9606 GN=RPS26 PE=1 SV=3	13	5	3	6	4	7	4	5	3	4	2	4	2	0.736566	1.36776	0.785324	2.88965		19	4	16	4	1.05034				1.511	0.957823	38.67
Q92769	Histone deacetylase 2 OS=Homo sapiens OX=9606 GN=HDAC2 PE=1 SV=2	55.3	4	3	3	3	3	2	3	2	4	3	0	0	1.17851	0.976972	10000	unique		12	3	8	2	1.32675				1.883	0.490876	40.28
O00303	Eukaryotic translation initiation factor 3 subunit F OS=Homo sapiens OX=9606 GN=EIF3F PE=1 SV=1	37.5	5	4	5	4	6	5	5	4	6	5	4	4	0.88388	1.17237	1.17799	3.23423		19	6	14	5	1.20039				1.897	0.470872	67.1
Q13247	Serine/arginine-rich splicing factor 6 OS=Homo sapiens OX=9606 GN=SRSF6 PE=1 SV=2	39.6	8	5	9	5	8	5	6	4	11	5	6	4	0.785671	1.30263	1.43976	3.52806		27	5	21	5	1.13721				1.423	0.977146	11
Q05682	Caldesmon OS=Homo sapiens OX=9606 GN=CALD1 PE=1 SV=3	93.2	5	5	2	2	4	4	3	3	NA	NA	NA	NA	2.2097	1.30263	0	3.51233		12	7	6	4	1.769				1.615	0.850824	5.15
Q8IZP2	Putative protein FAM10A4 OS=Homo sapiens OX=9606 GN=ST13P4 PE=5 SV=1	27.4	4	4	0	0	4	4	4	4	3	3	4	3	10000	0.976972	0.588993	unique		11	4	0	0	unique				NA	NA	NA
Q14974	Importin subunit beta-1 OS=Homo sapiens OX=9606 GN=KPNB1 PE=1 SV=2	97.1	4	3	4	3	4	3	4	3	1	1	2	2	0.88388	0.976972	0.392662	2.25351		11	4	10	4	0.972947				1.211	0.905216	18.2
P46060	Ran GTPase-activating protein 1 OS=Homo sapiens OX=9606 GN=RANGAP1 PE=1 SV=1	63.5	3	3	2	2	2	2	0	0	3	3	1	1	1.32582	10000	2.35597	unique		8	4	3	2	2.35866				1.389	0.993166	30.66
Q14444	Caprin-1 OS=Homo sapiens OX=9606 GN=CAPRIN1 PE=1 SV=2	78.3	7	6	8	7	10	7	11	8	13	8	11	7	0.773395	0.888156	0.92811	2.58966		32	8	31	8	0.91303				1.533	0.936632	43.44
Q7L014	Probable ATP-dependent RNA helicase DDX46 OS=Homo sapiens OX=9606 GN=DDX46 PE=1 SV=2	117.3	9	9	7	7	8	7	9	7	9	8	9	8	1.13642	0.86842	0.785324	2.79016		28	10	27	12	0.917257				1.25	0.948875	10.46
Q96C01	Protein FAM136A OS=Homo sapiens OX=9606 GN=FAM136A PE=1 SV=1	15.6	4	4	3	3	4	4	4	4	3	3	2	2	1.17851	0.976972	1.17799	3.33346		11	4	9	4	1.08105				1.483	0.968095	26.62
Q7Z7H8	39S ribosomal protein L10, mitochondrial OS=Homo sapiens OX=9606 GN=MRPL10 PE=1 SV=3	29.3	2	1	0	0	1	1	1	1	2	1	0	0	10000	0.976972	10000	unique		5	1	1	1	4.42249				1.144	0.783936	15.45
P11908	Ribose-phosphate pyrophosphokinase 2 OS=Homo sapiens OX=9606 GN=PRPS2 PE=1 SV=2	34.7	7	3	8	3	8	2	9	2	8	3	6	1	0.773395	0.86842	1.0471	2.68891		25	3	25	3	0.884498				1.214	0.906026	22.9
P52907	F-actin-capping protein subunit alpha-1 OS=Homo sapiens OX=9606 GN=CAPZA1 PE=1 SV=3	32.9	4	3	0	0	4	2	0	0	NA	NA	NA	NA	10000	10000	0	unique		9	3	0	0	unique		NA		2.135	0.208585	3.06
Q14203	Dynactin subunit 1 OS=Homo sapiens OX=9606 GN=DCTN1 PE=1 SV=3	141.6	4	4	0	0	NA	NA	3	3	3	3	3	3	10000	0	0.785324	unique		8	5	6	5	1.17933				1.499	0.959827	51.93
Q13011	Delta(3,5)-Delta(2,4)-dienoyl-CoA isomerase, mitochondrial OS=Homo sapiens OX=9606 GN=ECH1 PE=1 SV=2	35.8	3	3	10	8	11	9	12	8	7	7	9	8	0.265164	0.895558	0.610808	1.77153		25	9	32	10	0.691014				1.023	0.522597	10.86
P07355	Annexin A2 OS=Homo sapiens OX=9606 GN=ANXA2 PE=1 SV=2	38.6	6	5	4	3	3	2	7	5	8	7	5	5	1.32582	0.418702	1.25652	3.00104		17	7	20	7	0.751823				1.407	0.978501	48.65
P09543	2',3'-cyclic-nucleotide 3'-phosphodiesterase OS=Homo sapiens OX=9606 GN=CNP PE=1 SV=2	47.5	4	4	5	4	3	3	5	5	5	4	2	2	0.707104	0.586183	1.96331	3.2566		13	4	15	6	0.766565				1.418	0.977146	34.55
P49321	Nuclear autoantigenic sperm protein OS=Homo sapiens OX=9606 GN=NASP PE=1 SV=2	85.2	5	4	5	4	4	3	4	4	1	1	3	3	0.88388	0.976972	0.261775	2.12263		11	5	17	7	0.572322				1.464	0.972152	6.54
Q9NVA2	Septin-11 OS=Homo sapiens OX=9606 GN=SEPT11 PE=1 SV=3	49.4	7	5	7	4	7	4	8	6	8	6	5	4	0.88388	0.85485	1.25652	2.99525		25	7	26	8	0.850478				1.328	0.977146	23.54
Q92900	Regulator of nonsense transcripts 1 OS=Homo sapiens OX=9606 GN=UPF1 PE=1 SV=2	124.3	7	6	6	6	5	5	8	8	5	5	5	5	1.03119	0.610607	0.785324	2.42712		25	8	21	8	1.05297				1.3	0.972152	25.13
O95573	Long-chain-fatty-acid--CoA ligase 3 OS=Homo sapiens OX=9606 GN=ACSL3 PE=1 SV=3	80.4	5	5	9	9	7	7	7	7	8	7	3	3	0.491044	0.976972	2.0942	3.56221		20	9	21	9	0.842379				1.168	0.83574	13.37
P62306	Small nuclear ribonucleoprotein F OS=Homo sapiens OX=9606 GN=SNRPF PE=1 SV=1	9.7	3	2	3	2	2	1	3	2	2	2	2	2	0.88388	0.651315	0.785324	2.32052		9	3	9	3	0.884498				1.656	0.790772	30.79
Q12874	Splicing factor 3A subunit 3 OS=Homo sapiens OX=9606 GN=SF3A3 PE=1 SV=1	58.8	5	5	5	5	8	7	7	7	11	10	5	5	0.88388	1.11654	1.72771	3.72813		25	10	17	7	1.30073				1.461	0.972152	30.18
Q9NNW5	WD repeat-containing protein 6 OS=Homo sapiens OX=9606 GN=WDR6 PE=1 SV=1	121.6	3	3	4	4	2	2	5	5	2	2	0	0	0.66291	0.390789	10000	unique		7	4	10	7	0.619148				1.304	0.972152	34.32
O75955	Flotillin-1 OS=Homo sapiens OX=9606 GN=FLOT1 PE=1 SV=3	47.3	4	4	5	4	6	5	8	6	2	2	0	0	0.707104	0.732729	10000	unique		12	5	14	6	0.758141				1.544	0.929497	48.28
P08174	Complement decay-accelerating factor OS=Homo sapiens OX=9606 GN=CD55 PE=1 SV=4	41.4	3	3	3	3	3	3	5	4	1	1	0	0	0.88388	0.586183	10000	unique		7	4	9	4	0.687943				1.16	0.82244	28.49
P49458	Signal recognition particle 9 kDa protein OS=Homo sapiens OX=9606 GN=SRP9 PE=1 SV=2	10.1	4	3	2	2	3	3	4	3	3	2	3	3	1.76776	0.732729	0.785324	3.28581		10	3	11	4	0.804089				1.39	0.993166	40.55
Q7L576	Cytoplasmic FMR1-interacting protein 1 OS=Homo sapiens OX=9606 GN=CYFIP1 PE=1 SV=1	145.1	6	5	0	0	NA	NA	NA	NA	4	1	0	0	10000	0	10000	unique		16	2	0	0	unique		NA		1.415	0.977146	26.97
Q9UJU6	Drebrin-like protein OS=Homo sapiens OX=9606 GN=DBNL PE=1 SV=1	48.2	3	3	2	2	3	3	3	3	3	3	1	1	1.32582	0.976972	2.35597	4.65876		9	3	6	3	1.32675				1.737	0.685669	13.6
Q12904	Aminoacyl tRNA synthase complex-interacting multifunctional protein 1 OS=Homo sapiens OX=9606 GN=AIMP1 PE=1 SV=2	34.3	6	4	5	4	4	4	7	5	6	4	6	6	1.06066	0.55827	0.785324	2.40425		22	6	21	6	0.926617				1.24	0.936632	16.91
O15347	High mobility group protein B3 OS=Homo sapiens OX=9606 GN=HMGB3 PE=1 SV=4	23	11	8	7	5	11	8	11	9	8	6	7	6	1.38895	0.976972	0.897513	3.26344		36	10	28	10	1.13721				1.58	0.905216	11.64
O95816	BAG family molecular chaperone regulator 2 OS=Homo sapiens OX=9606 GN=BAG2 PE=1 SV=1	23.8	5	4	1	1	7	7	9	7	4	4	3	3	4.4194	0.759867	1.0471	6.22636		19	8	15	7	1.12036				1.462	0.972152	25.41
Q13155	Aminoacyl tRNA synthase complex-interacting multifunctional protein 2 OS=Homo sapiens OX=9606 GN=AIMP2 PE=1 SV=2	35.3	6	5	5	4	5	4	6	5	9	7	9	7	1.06066	0.814143	0.785324	2.66012		22	8	22	8	0.884498				1.246	0.945887	14.72
P18077	60S ribosomal protein L35a OS=Homo sapiens OX=9606 GN=RPL35A PE=1 SV=2	12.5	11	6	8	4	11	6	11	6	12	7	8	5	1.21533	0.976972	1.17799	3.37029		37	8	32	7	1.0227				1.351	0.978501	17.82
Q00688	Peptidyl-prolyl cis-trans isomerase FKBP3 OS=Homo sapiens OX=9606 GN=FKBP3 PE=1 SV=1	25.2	6	5	6	5	8	5	8	5	7	6	5	4	0.88388	0.976972	1.09945	2.96031		23	7	22	6	0.924702				1.437	0.975902	21.54
P47897	Glutamine--tRNA ligase OS=Homo sapiens OX=9606 GN=QARS PE=1 SV=1	87.7	5	5	4	4	6	6	6	6	12	12	11	11	1.10485	0.976972	0.856717	2.93854		30	15	23	13	1.15369				1.351	0.978501	25.98
P18754	Regulator of chromosome condensation OS=Homo sapiens OX=9606 GN=RCC1 PE=1 SV=1	44.9	4	4	2	2	3	3	4	4	4	4	2	2	1.76776	0.732729	1.57065	4.07114		13	5	10	5	1.14985				1.527	0.945887	27.67
P52701	DNA mismatch repair protein Msh6 OS=Homo sapiens OX=9606 GN=MSH6 PE=1 SV=2	152.7	3	3	4	4	6	6	5	5	7	5	4	3	0.66291	1.17237	1.37432	3.20959		23	9	16	6	1.27147				1.576	0.905216	34.64
P06493	Cyclin-dependent kinase 1 OS=Homo sapiens OX=9606 GN=CDK1 PE=1 SV=3	34.1	8	5	8	5	7	5	6	3	8	6	7	6	0.88388	1.1398	0.897513	2.92119		27	9	23	7	1.03832				1.255	0.956464	18.46
Q52LJ0	Protein FAM98B OS=Homo sapiens OX=9606 GN=FAM98B PE=1 SV=1	37.2	2	2	2	2	3	3	4	4	5	5	3	3	0.88388	0.732729	1.30887	2.92548		12	6	11	5	0.964907				1.435	0.975902	29
P26368	Splicing factor U2AF 65 kDa subunit OS=Homo sapiens OX=9606 GN=U2AF2 PE=1 SV=4	53.5	3	3	3	3	2	2	2	2	7	5	2	2	0.88388	0.976972	2.74863	4.60949		14	5	8	3	1.54787				1.47	0.972152	18.66
P53618	Coatomer subunit beta OS=Homo sapiens OX=9606 GN=COPB1 PE=1 SV=3	107.1	5	4	5	5	3	3	3	3	7	5	2	2	0.88388	0.976972	2.74863	4.60949		16	5	12	5	1.17933				1.257	0.957823	39.47
Q9UMS4	Pre-mRNA-processing factor 19 OS=Homo sapiens OX=9606 GN=PRPF19 PE=1 SV=1	55.1	5	5	5	5	5	5	5	5	8	8	3	3	0.88388	0.976972	2.0942	3.95505		18	9	13	6	1.22469				1.328	0.977146	36.6
Q2NL82	Pre-rRNA-processing protein TSR1 homolog OS=Homo sapiens OX=9606 GN=TSR1 PE=1 SV=1	91.8	5	5	4	4	4	4	4	4	7	7	4	4	1.10485	0.976972	1.37432	3.45614		17	8	14	6	1.07403				1.354	0.979402	22.31
Q06787	Synaptic functional regulator FMR1 OS=Homo sapiens OX=9606 GN=FMR1 PE=1 SV=1	71.1	4	4	3	2	7	5	10	7	7	6	1	1	1.17851	0.68388	5.49727	7.35966		20	7	14	7	1.26357				1.134	0.765382	1.88
Q9BXP5	Serrate RNA effector molecule homolog OS=Homo sapiens OX=9606 GN=SRRT PE=1 SV=1	100.6	4	4	4	4	2	2	2	2	6	6	6	6	0.88388	0.976972	0.785324	2.64618		14	7	13	6	0.952536				1.436	0.975902	31.82
Q9H3G5	Probable serine carboxypeptidase CPVL OS=Homo sapiens OX=9606 GN=CPVL PE=1 SV=2	54.1	5	4	2	2	2	2	3	3	4	4	3	3	2.2097	0.651315	1.0471	3.90811		12	5	9	4	1.17933				1.165	0.833572	20.13
Q15003	Condensin complex subunit 2 OS=Homo sapiens OX=9606 GN=NCAPH PE=1 SV=3	82.5	3	3	1	1	3	3	6	6	7	6	3	3	2.65164	0.488486	1.83242	4.97255		14	6	11	6	1.12572				1.534	0.936632	35.89
O60749	Sorting nexin-2 OS=Homo sapiens OX=9606 GN=SNX2 PE=1 SV=2	58.4	3	3	2	2	2	2	2	2	2	2	2	2	1.32582	0.976972	0.785324	3.08812		8	3	6	2	1.17933				1.559	0.912491	17.89
Q93050	V-type proton ATPase 116 kDa subunit a isoform 1 OS=Homo sapiens OX=9606 GN=ATP6V0A1 PE=1 SV=3	96.4	4	4	4	4	2	2	5	5	3	3	0	0	0.88388	0.390789	10000	unique		9	4	9	5	0.884498				1.532	0.936632	50.68
Q9NTJ3	Structural maintenance of chromosomes protein 4 OS=Homo sapiens OX=9606 GN=SMC4 PE=1 SV=2	147.1	5	5	6	5	6	6	7	6	7	7	5	5	0.736566	0.837405	1.09945	2.67342		21	8	19	7	0.977603				1.353	0.979402	19.62
P29992	Guanine nucleotide-binding protein subunit alpha-11 OS=Homo sapiens OX=9606 GN=GNA11 PE=1 SV=2	42.1	4	3	4	2	5	2	4	2	3	3	0	0	0.88388	1.22121	10000	unique		12	2	8	2	1.32675				1.162	0.82244	29.77
Q07955	Serine/arginine-rich splicing factor 1 OS=Homo sapiens OX=9606 GN=SRSF1 PE=1 SV=2	27.7	4	3	5	3	3	1	5	2	8	4	6	4	0.707104	0.586183	1.0471	2.34039		20	4	16	4	1.10562				1.349	0.978501	4.51
O76021	Ribosomal L1 domain-containing protein 1 OS=Homo sapiens OX=9606 GN=RSL1D1 PE=1 SV=3	54.9	6	4	4	2	2	1	2	2	5	4	0	0	1.32582	0.976972	10000	unique		14	5	8	3	1.54787				1.17	0.839119	4.72
P61224	Ras-related protein Rap-1b OS=Homo sapiens OX=9606 GN=RAP1B PE=1 SV=1	20.8	5	4	0	0	5	1	5	1	3	3	0	0	10000	0.976972	10000	unique		13	1	8	1	1.43731				1.34	0.977146	5.84
O43143	Pre-mRNA-splicing factor ATP-dependent RNA helicase DHX15 OS=Homo sapiens OX=9606 GN=DHX15 PE=1 SV=2	90.9	6	5	6	5	4	4	5	4	8	7	3	3	0.88388	0.781578	2.0942	3.75966		20	7	15	7	1.17933				1.199	0.900741	8.34
Q9NYU2	UDP-glucose:glycoprotein glucosyltransferase 1 OS=Homo sapiens OX=9606 GN=UGGT1 PE=1 SV=3	177.1	3	3	3	3	3	2	2	2	4	4	1	1	0.88388	1.46546	3.1413	5.49063		11	5	6	3	1.62158				1.738	0.685669	31.55
Q6IAA8	Ragulator complex protein LAMTOR1 OS=Homo sapiens OX=9606 GN=LAMTOR1 PE=1 SV=2	17.7	4	4	3	3	2	2	5	4	1	1	0	0	1.17851	0.390789	10000	unique		10	4	9	4	0.982775				1.363	0.992181	33.7
O95470	Sphingosine-1-phosphate lyase 1 OS=Homo sapiens OX=9606 GN=SGPL1 PE=1 SV=3	63.5	3	3	1	1	1	1	2	2	NA	NA	NA	NA	2.65164	0.488486	0	3.14012		4	3	3	2	1.17933				1.331	0.977146	20.46
Q99729	Heterogeneous nuclear ribonucleoprotein A/B OS=Homo sapiens OX=9606 GN=HNRNPAB PE=1 SV=2	36.2	6	3	7	5	8	4	4	3	13	6	7	4	0.757611	1.95394	1.45846	4.17001		27	6	23	6	1.03832				1.235	0.936632	5.97
O14737	Programmed cell death protein 5 OS=Homo sapiens OX=9606 GN=PDCD5 PE=1 SV=3	14.3	3	2	1	1	3	2	1	1	NA	NA	NA	NA	2.65164	2.93092	0	5.58255		6	2	2	1	2.65349				1.72	0.707492	20.94
O95347	Structural maintenance of chromosomes protein 2 OS=Homo sapiens OX=9606 GN=SMC2 PE=1 SV=2	135.6	6	6	5	4	6	6	4	4	4	4	2	2	1.06066	1.46546	1.57065	4.09676		19	8	12	5	1.40045				1.339	0.977146	28
Q15436	Protein transport protein Sec23A OS=Homo sapiens OX=9606 GN=SEC23A PE=1 SV=2	86.1	3	3	4	4	5	4	2	2	9	8	3	3	0.66291	2.44243	2.35597	5.46131		19	8	13	6	1.29273				1.714	0.711768	46.07
Q14254	Flotillin-2 OS=Homo sapiens OX=9606 GN=FLOT2 PE=1 SV=2	47	5	4	4	4	4	3	5	4	2	2	0	0	1.10485	0.781578	10000	unique		13	4	10	5	1.14985				1.502	0.959827	56.66
O00232	26S proteasome non-ATPase regulatory subunit 12 OS=Homo sapiens OX=9606 GN=PSMD12 PE=1 SV=3	52.9	2	2	2	2	2	2	2	2	1	1	1	1	0.88388	0.976972	0.785324	2.64618		5	2	5	2	0.884498				1.466	0.972152	40.4
Q14699	Raftlin OS=Homo sapiens OX=9606 GN=RFTN1 PE=1 SV=4	63.1	5	5	6	6	6	4	10	9	4	4	0	0	0.736566	0.586183	10000	unique		16	8	16	9	0.884498				1.198	0.899282	46.44
P04843	Dolichyl-diphosphooligosaccharide--protein glycosyltransferase subunit 1 OS=Homo sapiens OX=9606 GN=RPN1 PE=1 SV=1	68.5	4	4	5	5	2	2	8	7	9	9	3	3	0.707104	0.244243	2.35597	3.30732		21	9	21	8	0.884498				0.939	0.335868	15.32
O14744	Protein arginine N-methyltransferase 5 OS=Homo sapiens OX=9606 GN=PRMT5 PE=1 SV=4	72.6	7	4	5	4	5	3	6	4	10	7	3	2	1.23743	0.814143	2.61775	4.66932		25	8	14	5	1.57946				1.846	0.534412	49.88
Q7L2H7	Eukaryotic translation initiation factor 3 subunit M OS=Homo sapiens OX=9606 GN=EIF3M PE=1 SV=1	42.5	3	3	2	2	1	1	5	4	5	4	2	2	1.32582	0.195394	1.96331	3.48452		12	5	9	4	1.17933				1.745	0.680099	78.24
Q14247	Src substrate cortactin OS=Homo sapiens OX=9606 GN=CTTN PE=1 SV=2	61.5	6	5	5	4	5	4	5	4	5	4	5	4	1.06066	0.976972	0.785324	2.82295		16	5	17	6	0.832468				1.296	0.972152	22.65
Q7Z2W4	Zinc finger CCCH-type antiviral protein 1 OS=Homo sapiens OX=9606 GN=ZC3HAV1 PE=1 SV=3	101.4	2	2	0	0	3	3	2	2	2	2	0	0	10000	1.46546	10000	unique		8	4	2	2	3.53799				1.317	0.975902	6.59
P04156	Major prion protein OS=Homo sapiens OX=9606 GN=PRNP PE=1 SV=1	27.6	3	2	1	1	1	1	2	2	2	2	0	0	2.65164	0.488486	10000	unique		6	2	3	2	1.769				1.066	0.649934	25.73
Q9Y3U8	60S ribosomal protein L36 OS=Homo sapiens OX=9606 GN=RPL36 PE=1 SV=3	12.2	6	3	6	3	9	6	9	5	6	4	4	3	0.88388	0.976972	1.17799	3.03884		23	6	21	5	0.968735				1.324	0.975902	5.07
Q13616	Cullin-1 OS=Homo sapiens OX=9606 GN=CUL1 PE=1 SV=2	89.6	4	4	2	2	2	2	4	4	4	4	0	0	1.76776	0.488486	10000	unique		10	6	8	4	1.10562				1.29	0.972152	28.38
O15143	Actin-related protein 2/3 complex subunit 1B OS=Homo sapiens OX=9606 GN=ARPC1B PE=1 SV=3	40.9	4	3	2	1	3	2	4	3	2	2	2	2	1.76776	0.732729	0.785324	3.28581		10	3	8	4	1.10562				1.33	0.977146	14.22
P12532	Creatine kinase U-type, mitochondrial OS=Homo sapiens OX=9606 GN=CKMT1A PE=1 SV=1	47	5	4	5	5	5	5	5	5	5	5	7	6	0.88388	0.976972	0.560946	2.4218		15	7	19	8	0.698288				1.28	0.967796	35.47
Q9UHX1	Poly(U)-binding-splicing factor PUF60 OS=Homo sapiens OX=9606 GN=PUF60 PE=1 SV=1	59.8	4	3	5	4	3	3	4	3	6	6	5	5	0.707104	0.732729	0.942389	2.38222		15	6	16	6	0.829217				1.263	0.959827	11.83
P14678	Small nuclear ribonucleoprotein-associated proteins B and B' OS=Homo sapiens OX=9606 GN=SNRPB PE=1 SV=2	24.6	4	2	6	4	2	2	2	2	6	4	4	4	0.589253	0.976972	1.17799	2.74421		14	4	14	5	0.884498				1.51	0.957823	14.83
P49006	MARCKS-related protein OS=Homo sapiens OX=9606 GN=MARCKSL1 PE=1 SV=2	19.5	3	2	3	2	3	2	2	1	2	2	1	1	0.88388	1.46546	1.57065	3.91999		8	3	6	2	1.17933				2.133	0.20963	12.24
Q9BRP8	Partner of Y14 and mago OS=Homo sapiens OX=9606 GN=PYM1 PE=1 SV=1	22.6	2	2	1	1	1	1	1	1	2	2	0	0	1.76776	0.976972	10000	unique		5	3	2	1	2.21124				1.151	0.79751	5.01
Q96AE4	Far upstream element-binding protein 1 OS=Homo sapiens OX=9606 GN=FUBP1 PE=1 SV=3	67.5	4	3	3	3	6	4	5	3	3	2	2	1	1.17851	1.17237	1.17799	3.52886		14	5	10	4	1.2383				1.727	0.698093	32.88
O75821	Eukaryotic translation initiation factor 3 subunit G OS=Homo sapiens OX=9606 GN=EIF3G PE=1 SV=2	35.6	6	3	2	1	5	2	6	3	5	3	3	2	2.65164	0.814143	1.30887	4.77466		17	3	17	3	0.884498				1.46	0.972152	39.34
Q8WU90	Zinc finger CCCH domain-containing protein 15 OS=Homo sapiens OX=9606 GN=ZC3H15 PE=1 SV=1	48.6	3	3	2	2	5	4	2	2	5	4	3	3	1.32582	2.44243	1.30887	5.07712		14	4	9	4	1.37589				1.332	0.977146	13.2
Q6Y7W6	GRB10-interacting GYF protein 2 OS=Homo sapiens OX=9606 GN=GIGYF2 PE=1 SV=1	150	2	2	2	2	2	2	2	2	3	3	2	2	0.88388	0.976972	1.17799	3.03884		7	3	6	2	1.03191				1.422	0.977146	18.14
Q96PK6	RNA-binding protein 14 OS=Homo sapiens OX=9606 GN=RBM14 PE=1 SV=2	69.4	3	3	1	1	3	3	1	1	2	2	0	0	2.65164	2.93092	10000	unique		8	4	3	2	2.35866				1.716	0.70914	16.04
Q92688	Acidic leucine-rich nuclear phosphoprotein 32 family member B OS=Homo sapiens OX=9606 GN=ANP32B PE=1 SV=1	28.8	5	3	5	3	5	3	5	3	5	3	7	3	0.88388	0.976972	0.560946	2.4218		15	4	17	3	0.780439				1.67	0.769981	23.23
P18887	DNA repair protein XRCC1 OS=Homo sapiens OX=9606 GN=XRCC1 PE=1 SV=2	69.4	4	3	2	1	8	6	11	9	2	1	1	1	1.76776	0.710525	1.57065	4.04893		19	7	15	9	1.12036				1.601	0.872784	32.14
P06241	Tyrosine-protein kinase Fyn OS=Homo sapiens OX=9606 GN=FYN PE=1 SV=3	60.7	6	1	7	1	6	1	11	1	6	1	0	0	0.757611	0.532894	10000	unique		21	1	20	1	0.928723				1.051	0.590201	34.91
Q16181	Septin-7 OS=Homo sapiens OX=9606 GN=SEPT7 PE=1 SV=2	50.6	6	3	6	3	8	5	7	4	7	4	4	2	0.88388	1.11654	1.37432	3.37474		24	6	20	4	1.0614				1.417	0.977146	31.43
P55036	26S proteasome non-ATPase regulatory subunit 4 OS=Homo sapiens OX=9606 GN=PSMD4 PE=1 SV=1	40.7	5	5	7	7	6	5	6	5	3	3	6	6	0.631343	0.976972	0.392662	2.00098		16	6	19	7	0.74484				1.211	0.905216	18.7
Q8WXF1	Paraspeckle component 1 OS=Homo sapiens OX=9606 GN=PSPC1 PE=1 SV=1	58.7	3	2	4	3	4	3	2	2	4	3	1	1	0.66291	1.95394	3.1413	5.75815		15	5	7	3	1.89535				1.512	0.957823	28.18
P49720	Proteasome subunit beta type-3 OS=Homo sapiens OX=9606 GN=PSMB3 PE=1 SV=2	22.9	2	2	5	4	3	2	2	2	3	3	1	1	0.353552	1.46546	2.35597	4.17498		8	3	9	4	0.78622				1.107	0.70914	20.82
Q9UKS6	Protein kinase C and casein kinase substrate in neurons protein 3 OS=Homo sapiens OX=9606 GN=PACSIN3 PE=1 SV=2	48.5	4	4	4	4	4	4	3	3	NA	NA	NA	NA	0.88388	1.30263	0	2.18651		10	6	9	5	0.982775				1.577	0.905216	21.79
Q16527	Cysteine and glycine-rich protein 2 OS=Homo sapiens OX=9606 GN=CSRP2 PE=1 SV=3	20.9	5	5	2	2	4	3	4	3	5	5	1	1	2.2097	0.976972	3.92662	7.11329		15	7	10	4	1.32675				1.896	0.472323	12.65
Q9UNM6	26S proteasome non-ATPase regulatory subunit 13 OS=Homo sapiens OX=9606 GN=PSMD13 PE=1 SV=2	42.9	3	3	0	0	2	2	2	2	NA	NA	NA	NA	10000	0.976972	0	unique		5	3	2	2	2.21124				1.27	0.959827	28.64
O00203	AP-3 complex subunit beta-1 OS=Homo sapiens OX=9606 GN=AP3B1 PE=1 SV=3	121.2	5	5	1	1	NA	NA	3	3	3	3	2	2	4.4194	0	1.17799	5.59738		9	5	7	4	1.13721				1.481	0.971814	17.56
P25685	DnaJ homolog subfamily B member 1 OS=Homo sapiens OX=9606 GN=DNAJB1 PE=1 SV=4	38	2	2	5	5	6	6	4	4	4	4	1	1	0.353552	1.46546	3.1413	4.96031		15	6	14	6	0.947676				1.324	0.975902	18.12
P46459	Vesicle-fusing ATPase OS=Homo sapiens OX=9606 GN=NSF PE=1 SV=3	82.5	3	3	2	2	5	5	6	6	1	1	4	3	1.32582	0.814143	0.196331	2.33629		11	6	13	6	0.748421				0.875	0.174598	3.72
Q9Y295	Developmentally-regulated GTP-binding protein 1 OS=Homo sapiens OX=9606 GN=DRG1 PE=1 SV=1	40.5	2	2	3	3	3	3	2	2	3	3	4	4	0.589253	1.46546	0.588993	2.6437		9	4	9	5	0.884498				1.248	0.947802	3.6
P02786	Transferrin receptor protein 1 OS=Homo sapiens OX=9606 GN=TFRC PE=1 SV=2	84.8	2	2	1	1	1	1	2	2	2	2	0	0	1.76776	0.488486	10000	unique		5	2	3	2	1.47416				2.313	0.0884984	55.68
P35221	Catenin alpha-1 OS=Homo sapiens OX=9606 GN=CTNNA1 PE=1 SV=1	100	3	3	2	2	5	5	8	8	4	4	2	2	1.32582	0.610607	1.57065	3.50708		13	6	16	8	0.718654				1.38	0.998474	61.75
P54646	5'-AMP-activated protein kinase catalytic subunit alpha-2 OS=Homo sapiens OX=9606 GN=PRKAA2 PE=1 SV=2	62.3	2	2	2	2	2	2	3	3	1	1	0	0	0.88388	0.651315	10000	unique		5	3	5	3	0.884498				1.455	0.972152	25.58
Q05519	Serine/arginine-rich splicing factor 11 OS=Homo sapiens OX=9606 GN=SRSF11 PE=1 SV=1	53.5	3	2	3	2	3	2	4	3	4	2	3	2	0.88388	0.732729	1.0471	2.66371		10	2	10	3	0.884498				1.168	0.83574	0.15
Q7Z4V5	Hepatoma-derived growth factor-related protein 2 OS=Homo sapiens OX=9606 GN=HDGFL2 PE=1 SV=1	74.3	6	5	8	7	6	4	8	7	12	8	7	5	0.66291	0.732729	1.34627	2.74191		27	8	24	8	0.99506				1.359	0.986503	21.63
P23368	NAD-dependent malic enzyme, mitochondrial OS=Homo sapiens OX=9606 GN=ME2 PE=1 SV=1	65.4	4	4	3	3	2	2	7	5	6	5	3	3	1.17851	0.279135	1.57065	3.02829		16	7	16	7	0.884498				1.042	0.574882	21.4
Q01081	Splicing factor U2AF 35 kDa subunit OS=Homo sapiens OX=9606 GN=U2AF1 PE=1 SV=3	27.9	2	2	2	2	NA	NA	2	2	3	3	2	2	0.88388	0	1.17799	2.06187		6	3	8	3	0.663373				1.322	0.975902	23.27
P42765	3-ketoacyl-CoA thiolase, mitochondrial OS=Homo sapiens OX=9606 GN=ACAA2 PE=1 SV=2	41.9	3	2	1	1	1	1	1	1	NA	NA	NA	NA	2.65164	0.976972	0	3.62861		4	2	2	1	1.769				1.42	0.977146	19.94
Q15691	Microtubule-associated protein RP/EB family member 1 OS=Homo sapiens OX=9606 GN=MAPRE1 PE=1 SV=3	30	4	4	6	6	8	7	3	3	4	4	4	4	0.589253	2.60526	0.785324	3.97984		22	8	17	7	1.14464				1.106	0.708767	0.24
Q9Y6M1	Insulin-like growth factor 2 mRNA-binding protein 2 OS=Homo sapiens OX=9606 GN=IGF2BP2 PE=1 SV=2	66.1	4	2	4	1	5	2	4	2	5	2	0	0	0.88388	1.22121	10000	unique		15	4	11	2	1.20613				1.229	0.929497	5.46
P25705	ATP synthase subunit alpha, mitochondrial OS=Homo sapiens OX=9606 GN=ATP5F1A PE=1 SV=1	59.7	3	3	14	11	6	5	13	10	5	5	7	7	0.189403	0.45091	0.560946	1.20126		19	7	39	16	0.430909				0.739	0.0221645	7.89
Q8TCS8	Polyribonucleotide nucleotidyltransferase 1, mitochondrial OS=Homo sapiens OX=9606 GN=PNPT1 PE=1 SV=2	85.9	2	2	2	2	2	2	3	3	3	3	3	3	0.88388	0.651315	0.785324	2.32052		9	5	9	5	0.884498				1.377	0.998357	29.8
P00747	Plasminogen OS=Homo sapiens OX=9606 GN=PLG PE=1 SV=2	90.5	4	3	4	3	2	2	2	2	4	3	4	3	0.88388	0.976972	0.785324	2.64618		10	3	10	3	0.884498				1.174	0.84966	3.99
P09661	U2 small nuclear ribonucleoprotein A' OS=Homo sapiens OX=9606 GN=SNRPA1 PE=1 SV=2	28.4	5	4	3	3	4	4	3	3	4	4	1	1	1.47313	1.30263	3.1413	5.91706		13	4	7	3	1.64264				1.441	0.975902	29.58
P11388	DNA topoisomerase 2-alpha OS=Homo sapiens OX=9606 GN=TOP2A PE=1 SV=3	174.3	4	4	1	1	12	10	3	3	3	3	0	0	3.53552	3.90789	10000	unique		20	11	4	3	4.42249				1.846	0.534412	10.2
Q9NR30	Nucleolar RNA helicase 2 OS=Homo sapiens OX=9606 GN=DDX21 PE=1 SV=5	87.3	4	4	4	3	2	2	3	3	5	3	3	3	0.88388	0.651315	1.30887	2.84407		11	4	11	4	0.884498				1.461	0.972152	29.73
P60900	Proteasome subunit alpha type-6 OS=Homo sapiens OX=9606 GN=PSMA6 PE=1 SV=1	27.4	3	3	7	5	3	3	5	5	5	5	3	3	0.378806	0.586183	1.30887	2.27386		13	6	16	7	0.718654				1.14	0.77437	10.44
Q9UQ35	Serine/arginine repetitive matrix protein 2 OS=Homo sapiens OX=9606 GN=SRRM2 PE=1 SV=2	299.4	5	5	2	2	3	3	5	5	6	6	1	1	2.2097	0.586183	4.71195	7.50783		16	6	10	6	1.4152				1.158	0.816396	0.67
Q9UQE7	Structural maintenance of chromosomes protein 3 OS=Homo sapiens OX=9606 GN=SMC3 PE=1 SV=2	141.5	3	3	2	2	3	3	3	3	4	4	2	2	1.32582	0.976972	1.57065	3.87344		11	4	7	3	1.38992				1.425	0.977146	17.69
P19823	Inter-alpha-trypsin inhibitor heavy chain H2 OS=Homo sapiens OX=9606 GN=ITIH2 PE=1 SV=2	106.4	2	2	2	2	2	2	2	2	3	3	2	2	0.88388	0.976972	1.17799	3.03884		9	3	6	3	1.32675				1.339	0.977146	4.06
P78347	General transcription factor II-I OS=Homo sapiens OX=9606 GN=GTF2I PE=1 SV=2	112.3	3	3	1	1	4	4	4	4	4	4	2	2	2.65164	0.976972	1.57065	5.19926		13	5	8	5	1.43731				1.574	0.905216	30.31
P25789	Proteasome subunit alpha type-4 OS=Homo sapiens OX=9606 GN=PSMA4 PE=1 SV=1	29.5	2	2	3	3	2	2	3	3	2	2	1	1	0.589253	0.651315	1.57065	2.81122		8	4	7	4	1.01085				1.069	0.655733	2.66
Q15008	26S proteasome non-ATPase regulatory subunit 6 OS=Homo sapiens OX=9606 GN=PSMD6 PE=1 SV=1	45.5	3	2	1	1	2	1	3	3	3	3	1	1	2.65164	0.651315	2.35597	5.65893		10	3	7	3	1.26357				1.864	0.518434	53.06
O95905	Protein ecdysoneless homolog OS=Homo sapiens OX=9606 GN=ECD PE=1 SV=1	72.7	3	2	2	2	2	2	0	0	2	2	0	0	1.32582	10000	10000	unique		7	2	3	2	2.06383				1.338	0.977146	16.92
Q13435	Splicing factor 3B subunit 2 OS=Homo sapiens OX=9606 GN=SF3B2 PE=1 SV=2	100.2	6	5	3	2	4	3	4	3	5	4	3	3	1.76776	0.976972	1.30887	4.05361		18	6	11	4	1.44736				1.304	0.972152	6.2
P53582	Methionine aminopeptidase 1 OS=Homo sapiens OX=9606 GN=METAP1 PE=1 SV=2	43.2	2	2	1	1	1	1	2	2	1	1	0	0	1.76776	0.488486	10000	unique		4	2	3	3	1.17933				1.55	0.924508	36.63
Q9UHD8	Septin-9 OS=Homo sapiens OX=9606 GN=SEPT9 PE=1 SV=2	65.4	4	4	4	4	2	2	2	2	3	3	2	2	0.88388	0.976972	1.17799	3.03884		11	6	9	6	1.08105				1.442	0.975902	32.96
P48444	Coatomer subunit delta OS=Homo sapiens OX=9606 GN=ARCN1 PE=1 SV=1	57.2	3	3	6	6	4	4	4	4	4	4	2	2	0.44194	0.976972	1.57065	2.98956		15	6	13	6	1.02057				1.301	0.972152	22.24
Q96QV6	Histone H2A type 1-A OS=Homo sapiens OX=9606 GN=HIST1H2AA PE=1 SV=3	14.2	5	2	0	0	NA	NA	NA	NA	NA	NA	NA	NA	10000	0	0	unique		NA	NA	NA	NA	NA	NA	NA		NA	NA	NA
Q96C36	Pyrroline-5-carboxylate reductase 2 OS=Homo sapiens OX=9606 GN=PYCR2 PE=1 SV=1	33.6	3	2	1	1	2	2	1	1	1	1	1	1	2.65164	1.95394	0.785324	5.39091		6	3	3	1	1.769				1.231	0.929497	21.97
P23258	Tubulin gamma-1 chain OS=Homo sapiens OX=9606 GN=TUBG1 PE=1 SV=2	51.1	3	3	1	1	2	2	2	2	1	1	1	1	2.65164	0.976972	0.785324	4.41394		6	4	4	2	1.32675				1.719	0.707492	35.39
Q9BW92	Threonine--tRNA ligase, mitochondrial OS=Homo sapiens OX=9606 GN=TARS2 PE=1 SV=1	81	3	3	2	2	2	2	1	1	3	3	2	2	1.32582	1.95394	1.17799	4.45775		9	5	5	2	1.5921				1.649	0.800175	45
Q6ZVM7	TOM1-like protein 2 OS=Homo sapiens OX=9606 GN=TOM1L2 PE=1 SV=1	55.5	1	1	0	0	NA	NA	NA	NA	NA	NA	NA	NA	10000	0	0	unique		1	1	0	0	unique		NA		100	2.03431e-16	0
P35222	Catenin beta-1 OS=Homo sapiens OX=9606 GN=CTNNB1 PE=1 SV=1	85.4	3	1	0	0	NA	NA	NA	NA	NA	NA	NA	NA	10000	0	0	unique		6	1	0	0	unique		NA		NA	NA	NA
P50993	Sodium/potassium-transporting ATPase subunit alpha-2 OS=Homo sapiens OX=9606 GN=ATP1A2 PE=1 SV=1	112.2	2	2	0	0	1	1	2	2	NA	NA	1	1	10000	0.488486	0	unique		3	2	3	3	0.884498				1.499	0.959827	10.14
P62899	60S ribosomal protein L31 OS=Homo sapiens OX=9606 GN=RPL31 PE=1 SV=1	14.5	7	4	11	7	7	4	8	4	6	4	3	3	0.562469	0.85485	1.57065	2.98797		22	5	26	7	0.748421				1.263	0.959827	7.94
O95239	Chromosome-associated kinesin KIF4A OS=Homo sapiens OX=9606 GN=KIF4A PE=1 SV=3	139.8	2	2	0	0	3	3	2	2	1	1	0	0	10000	1.46546	10000	unique		6	3	3	3	1.769				1.738	0.685669	3.53
Q09028	Histone-binding protein RBBP4 OS=Homo sapiens OX=9606 GN=RBBP4 PE=1 SV=3	47.6	5	1	3	1	8	2	6	2	5	1	5	1	1.47313	1.30263	0.785324	3.56109		22	2	15	2	1.29726				1.873	0.508179	28.12
O14979	Heterogeneous nuclear ribonucleoprotein D-like OS=Homo sapiens OX=9606 GN=HNRNPDL PE=1 SV=3	46.4	6	2	6	3	7	3	0	0	9	3	3	1	0.88388	10000	2.35597	unique		25	4	20	3	1.10562				1.483	0.968095	3.09
P23284	Peptidyl-prolyl cis-trans isomerase B OS=Homo sapiens OX=9606 GN=PPIB PE=1 SV=2	23.7	5	5	7	5	7	5	7	6	4	4	5	5	0.631343	0.976972	0.628259	2.23657		18	6	21	6	0.758141				1.547	0.929497	18.01
P27694	Replication protein A 70 kDa DNA-binding subunit OS=Homo sapiens OX=9606 GN=RPA1 PE=1 SV=2	68.1	3	3	3	3	5	5	5	5	2	2	2	2	0.88388	0.976972	0.785324	2.64618		11	5	10	5	0.972947				1.623	0.840749	19.14
Q92552	28S ribosomal protein S27, mitochondrial OS=Homo sapiens OX=9606 GN=MRPS27 PE=1 SV=3	47.6	2	2	0	0	NA	NA	NA	NA	1	1	0	0	10000	0	10000	unique		3	2	0	0	unique		NA		1.039	0.565146	2.41
Q9HAV4	Exportin-5 OS=Homo sapiens OX=9606 GN=XPO5 PE=1 SV=1	136.2	2	2	7	5	2	2	6	5	1	1	2	2	0.252537	0.325657	0.392662	0.970856		5	3	15	7	0.294833				0.949	0.3569	21.02
P19784	Casein kinase II subunit alpha' OS=Homo sapiens OX=9606 GN=CSNK2A2 PE=1 SV=1	41.2	3	2	1	1	1	1	1	1	4	2	1	1	2.65164	0.976972	3.1413	6.76991		11	3	3	1	3.24316				1.467	0.972152	39.78
P09496	Clathrin light chain A OS=Homo sapiens OX=9606 GN=CLTA PE=1 SV=1	27.1	3	3	0	0	3	3	2	2	NA	NA	NA	NA	10000	1.46546	0	unique		6	3	2	2	2.65349				2.24	0.126287	8.31
Q8N8S7	Protein enabled homolog OS=Homo sapiens OX=9606 GN=ENAH PE=1 SV=2	66.5	3	3	2	2	4	3	3	3	1	1	0	0	1.32582	1.30263	10000	unique		9	4	5	3	1.5921				1.342	0.977146	16.94
P62316	Small nuclear ribonucleoprotein Sm D2 OS=Homo sapiens OX=9606 GN=SNRPD2 PE=1 SV=1	13.5	3	3	5	4	5	5	3	3	4	4	3	3	0.530328	1.62829	1.0471	3.20571		17	7	13	5	1.15665				1.288	0.972152	8.8
P06737	Glycogen phosphorylase, liver form OS=Homo sapiens OX=9606 GN=PYGL PE=1 SV=4	97.1	5	5	7	7	8	8	16	14	4	4	5	5	0.631343	0.488486	0.628259	1.74809		17	9	30	14	0.501215				0.855	0.136144	2.25
P14174	Macrophage migration inhibitory factor OS=Homo sapiens OX=9606 GN=MIF PE=1 SV=4	12.5	2	2	4	2	3	2	2	2	1	1	2	2	0.44194	1.46546	0.392662	2.30006		6	2	8	2	0.663373				1.371	0.993166	2.93
Q92734	Protein TFG OS=Homo sapiens OX=9606 GN=TFG PE=1 SV=2	43.4	3	3	3	3	3	3	3	3	NA	NA	NA	NA	0.88388	0.976972	0	1.86085		6	3	6	3	0.884498				0.955	0.380183	48.8
Q15437	Protein transport protein Sec23B OS=Homo sapiens OX=9606 GN=SEC23B PE=1 SV=2	86.4	4	4	3	3	2	2	4	4	7	6	3	3	1.17851	0.488486	1.83242	3.49942		13	7	10	4	1.14985				1.841	0.544218	32.31
Q3KQU3	MAP7 domain-containing protein 1 OS=Homo sapiens OX=9606 GN=MAP7D1 PE=1 SV=1	92.8	2	2	1	1	1	1	1	1	1	1	0	0	1.76776	0.976972	10000	unique		4	2	2	2	1.769				1.133	0.765382	11.85
Q9UBI6	Guanine nucleotide-binding protein G(I)/G(S)/G(O) subunit gamma-12 OS=Homo sapiens OX=9606 GN=GNG12 PE=1 SV=3	8	2	2	2	2	2	2	3	3	1	1	1	1	0.88388	0.651315	0.785324	2.32052		5	2	6	3	0.737081				1.141	0.775962	2.15
P83881	60S ribosomal protein L36a OS=Homo sapiens OX=9606 GN=RPL36A PE=1 SV=2	12.4	6	2	10	2	7	5	7	1	7	3	3	3	0.530328	0.976972	1.83242	3.33972		21	3	21	2	0.884498				1.239	0.936632	5.17
Q9BPW8	Protein NipSnap homolog 1 OS=Homo sapiens OX=9606 GN=NIPSNAP1 PE=1 SV=1	33.3	5	3	5	4	2	2	6	3	5	3	5	4	0.88388	0.325657	0.785324	1.99486		13	4	17	5	0.676381				1.191	0.885955	6.51
Q9Y3Y2	Chromatin target of PRMT1 protein OS=Homo sapiens OX=9606 GN=CHTOP PE=1 SV=2	26.4	1	1	1	1	2	2	1	1	1	1	1	1	0.88388	1.95394	0.785324	3.62315		6	2	3	1	1.769				1.247	0.945978	13.54
Q15785	Mitochondrial import receptor subunit TOM34 OS=Homo sapiens OX=9606 GN=TOMM34 PE=1 SV=2	34.5	1	1	0	0	1	1	0	0	NA	NA	NA	NA	10000	10000	0	unique		2	1	0	0	unique		NA		NA	NA	NA
Q14157	Ubiquitin-associated protein 2-like OS=Homo sapiens OX=9606 GN=UBAP2L PE=1 SV=2	114.5	3	3	4	3	5	4	4	3	7	5	4	3	0.66291	1.22121	1.37432	3.25844		15	6	12	4	1.10562				1.47	0.972152	18.14
Q9P035	Very-long-chain (3R)-3-hydroxyacyl-CoA dehydratase 3 OS=Homo sapiens OX=9606 GN=HACD3 PE=1 SV=2	43.1	2	1	2	1	2	1	2	1	2	1	2	1	0.88388	0.976972	0.785324	2.64618		6	1	6	1	0.884498				1.37	0.993166	64.63
P61604	10 kDa heat shock protein, mitochondrial OS=Homo sapiens OX=9606 GN=HSPE1 PE=1 SV=2	10.9	2	2	2	2	4	4	2	2	1	1	4	2	0.88388	1.95394	0.196331	3.03415		7	4	10	4	0.619148				1.451	0.975364	7.82
O76003	Glutaredoxin-3 OS=Homo sapiens OX=9606 GN=GLRX3 PE=1 SV=2	37.4	3	3	2	2	2	2	4	4	1	1	3	3	1.32582	0.488486	0.261775	2.07608		8	3	11	4	0.643271				0.966	0.389939	29.44
Q02809	Procollagen-lysine,2-oxoglutarate 5-dioxygenase 1 OS=Homo sapiens OX=9606 GN=PLOD1 PE=1 SV=2	83.5	3	3	1	1	4	4	2	2	1	1	0	0	2.65164	1.95394	10000	unique		8	4	4	2	1.769				1.468	0.972152	21.67
Q9H0D6	5'-3' exoribonuclease 2 OS=Homo sapiens OX=9606 GN=XRN2 PE=1 SV=1	108.5	2	2	0	0	1	1	1	1	3	3	1	1	10000	0.976972	2.35597	unique		6	3	2	1	2.65349				1.511	0.957823	19.24
P59998	Actin-related protein 2/3 complex subunit 4 OS=Homo sapiens OX=9606 GN=ARPC4 PE=1 SV=3	19.7	5	4	3	3	4	4	5	4	5	4	3	3	1.47313	0.781578	1.30887	3.56358		14	5	11	4	1.12572				1.412	0.977314	35.18
Q13526	Peptidyl-prolyl cis-trans isomerase NIMA-interacting 1 OS=Homo sapiens OX=9606 GN=PIN1 PE=1 SV=1	18.2	3	3	4	4	3	3	5	4	3	3	2	2	0.66291	0.586183	1.17799	2.42708		12	4	11	4	0.964907				1.213	0.905216	46.45
Q9H2W6	39S ribosomal protein L46, mitochondrial OS=Homo sapiens OX=9606 GN=MRPL46 PE=1 SV=1	31.7	3	3	3	3	2	2	2	2	2	2	3	3	0.88388	0.976972	0.52355	2.3844		8	3	9	3	0.78622				1.056	0.607957	36.02
Q9NVI1	Fanconi anemia group I protein OS=Homo sapiens OX=9606 GN=FANCI PE=1 SV=4	149.2	1	1	1	1	1	1	1	1	1	1	0	0	0.88388	0.976972	10000	unique		3	1	2	1	1.32675				1.192	0.889636	25.98
Q16630	Cleavage and polyadenylation specificity factor subunit 6 OS=Homo sapiens OX=9606 GN=CPSF6 PE=1 SV=2	59.2	1	1	0	0	NA	NA	NA	NA	1	1	0	0	10000	0	10000	unique		2	1	0	0	unique		NA		2.342	0.0761643	74.28
Q99961	Endophilin-A2 OS=Homo sapiens OX=9606 GN=SH3GL1 PE=1 SV=1	41.5	3	3	1	1	2	2	3	3	3	3	1	1	2.65164	0.651315	2.35597	5.65893		8	4	5	3	1.4152				1.225	0.924326	1.57
P28066	Proteasome subunit alpha type-5 OS=Homo sapiens OX=9606 GN=PSMA5 PE=1 SV=3	26.4	2	2	3	3	3	3	3	3	2	2	3	2	0.589253	0.976972	0.52355	2.08977		7	3	11	4	0.562862				1.073	0.665853	2.56
P50570	Dynamin-2 OS=Homo sapiens OX=9606 GN=DNM2 PE=1 SV=2	98	3	3	4	4	4	4	4	4	5	5	2	2	0.66291	0.976972	1.96331	3.60319		12	5	10	5	1.0614				1.269	0.959827	20.45
Q14919	Dr1-associated corepressor OS=Homo sapiens OX=9606 GN=DRAP1 PE=1 SV=3	22.3	3	2	2	2	2	2	2	2	2	2	2	2	1.32582	0.976972	0.785324	3.08812		7	2	6	2	1.03191				1.295	0.972152	1.38
O00151	PDZ and LIM domain protein 1 OS=Homo sapiens OX=9606 GN=PDLIM1 PE=1 SV=4	36	2	2	2	2	3	3	3	3	3	3	2	2	0.88388	0.976972	1.17799	3.03884		8	3	7	3	1.01085				1.559	0.912491	46.09
Q9NU22	Midasin OS=Homo sapiens OX=9606 GN=MDN1 PE=1 SV=2	632.4	2	2	0	0	1	1	0	0	2	2	0	0	10000	10000	10000	unique		5	3	0	0	unique		NA		1.344	0.977146	26.71
P82912	28S ribosomal protein S11, mitochondrial OS=Homo sapiens OX=9606 GN=MRPS11 PE=1 SV=2	20.6	1	1	0	0	NA	NA	NA	NA	NA	NA	NA	NA	10000	0	0	unique		1	1	0	0	unique		NA		1.109	0.712722	45.71
Q8NBS9	Thioredoxin domain-containing protein 5 OS=Homo sapiens OX=9606 GN=TXNDC5 PE=1 SV=2	47.6	3	3	3	3	2	2	2	2	3	3	4	4	0.88388	0.976972	0.588993	2.44984		8	3	9	4	0.78622				1.536	0.936632	15.8
P62136	Serine/threonine-protein phosphatase PP1-alpha catalytic subunit OS=Homo sapiens OX=9606 GN=PPP1CA PE=1 SV=1	37.5	3	2	0	0	NA	NA	4	4	3	3	1	1	10000	0	2.35597	unique		NA	NA	7	1	0	NA	NA		1.551	0.923951	20.37
Q8IXB1	DnaJ homolog subfamily C member 10 OS=Homo sapiens OX=9606 GN=DNAJC10 PE=1 SV=2	91	2	2	1	1	2	2	2	2	1	1	1	1	1.76776	0.976972	0.785324	3.53006		5	2	4	2	1.10562				1.161	0.82244	13.88
Q8WWI1	LIM domain only protein 7 OS=Homo sapiens OX=9606 GN=LMO7 PE=1 SV=3	192.6	2	2	1	1	7	7	1	1	NA	NA	NA	NA	1.76776	6.8388	0	8.60656		10	7	2	2	4.42249				2.242	0.126287	13.16
Q9BWF3	RNA-binding protein 4 OS=Homo sapiens OX=9606 GN=RBM4 PE=1 SV=1	40.3	2	2	1	1	3	3	1	1	1	1	0	0	1.76776	2.93092	10000	unique		6	3	2	1	2.65349				1.368	0.993166	4.05
O94979	Protein transport protein Sec31A OS=Homo sapiens OX=9606 GN=SEC31A PE=1 SV=3	132.9	1	1	0	0	1	1	1	1	NA	NA	1	1	10000	0.976972	0	unique		3	2	2	1	1.32675				1.304	0.972152	1.24
P09972	Fructose-bisphosphate aldolase C OS=Homo sapiens OX=9606 GN=ALDOC PE=1 SV=2	39.4	5	1	0	0	5	1	6	1	NA	NA	NA	NA	10000	0.814143	0	unique		13	1	12	1	0.958206				1.321	0.975902	3.26
O00442	RNA 3'-terminal phosphate cyclase OS=Homo sapiens OX=9606 GN=RTCA PE=1 SV=1	39.3	1	1	1	1	1	1	1	1	1	1	1	1	0.88388	0.976972	0.785324	2.64618		3	1	3	1	0.884498				1.813	0.585839	60.83
Q15020	Squamous cell carcinoma antigen recognized by T-cells 3 OS=Homo sapiens OX=9606 GN=SART3 PE=1 SV=1	109.9	2	2	0	0	1	1	2	2	4	4	1	1	10000	0.488486	3.1413	unique		7	4	3	3	2.06383				1.314	0.975902	25.21
P47756	F-actin-capping protein subunit beta OS=Homo sapiens OX=9606 GN=CAPZB PE=1 SV=4	31.3	4	3	0	0	1	1	1	1	NA	NA	NA	NA	10000	0.976972	0	unique		7	3	1	1	6.19148				2.362	0.0692741	19.33
P51116	Fragile X mental retardation syndrome-related protein 2 OS=Homo sapiens OX=9606 GN=FXR2 PE=1 SV=2	74.2	2	2	4	4	5	4	6	5	6	4	3	3	0.44194	0.814143	1.57065	2.82673		14	5	14	6	0.884498				1.224	0.923261	12.99
Q86VP6	Cullin-associated NEDD8-dissociated protein 1 OS=Homo sapiens OX=9606 GN=CAND1 PE=1 SV=2	136.3	3	3	3	3	3	3	5	5	NA	NA	3	3	0.88388	0.586183	0	1.47006		8	4	11	5	0.643271				1.076	0.672442	44.53
P62308	Small nuclear ribonucleoprotein G OS=Homo sapiens OX=9606 GN=SNRPG PE=1 SV=1	8.5	2	2	4	2	4	2	4	2	2	1	4	2	0.44194	0.976972	0.392662	1.81157		8	2	12	2	0.589665				1.258	0.957823	8.82
P62861	40S ribosomal protein S30 OS=Homo sapiens OX=9606 GN=FAU PE=1 SV=1	6.6	4	2	5	2	3	2	5	2	5	2	2	1	0.707104	0.586183	1.96331	3.2566		12	2	14	2	0.758141				1.198	0.899282	8
Q16658	Fascin OS=Homo sapiens OX=9606 GN=FSCN1 PE=1 SV=3	54.5	2	2	6	4	10	6	10	8	2	2	3	3	0.294627	0.976972	0.52355	1.79515		15	6	20	8	0.663373				0.938	0.335868	39.79
P36957	Dihydrolipoyllysine-residue succinyltransferase component of 2-oxoglutarate dehydrogenase complex, mitochondrial OS=Homo sapiens OX=9606 GN=DLST PE=1 SV=4	48.7	3	3	7	6	2	2	10	8	2	2	3	3	0.378806	0.195394	0.52355	1.09775		7	3	22	8	0.281431				0.786	0.0511134	15.41
Q0VGL1	Ragulator complex protein LAMTOR4 OS=Homo sapiens OX=9606 GN=LAMTOR4 PE=1 SV=1	10.7	1	1	0	0	1	1	1	1	1	1	0	0	10000	0.976972	10000	unique		3	1	1	1	2.65349				1.393	0.993166	43.27
Q14258	E3 ubiquitin/ISG15 ligase TRIM25 OS=Homo sapiens OX=9606 GN=TRIM25 PE=1 SV=2	70.9	2	2	1	1	2	2	1	1	1	1	1	1	1.76776	1.95394	0.785324	4.50703		5	2	3	1	1.47416				1.082	0.675953	8.62
P43897	Elongation factor Ts, mitochondrial OS=Homo sapiens OX=9606 GN=TSFM PE=1 SV=2	35.4	2	2	1	1	1	1	2	2	2	2	0	0	1.76776	0.488486	10000	unique		5	3	3	2	1.47416				1.937	0.435659	17.43
Q8TEX9	Importin-4 OS=Homo sapiens OX=9606 GN=IPO4 PE=1 SV=2	118.6	2	2	2	2	3	3	4	4	3	3	2	2	0.88388	0.732729	1.17799	2.7946		9	5	8	6	0.99506				1.327	0.977146	24.65
O00487	26S proteasome non-ATPase regulatory subunit 14 OS=Homo sapiens OX=9606 GN=PSMD14 PE=1 SV=1	34.6	2	2	3	3	2	2	2	2	2	2	0	0	0.589253	0.976972	10000	unique		6	2	8	4	0.663373				1.414	0.977146	26.15
Q9Y5L4	Mitochondrial import inner membrane translocase subunit Tim13 OS=Homo sapiens OX=9606 GN=TIMM13 PE=1 SV=1	10.5	3	2	3	3	4	3	4	3	3	2	1	1	0.88388	0.976972	2.35597	4.21682		10	3	9	3	0.982775				1.239	0.936632	9.16
O43747	AP-1 complex subunit gamma-1 OS=Homo sapiens OX=9606 GN=AP1G1 PE=1 SV=5	91.3	2	2	2	2	3	3	2	2	2	2	2	2	0.88388	1.46546	0.785324	3.13466		9	3	6	2	1.32675				1.728	0.696959	37.23
O43504	Ragulator complex protein LAMTOR5 OS=Homo sapiens OX=9606 GN=LAMTOR5 PE=1 SV=1	9.6	2	2	0	0	NA	NA	NA	NA	2	2	0	0	10000	0	10000	unique		5	2	0	0	unique		NA		1.526	0.945887	55
Q15046	Lysine--tRNA ligase OS=Homo sapiens OX=9606 GN=KARS PE=1 SV=3	68	3	3	2	2	3	3	4	3	3	3	1	1	1.32582	0.732729	2.35597	4.41452		10	7	7	4	1.26357				1.535	0.936632	46.83
P13667	Protein disulfide-isomerase A4 OS=Homo sapiens OX=9606 GN=PDIA4 PE=1 SV=2	72.9	2	2	3	3	5	5	2	2	5	5	2	2	0.589253	2.44243	1.96331	4.99499		17	8	8	4	1.87956				1.562	0.908418	3.45
Q16851	UTP--glucose-1-phosphate uridylyltransferase OS=Homo sapiens OX=9606 GN=UGP2 PE=1 SV=5	56.9	2	2	0	0	1	1	3	3	1	1	3	3	10000	0.325657	0.261775	unique		4	3	8	5	0.442249				1.264	0.959827	22.99
O60256	Phosphoribosyl pyrophosphate synthase-associated protein 2 OS=Homo sapiens OX=9606 GN=PRPSAP2 PE=1 SV=1	40.9	5	4	6	3	1	1	5	4	NA	NA	1	1	0.736566	0.195394	0	0.931961		12	4	15	4	0.707598				1.216	0.908418	17.93
O75323	Protein NipSnap homolog 2 OS=Homo sapiens OX=9606 GN=NIPSNAP2 PE=1 SV=1	33.7	3	2	1	1	1	1	4	2	3	3	0	0	2.65164	0.244243	10000	unique		7	3	6	2	1.03191				1.021	0.520875	4.76
O75947	ATP synthase subunit d, mitochondrial OS=Homo sapiens OX=9606 GN=ATP5PD PE=1 SV=3	18.5	2	2	2	2	1	1	3	2	1	1	2	2	0.88388	0.325657	0.392662	1.6022		5	2	7	2	0.631784				0.606	0.000674389	8.24
Q9NZR1	Tropomodulin-2 OS=Homo sapiens OX=9606 GN=TMOD2 PE=1 SV=1	39.6	3	1	1	1	3	1	1	1	1	1	1	1	2.65164	2.93092	0.785324	6.36788		7	1	3	1	2.06383				1.091	0.681065	1.2
Q8NBJ5	Procollagen galactosyltransferase 1 OS=Homo sapiens OX=9606 GN=COLGALT1 PE=1 SV=1	71.6	3	3	1	1	2	2	2	2	5	5	0	0	2.65164	0.976972	10000	unique		10	5	3	2	2.94833				1.346	0.978501	31.86
Q96CT7	Coiled-coil domain-containing protein 124 OS=Homo sapiens OX=9606 GN=CCDC124 PE=1 SV=1	25.8	2	2	3	3	2	2	3	3	5	4	1	1	0.589253	0.651315	3.92662	5.16719		11	4	7	3	1.38992				1.359	0.986503	20.97
P27816	Microtubule-associated protein 4 OS=Homo sapiens OX=9606 GN=MAP4 PE=1 SV=3	120.9	2	2	1	1	1	1	1	1	1	1	0	0	1.76776	0.976972	10000	unique		6	2	2	1	2.65349				1.817	0.58176	27.84
Q9BVP2	Guanine nucleotide-binding protein-like 3 OS=Homo sapiens OX=9606 GN=GNL3 PE=1 SV=2	62	2	2	2	2	3	3	3	3	2	2	1	1	0.88388	0.976972	1.57065	3.4315		7	4	6	3	1.03191				1.062	0.631544	2.78
P25490	Transcriptional repressor protein YY1 OS=Homo sapiens OX=9606 GN=YY1 PE=1 SV=2	44.7	3	3	1	1	2	2	0	0	NA	NA	NA	NA	2.65164	10000	0	unique		6	3	1	1	5.30699				1.918	0.458039	1.32
Q07666	KH domain-containing, RNA-binding, signal transduction-associated protein 1 OS=Homo sapiens OX=9606 GN=KHDRBS1 PE=1 SV=1	48.2	3	2	2	2	2	2	2	2	2	2	3	3	1.32582	0.976972	0.52355	2.82634		7	3	7	3	0.884498				1.769	0.667867	40.42
P53597	Succinate--CoA ligase [ADP/GDP-forming] subunit alpha, mitochondrial OS=Homo sapiens OX=9606 GN=SUCLG1 PE=1 SV=4	36.2	2	2	0	0	2	2	0	0	1	1	0	0	10000	10000	10000	unique		5	2	0	0	unique		NA		1.636	0.82244	42.87
Q3MHD2	Protein LSM12 homolog OS=Homo sapiens OX=9606 GN=LSM12 PE=1 SV=2	21.7	2	2	2	2	2	2	2	2	2	2	1	1	0.88388	0.976972	1.57065	3.4315		6	2	6	2	0.884498				1.602	0.871668	31.73
P33240	Cleavage stimulation factor subunit 2 OS=Homo sapiens OX=9606 GN=CSTF2 PE=1 SV=1	60.9	1	1	1	1	1	1	1	1	1	1	0	0	0.88388	0.976972	10000	unique		3	1	2	1	1.32675				1.457	0.972152	8.15
P43490	Nicotinamide phosphoribosyltransferase OS=Homo sapiens OX=9606 GN=NAMPT PE=1 SV=1	55.5	2	2	2	2	2	2	5	4	1	1	4	3	0.88388	0.390789	0.196331	1.471		5	2	11	4	0.402044				0.81	0.0749508	10.07
A6NHR9	Structural maintenance of chromosomes flexible hinge domain-containing protein 1 OS=Homo sapiens OX=9606 GN=SMCHD1 PE=1 SV=2	226.2	1	1	1	1	2	2	1	1	1	1	1	1	0.88388	1.95394	0.785324	3.62315		4	3	3	1	1.17933				0.995	0.466275	29.28
Q99543	DnaJ homolog subfamily C member 2 OS=Homo sapiens OX=9606 GN=DNAJC2 PE=1 SV=4	72	3	3	1	1	2	2	2	2	2	2	0	0	2.65164	0.976972	10000	unique		7	3	3	2	2.06383				1.459	0.972152	34.54
Q14160	Protein scribble homolog OS=Homo sapiens OX=9606 GN=SCRIB PE=1 SV=4	174.8	2	2	1	1	3	3	6	6	2	2	4	4	1.76776	0.488486	0.392662	2.64891		7	4	11	8	0.562862				1.181	0.856741	45.56
O75822	Eukaryotic translation initiation factor 3 subunit J OS=Homo sapiens OX=9606 GN=EIF3J PE=1 SV=2	29	2	2	1	1	2	2	3	3	1	1	1	1	1.76776	0.651315	0.785324	3.2044		5	3	5	3	0.884498				1.387	0.993166	10.98
P31040	Succinate dehydrogenase [ubiquinone] flavoprotein subunit, mitochondrial OS=Homo sapiens OX=9606 GN=SDHA PE=1 SV=2	72.6	1	1	1	1	1	1	2	1	1	1	0	0	0.88388	0.488486	10000	unique		3	1	3	1	0.884498				1.079	0.675953	22.24
P13489	Ribonuclease inhibitor OS=Homo sapiens OX=9606 GN=RNH1 PE=1 SV=2	49.9	2	2	0	0	NA	NA	NA	NA	2	2	0	0	10000	0	10000	unique		4	3	0	0	unique		NA		2.789	0.00591378	11.32
Q8IY67	Ribonucleoprotein PTB-binding 1 OS=Homo sapiens OX=9606 GN=RAVER1 PE=1 SV=1	63.8	2	2	0	0	1	1	1	1	2	2	0	0	10000	0.976972	10000	unique		5	2	1	1	4.42249				1.719	0.707492	43.5
Q96DI7	U5 small nuclear ribonucleoprotein 40 kDa protein OS=Homo sapiens OX=9606 GN=SNRNP40 PE=1 SV=1	39.3	1	1	1	1	1	1	1	1	NA	NA	NA	NA	0.88388	0.976972	0	1.86085		2	1	2	1	0.884498				1.414	0.977146	35.36
Q9NUG6	p53 and DNA damage-regulated protein 1 OS=Homo sapiens OX=9606 GN=PDRG1 PE=1 SV=2	15.5	1	1	1	1	1	1	1	1	1	1	0	0	0.88388	0.976972	10000	unique		3	1	2	1	1.32675				1.05	0.589701	2.98
Q86X29	Lipolysis-stimulated lipoprotein receptor OS=Homo sapiens OX=9606 GN=LSR PE=1 SV=4	71.4	1	1	1	1	1	1	1	1	1	1	0	0	0.88388	0.976972	10000	unique		3	1	2	1	1.32675				1.267	0.959827	23.06
Q9UN86	Ras GTPase-activating protein-binding protein 2 OS=Homo sapiens OX=9606 GN=G3BP2 PE=1 SV=2	54.1	4	4	3	3	4	3	5	4	7	4	2	2	1.17851	0.781578	2.74863	4.70872		15	4	11	4	1.20613				1.531	0.936632	32.32
Q9Y2A7	Nck-associated protein 1 OS=Homo sapiens OX=9606 GN=NCKAP1 PE=1 SV=1	128.7	3	3	2	2	2	2	3	3	3	3	1	1	1.32582	0.651315	2.35597	4.33311		12	5	9	4	1.17933				1.402	0.980693	33.69
Q96I24	Far upstream element-binding protein 3 OS=Homo sapiens OX=9606 GN=FUBP3 PE=1 SV=2	61.6	2	1	2	2	3	2	5	3	4	3	3	2	0.88388	0.586183	1.0471	2.51716		9	3	11	5	0.72368				1.258	0.957823	2.16
Q13547	Histone deacetylase 1 OS=Homo sapiens OX=9606 GN=HDAC1 PE=1 SV=1	55.1	2	1	0	0	2	1	1	1	2	1	0	0	10000	1.95394	10000	unique		7	1	4	1	1.54787				2.194	0.155292	51.89
P09132	Signal recognition particle 19 kDa protein OS=Homo sapiens OX=9606 GN=SRP19 PE=1 SV=3	16.1	1	1	1	1	2	1	3	2	2	2	2	2	0.88388	0.651315	0.785324	2.32052		5	2	6	3	0.737081				1.949	0.417925	31.66
Q16836	Hydroxyacyl-coenzyme A dehydrogenase, mitochondrial OS=Homo sapiens OX=9606 GN=HADH PE=1 SV=3	34.3	2	2	2	2	1	1	2	2	1	1	1	1	0.88388	0.488486	0.785324	2.15769		6	2	6	3	0.884498				1.43	0.977146	20.58
Q92665	28S ribosomal protein S31, mitochondrial OS=Homo sapiens OX=9606 GN=MRPS31 PE=1 SV=3	45.3	1	1	1	1	1	1	2	2	2	2	0	0	0.88388	0.488486	10000	unique		4	2	3	2	1.17933				1.239	0.936632	29.9
Q13724	Mannosyl-oligosaccharide glucosidase OS=Homo sapiens OX=9606 GN=MOGS PE=1 SV=5	91.9	2	2	1	1	1	1	1	1	2	2	3	3	1.76776	0.976972	0.52355	3.26828		5	2	5	3	0.884498				1.443	0.975902	19.73
Q9P2R3	Rabankyrin-5 OS=Homo sapiens OX=9606 GN=ANKFY1 PE=1 SV=2	128.3	1	1	0	0	1	1	0	0	1	1	0	0	10000	10000	10000	unique		3	1	0	0	unique		NA		2.016	0.341462	39.74
P22314	Ubiquitin-like modifier-activating enzyme 1 OS=Homo sapiens OX=9606 GN=UBA1 PE=1 SV=3	117.8	2	2	3	3	4	4	2	2	2	2	2	2	0.589253	1.95394	0.785324	3.32852		9	4	7	4	1.13721				1.483	0.968095	32.64
Q08380	Galectin-3-binding protein OS=Homo sapiens OX=9606 GN=LGALS3BP PE=1 SV=1	65.3	1	1	1	1	1	1	1	1	1	1	1	1	0.88388	0.976972	0.785324	2.64618		3	1	3	1	0.884498				1.624	0.839119	32.69
O95163	Elongator complex protein 1 OS=Homo sapiens OX=9606 GN=ELP1 PE=1 SV=3	150.2	1	1	1	1	NA	NA	1	1	1	1	0	0	0.88388	0	10000	unique		2	1	2	1	0.884498				1.63	0.83487	27.75
Q15717	ELAV-like protein 1 OS=Homo sapiens OX=9606 GN=ELAVL1 PE=1 SV=2	36.1	4	3	4	3	4	4	3	3	3	2	1	1	0.88388	1.30263	2.35597	4.54248		15	4	13	5	1.02057				1.312	0.975902	35.03
Q16629	Serine/arginine-rich splicing factor 7 OS=Homo sapiens OX=9606 GN=SRSF7 PE=1 SV=1	27.4	2	2	2	2	2	2	1	1	3	3	2	2	0.88388	1.95394	1.17799	4.01581		8	3	6	2	1.17933				1.444	0.975902	11.65
Q7Z739	YTH domain-containing family protein 3 OS=Homo sapiens OX=9606 GN=YTHDF3 PE=1 SV=1	63.8	1	1	1	1	1	1	1	1	1	1	0	0	0.88388	0.976972	10000	unique		3	1	2	1	1.32675				1.727	0.696959	53.9
Q9C005	Protein dpy-30 homolog OS=Homo sapiens OX=9606 GN=DPY30 PE=1 SV=1	11.2	1	1	1	1	1	1	1	1	1	1	1	1	0.88388	0.976972	0.785324	2.64618		3	1	3	1	0.884498				100	2.03431e-16	0
Q96CW1	AP-2 complex subunit mu OS=Homo sapiens OX=9606 GN=AP2M1 PE=1 SV=2	49.6	2	2	2	2	4	4	3	3	2	2	0	0	0.88388	1.30263	10000	unique		8	4	5	3	1.4152				1.742	0.68066	13.96
P12236	ADP/ATP translocase 3 OS=Homo sapiens OX=9606 GN=SLC25A6 PE=1 SV=4	32.8	3	3	9	1	4	4	0	0	NA	NA	6	1	0.294627	10000	0	unique		NA	NA	25	1	0	NA			0.831	0.100541	22.91
Q15185	Prostaglandin E synthase 3 OS=Homo sapiens OX=9606 GN=PTGES3 PE=1 SV=1	18.7	3	2	2	2	3	2	4	3	5	3	3	2	1.32582	0.732729	1.30887	3.36742		13	3	13	4	0.884498				1.773	0.664011	30.79
Q9Y2J2	Band 4.1-like protein 3 OS=Homo sapiens OX=9606 GN=EPB41L3 PE=1 SV=2	120.6	3	2	2	1	3	1	6	4	2	1	1	1	1.32582	0.488486	1.57065	3.38495		11	3	9	4	1.08105				1.332	0.977146	43.75
Q9BZM4	UL16-binding protein 3 OS=Homo sapiens OX=9606 GN=ULBP3 PE=1 SV=1	27.9	2	2	2	2	2	2	2	2	NA	NA	NA	NA	0.88388	0.976972	0	1.86085		5	2	4	2	1.10562				1.034	0.549251	8.81
Q92878	DNA repair protein RAD50 OS=Homo sapiens OX=9606 GN=RAD50 PE=1 SV=1	153.8	3	3	2	2	NA	NA	2	2	NA	NA	NA	NA	1.32582	0	0	1.32582		4	3	4	3	0.884498				1.451	0.974566	45.81
Q0ZGT2	Nexilin OS=Homo sapiens OX=9606 GN=NEXN PE=1 SV=1	80.6	1	1	0	0	NA	NA	NA	NA	NA	NA	NA	NA	10000	0	0	unique		1	1	0	0	unique		NA		100	2.03431e-16	0
Q99623	Prohibitin-2 OS=Homo sapiens OX=9606 GN=PHB2 PE=1 SV=2	33.3	1	1	7	6	4	4	6	6	7	6	1	1	0.126269	0.651315	5.49727	6.27485		15	6	14	7	0.947676				0.933	0.320825	7.47
Q9Y2R5	28S ribosomal protein S17, mitochondrial OS=Homo sapiens OX=9606 GN=MRPS17 PE=1 SV=1	14.5	1	1	2	2	1	1	1	1	1	1	0	0	0.44194	0.976972	10000	unique		3	1	4	2	0.663373				1.048	0.585839	12.91
P19367	Hexokinase-1 OS=Homo sapiens OX=9606 GN=HK1 PE=1 SV=3	102.4	3	3	4	3	4	4	3	2	4	4	2	1	0.66291	1.30263	1.57065	3.53619		13	6	9	3	1.27761				1.293	0.972152	24.41
P35659	Protein DEK OS=Homo sapiens OX=9606 GN=DEK PE=1 SV=1	42.6	2	2	1	1	2	2	1	1	1	1	0	0	1.76776	1.95394	10000	unique		5	2	2	1	2.21124				2.049	0.304678	34.22
Q6P2E9	Enhancer of mRNA-decapping protein 4 OS=Homo sapiens OX=9606 GN=EDC4 PE=1 SV=1	151.6	1	1	1	1	NA	NA	2	1	2	2	0	0	0.88388	0	10000	unique		3	2	3	2	0.884498				1.36	0.986503	21.68
P05787	Keratin, type II cytoskeletal 8 OS=Homo sapiens OX=9606 GN=KRT8 PE=1 SV=7	53.7	3	2	5	2	2	1	7	5	19	4	31	6	0.530328	0.279135	0.481328	1.29079		27	4	48	6	0.49753				1.074	0.667867	8.35
Q9UBP6	tRNA (guanine-N(7)-)-methyltransferase OS=Homo sapiens OX=9606 GN=METTL1 PE=1 SV=1	31.5	1	1	0	0	1	1	0	0	2	2	1	1	10000	10000	1.57065	unique		4	2	1	1	3.53799				1.548	0.929204	6.02
Q7RTV0	PHD finger-like domain-containing protein 5A OS=Homo sapiens OX=9606 GN=PHF5A PE=1 SV=1	12.4	1	1	0	0	NA	NA	1	1	2	2	1	1	10000	0	1.57065	unique		3	2	2	1	1.32675				1.312	0.975902	26.45
Q13428	Treacle protein OS=Homo sapiens OX=9606 GN=TCOF1 PE=1 SV=3	152	2	2	2	2	1	1	1	1	4	4	0	0	0.88388	0.976972	10000	unique		7	4	3	2	2.06383	Phospho [S1350]	Phospho [S1350]		1.599	0.877678	34.48
Q06210	Glutamine--fructose-6-phosphate aminotransferase [isomerizing] 1 OS=Homo sapiens OX=9606 GN=GFPT1 PE=1 SV=3	78.8	1	1	4	4	6	6	11	10	2	2	7	7	0.22097	0.532894	0.224378	0.978242		9	6	23	11	0.346108				0.977	0.422454	14.18
Q9UMR2	ATP-dependent RNA helicase DDX19B OS=Homo sapiens OX=9606 GN=DDX19B PE=1 SV=1	53.9	2	2	2	2	2	2	3	2	2	2	1	1	0.88388	0.651315	1.57065	3.10584		8	4	6	3	1.17933				1.129	0.75932	21.31
Q96GA3	Protein LTV1 homolog OS=Homo sapiens OX=9606 GN=LTV1 PE=1 SV=1	54.8	1	1	0	0	1	1	0	0	NA	NA	1	1	10000	10000	0	unique		2	1	1	1	1.769				1.927	0.443808	4
O00178	GTP-binding protein 1 OS=Homo sapiens OX=9606 GN=GTPBP1 PE=1 SV=3	72.4	1	1	4	4	5	5	4	4	3	3	2	2	0.22097	1.22121	1.17799	2.62017		11	6	12	5	0.810789				1.203	0.905216	7.85
Q5JTZ9	Alanine--tRNA ligase, mitochondrial OS=Homo sapiens OX=9606 GN=AARS2 PE=1 SV=1	107.3	2	2	1	1	1	1	0	0	2	2	0	0	1.76776	10000	10000	unique		7	3	1	1	6.19148				1.387	0.993166	8.12
P54289	Voltage-dependent calcium channel subunit alpha-2/delta-1 OS=Homo sapiens OX=9606 GN=CACNA2D1 PE=1 SV=3	124.5	2	2	5	5	3	3	5	5	1	1	0	0	0.353552	0.586183	10000	unique		6	5	10	6	0.530699				1.043	0.574882	8.11
Q9BUQ8	Probable ATP-dependent RNA helicase DDX23 OS=Homo sapiens OX=9606 GN=DDX23 PE=1 SV=3	95.5	1	1	0	0	2	1	1	1	1	1	0	0	10000	1.95394	10000	unique		4	1	2	1	1.769				NA	NA	NA
P28070	Proteasome subunit beta type-4 OS=Homo sapiens OX=9606 GN=PSMB4 PE=1 SV=4	29.2	2	2	3	3	1	1	3	3	2	2	2	2	0.589253	0.325657	0.785324	1.70023		5	3	8	4	0.552811				1.053	0.596829	33.88
P56182	Ribosomal RNA processing protein 1 homolog A OS=Homo sapiens OX=9606 GN=RRP1 PE=1 SV=1	52.8	2	2	2	2	2	2	1	1	3	3	1	1	0.88388	1.95394	2.35597	5.1938		7	3	4	2	1.54787				1.619	0.848054	44.27
P36543	V-type proton ATPase subunit E 1 OS=Homo sapiens OX=9606 GN=ATP6V1E1 PE=1 SV=1	26.1	2	2	1	1	3	2	5	4	4	4	1	1	1.76776	0.586183	3.1413	5.49524		9	4	8	4	0.99506				1.715	0.70914	66.11
Q14CX7	N-alpha-acetyltransferase 25, NatB auxiliary subunit OS=Homo sapiens OX=9606 GN=NAA25 PE=1 SV=1	112.2	2	2	1	1	2	2	1	1	1	1	1	1	1.76776	1.95394	0.785324	4.50703		5	2	3	1	1.47416				1.484	0.967796	41.21
Q96K17	Transcription factor BTF3 homolog 4 OS=Homo sapiens OX=9606 GN=BTF3L4 PE=1 SV=1	17.3	2	2	0	0	1	1	1	1	1	1	2	2	10000	0.976972	0.392662	unique		6	2	4	2	1.32675				1.406	0.978501	20.78
Q93009	Ubiquitin carboxyl-terminal hydrolase 7 OS=Homo sapiens OX=9606 GN=USP7 PE=1 SV=2	128.2	3	3	1	1	3	3	2	2	1	1	1	1	2.65164	1.46546	0.785324	4.90242		10	5	4	2	2.21124				1.424	0.977146	40.02
Q15286	Ras-related protein Rab-35 OS=Homo sapiens OX=9606 GN=RAB35 PE=1 SV=1	23	1	1	2	2	1	1	3	2	2	1	0	0	0.44194	0.325657	10000	unique		4	1	5	2	0.707598				1.139	0.773305	57.03
O75348	V-type proton ATPase subunit G 1 OS=Homo sapiens OX=9606 GN=ATP6V1G1 PE=1 SV=3	13.7	4	2	3	2	7	4	6	4	7	4	4	3	1.17851	1.1398	1.37432	3.69262		19	4	13	4	1.29273				1.333	0.977146	35.3
P21796	Voltage-dependent anion-selective channel protein 1 OS=Homo sapiens OX=9606 GN=VDAC1 PE=1 SV=2	30.8	1	1	1	1	1	1	0	0	1	1	0	0	0.88388	10000	10000	unique		3	1	1	1	2.65349				1.704	0.721859	45.44
P45954	Short/branched chain specific acyl-CoA dehydrogenase, mitochondrial OS=Homo sapiens OX=9606 GN=ACADSB PE=1 SV=1	47.5	2	2	1	1	2	2	1	1	4	4	3	3	1.76776	1.95394	1.0471	4.7688		10	4	7	3	1.26357				1.194	0.894835	5.65
Q9Y305	Acyl-coenzyme A thioesterase 9, mitochondrial OS=Homo sapiens OX=9606 GN=ACOT9 PE=1 SV=2	49.9	1	1	1	1	1	1	1	1	NA	NA	NA	NA	0.88388	0.976972	0	1.86085		2	1	2	1	0.884498				1.29	0.972152	12.81
P51114	Fragile X mental retardation syndrome-related protein 1 OS=Homo sapiens OX=9606 GN=FXR1 PE=1 SV=3	69.7	1	1	1	1	3	3	4	3	2	1	0	0	0.88388	0.732729	10000	unique		7	4	5	3	1.2383				1.46	0.972152	39.62
Q9NQ29	Putative RNA-binding protein Luc7-like 1 OS=Homo sapiens OX=9606 GN=LUC7L PE=1 SV=1	43.7	3	1	2	1	2	1	2	1	5	1	2	1	1.32582	0.976972	1.96331	4.2661		10	1	6	1	1.47416				1.191	0.885955	8.9
Q9UEW8	STE20/SPS1-related proline-alanine-rich protein kinase OS=Homo sapiens OX=9606 GN=STK39 PE=1 SV=3	59.4	1	1	1	1	1	1	1	1	1	1	1	1	0.88388	0.976972	0.785324	2.64618		3	1	3	1	0.884498				1.391	0.993166	53.61
Q9P260	RAB11-binding protein RELCH OS=Homo sapiens OX=9606 GN=RELCH PE=1 SV=2	134.5	1	1	0	0	NA	NA	NA	NA	1	1	0	0	10000	0	10000	unique		2	1	0	0	unique		NA		1.988	0.380183	3.77
P23921	Ribonucleoside-diphosphate reductase large subunit OS=Homo sapiens OX=9606 GN=RRM1 PE=1 SV=1	90	2	2	2	2	1	1	0	0	2	2	0	0	0.88388	10000	10000	unique		5	2	2	2	2.21124				1.075	0.669637	9.62
O43852	Calumenin OS=Homo sapiens OX=9606 GN=CALU PE=1 SV=2	37.1	2	2	1	1	2	2	2	2	3	3	1	1	1.76776	0.976972	2.35597	5.1007		9	4	5	2	1.5921				1.678	0.765382	44.4
Q14156	Protein EFR3 homolog A OS=Homo sapiens OX=9606 GN=EFR3A PE=1 SV=2	92.9	1	1	0	0	1	1	2	2	NA	NA	NA	NA	10000	0.488486	0	unique		2	1	2	2	0.884498				1.091	0.68153	7.57
P84090	Enhancer of rudimentary homolog OS=Homo sapiens OX=9606 GN=ERH PE=1 SV=1	12.3	1	1	1	1	1	1	1	1	1	1	0	0	0.88388	0.976972	10000	unique		3	1	2	1	1.32675				1.477	0.972152	27.44
Q08170	Serine/arginine-rich splicing factor 4 OS=Homo sapiens OX=9606 GN=SRSF4 PE=1 SV=2	56.6	2	1	0	0	1	1	1	1	4	2	3	1	10000	0.976972	1.0471	unique		7	2	4	1	1.54787				1.62	0.846697	55.88
P55060	Exportin-2 OS=Homo sapiens OX=9606 GN=CSE1L PE=1 SV=3	110.3	1	1	0	0	NA	NA	5	5	NA	NA	NA	NA	10000	0	0	unique		2	2	6	5	0.294833				0.874	0.172321	2.64
P52815	39S ribosomal protein L12, mitochondrial OS=Homo sapiens OX=9606 GN=MRPL12 PE=1 SV=2	21.3	5	3	9	5	6	4	6	4	6	5	7	5	0.491044	0.976972	0.673135	2.14115		18	5	24	6	0.663373				1.147	0.790772	5.39
O00461	Golgi integral membrane protein 4 OS=Homo sapiens OX=9606 GN=GOLIM4 PE=1 SV=1	81.8	1	1	0	0	NA	NA	NA	NA	NA	NA	NA	NA	10000	0	0	unique		1	1	0	0	unique		NA		1.335	0.977146	28.53
Q969Q0	60S ribosomal protein L36a-like OS=Homo sapiens OX=9606 GN=RPL36AL PE=1 SV=3	12.5	4	1	9	1	NA	NA	7	1	5	1	0	0	0.392835	0	10000	unique		16	1	19	1	0.74484				1.32	0.975902	38.4
Q9Y5S9	RNA-binding protein 8A OS=Homo sapiens OX=9606 GN=RBM8A PE=1 SV=1	19.9	2	2	1	1	2	2	2	2	3	2	3	2	1.76776	0.976972	0.785324	3.53006		7	3	6	3	1.03191				1.25	0.948791	36.11
Q9Y3B4	Splicing factor 3B subunit 6 OS=Homo sapiens OX=9606 GN=SF3B6 PE=1 SV=1	14.6	2	2	1	1	1	1	1	1	1	1	1	1	1.76776	0.976972	0.785324	3.53006		5	2	3	2	1.47416				1.298	0.972152	16.31
P18669	Phosphoglycerate mutase 1 OS=Homo sapiens OX=9606 GN=PGAM1 PE=1 SV=2	28.8	2	2	0	0	3	3	2	2	4	3	0	0	10000	1.46546	10000	unique		9	4	4	2	1.99012		NA		2.122	0.221845	42.72
P35573	Glycogen debranching enzyme OS=Homo sapiens OX=9606 GN=AGL PE=1 SV=3	174.7	2	2	3	3	3	3	4	4	1	1	3	3	0.589253	0.732729	0.261775	1.58376		6	4	10	6	0.530699				1.015	0.509281	4.5
Q9BT78	COP9 signalosome complex subunit 4 OS=Homo sapiens OX=9606 GN=COPS4 PE=1 SV=1	46.2	3	3	2	2	NA	NA	1	1	1	1	0	0	1.32582	0	10000	unique		4	3	3	2	1.17933				1.633	0.828577	53.26
Q96EL3	39S ribosomal protein L53, mitochondrial OS=Homo sapiens OX=9606 GN=MRPL53 PE=1 SV=1	12.1	2	2	2	2	2	2	3	2	2	2	1	1	0.88388	0.651315	1.57065	3.10584		6	2	6	2	0.884498				1.053	0.596829	24
Q9BTC8	Metastasis-associated protein MTA3 OS=Homo sapiens OX=9606 GN=MTA3 PE=1 SV=2	67.5	2	2	0	0	NA	NA	NA	NA	NA	NA	NA	NA	10000	0	0	unique		NA	NA	NA	NA	NA		NA		NA	NA	NA
P52926	High mobility group protein HMGI-C OS=Homo sapiens OX=9606 GN=HMGA2 PE=1 SV=1	11.8	2	2	1	1	2	2	2	2	1	1	0	0	1.76776	0.976972	10000	unique		5	2	3	2	1.47416				2.25	0.120894	3.76
Q9NP79	Vacuolar protein sorting-associated protein VTA1 homolog OS=Homo sapiens OX=9606 GN=VTA1 PE=1 SV=1	33.9	1	1	0	0	NA	NA	1	1	NA	NA	NA	NA	10000	0	0	unique		1	1	1	1	0.884498		NA		1.761	0.675953	59.51
Q9P2E9	Ribosome-binding protein 1 OS=Homo sapiens OX=9606 GN=RRBP1 PE=1 SV=5	152.4	2	2	3	3	5	5	4	4	3	3	2	2	0.589253	1.22121	1.17799	2.98845		10	6	9	6	0.982775				1.357	0.982968	41.19
Q12849	G-rich sequence factor 1 OS=Homo sapiens OX=9606 GN=GRSF1 PE=1 SV=3	53.1	2	2	1	1	1	1	1	1	2	2	3	3	1.76776	0.976972	0.52355	3.26828		5	3	5	3	0.884498				1.5	0.959827	25.06
Q9H857	5'-nucleotidase domain-containing protein 2 OS=Homo sapiens OX=9606 GN=NT5DC2 PE=1 SV=1	60.7	2	2	1	1	2	2	0	0	3	3	1	1	1.76776	10000	2.35597	unique		8	4	3	2	2.35866				1.477	0.972152	34.88
P12931	Proto-oncogene tyrosine-protein kinase Src OS=Homo sapiens OX=9606 GN=SRC PE=1 SV=3	59.8	3	1	5	1	3	1	7	1	NA	NA	NA	NA	0.530328	0.418702	0	0.94903		10	1	12	1	0.737081				0.775	0.0429949	1.49
P69905	Hemoglobin subunit alpha OS=Homo sapiens OX=9606 GN=HBA1 PE=1 SV=2	15.2	4	4	4	3	5	4	2	2	3	3	1	1	0.88388	2.44243	2.35597	5.68228		12	4	9	3	1.17933				1.566	0.905216	49.26
P27449	V-type proton ATPase 16 kDa proteolipid subunit OS=Homo sapiens OX=9606 GN=ATP6V0C PE=1 SV=1	15.7	1	1	1	1	NA	NA	1	1	NA	NA	NA	NA	0.88388	0	0	0.88388		1	1	2	1	0.442249				NA	NA	NA
P14314	Glucosidase 2 subunit beta OS=Homo sapiens OX=9606 GN=PRKCSH PE=1 SV=2	59.4	3	2	5	4	3	3	2	2	2	1	2	2	0.530328	1.46546	0.785324	2.78111		9	3	11	5	0.72368				1.412	0.977314	18.42
Q9Y5X1	Sorting nexin-9 OS=Homo sapiens OX=9606 GN=SNX9 PE=1 SV=1	66.6	1	1	0	0	2	2	2	2	NA	NA	NA	NA	10000	0.976972	0	unique		4	3	4	2	0.884498				1.636	0.82244	0.02
Q8ND56	Protein LSM14 homolog A OS=Homo sapiens OX=9606 GN=LSM14A PE=1 SV=3	50.5	1	1	0	0	1	1	2	2	1	1	1	1	10000	0.488486	0.785324	unique		3	1	4	2	0.663373				1.516	0.956464	43.09
P48634	Protein PRRC2A OS=Homo sapiens OX=9606 GN=PRRC2A PE=1 SV=3	228.7	1	1	0	0	NA	NA	1	1	NA	NA	NA	NA	10000	0	0	unique		1	1	1	1	0.884498				1.18	0.85668	3.96
P31483	Nucleolysin TIA-1 isoform p40 OS=Homo sapiens OX=9606 GN=TIA1 PE=1 SV=3	42.9	1	1	0	0	NA	NA	NA	NA	1	1	1	1	10000	0	0.785324	unique		2	1	1	1	1.769				1.683	0.760367	27.96
P30048	Thioredoxin-dependent peroxide reductase, mitochondrial OS=Homo sapiens OX=9606 GN=PRDX3 PE=1 SV=3	27.7	2	2	0	0	2	2	6	3	NA	NA	1	1	10000	0.325657	0	unique		4	2	9	3	0.39311				1.032	0.544218	21.04
Q7Z460	CLIP-associating protein 1 OS=Homo sapiens OX=9606 GN=CLASP1 PE=1 SV=1	169.3	1	1	1	1	1	1	0	0	1	1	0	0	0.88388	10000	10000	unique		3	1	2	1	1.32675				1.894	0.474377	44.67
P21291	Cysteine and glycine-rich protein 1 OS=Homo sapiens OX=9606 GN=CSRP1 PE=1 SV=3	20.6	1	1	1	1	NA	NA	NA	NA	1	1	0	0	0.88388	0	10000	unique		2	2	1	1	1.769				1.839	0.548106	8.97
Q9NXH9	tRNA (guanine(26)-N(2))-dimethyltransferase OS=Homo sapiens OX=9606 GN=TRMT1 PE=1 SV=1	72.2	1	1	1	1	1	1	0	0	3	3	1	1	0.88388	10000	2.35597	unique		5	3	2	1	2.21124				1.491	0.961375	40.04
Q14683	Structural maintenance of chromosomes protein 1A OS=Homo sapiens OX=9606 GN=SMC1A PE=1 SV=2	143.1	4	4	4	4	4	4	3	3	8	8	1	1	0.88388	1.30263	6.28259	8.4691		17	10	10	6	1.50365				1.359	0.986503	17.41
Q96SB4	SRSF protein kinase 1 OS=Homo sapiens OX=9606 GN=SRPK1 PE=1 SV=2	74.3	1	1	2	2	2	2	2	2	5	3	1	1	0.44194	0.976972	3.92662	5.34553		11	4	5	3	1.94589				1.5	0.959827	46.87
Q9Y2Q9	28S ribosomal protein S28, mitochondrial OS=Homo sapiens OX=9606 GN=MRPS28 PE=1 SV=1	20.8	1	1	2	2	NA	NA	NA	NA	NA	NA	NA	NA	0.44194	0	0	0.44194		1	1	2	2	0.442249				0.899	0.231561	2.47
Q86YZ3	Hornerin OS=Homo sapiens OX=9606 GN=HRNR PE=1 SV=2	282.2	1	1	0	0	NA	NA	NA	NA	12	8	22	17	10000	0	0.428359	unique		13	8	22	17	0.522658				0.548	7.67035e-05	43.65
Q02218	2-oxoglutarate dehydrogenase, mitochondrial OS=Homo sapiens OX=9606 GN=OGDH PE=1 SV=3	115.9	3	2	3	2	1	1	4	2	NA	NA	NA	NA	0.88388	0.244243	0	1.12812		5	2	8	3	0.552811				0.71	0.0116775	9.9
P15104	Glutamine synthetase OS=Homo sapiens OX=9606 GN=GLUL PE=1 SV=4	42	1	1	2	2	2	2	2	2	NA	NA	1	1	0.44194	0.976972	0	1.41891		3	2	5	2	0.530699				0.973	0.412252	17.61
Q5M775	Cytospin-B OS=Homo sapiens OX=9606 GN=SPECC1 PE=1 SV=1	118.5	1	1	0	0	1	1	0	0	NA	NA	NA	NA	10000	10000	0	unique		2	2	0	0	unique		NA		1.229	0.929497	23.72
Q9UNH7	Sorting nexin-6 OS=Homo sapiens OX=9606 GN=SNX6 PE=1 SV=1	46.6	2	2	2	2	2	2	2	2	1	1	1	1	0.88388	0.976972	0.785324	2.64618		5	2	5	2	0.884498				1.307	0.972961	35.99
P55196	Afadin OS=Homo sapiens OX=9606 GN=AFDN PE=1 SV=3	206.7	1	1	0	0	NA	NA	1	1	1	1	0	0	10000	0	10000	unique		2	2	1	1	1.769				1.835	0.550743	40.17
Q04726	Transducin-like enhancer protein 3 OS=Homo sapiens OX=9606 GN=TLE3 PE=1 SV=2	83.4	1	1	1	1	1	1	1	1	1	1	1	1	0.88388	0.976972	0.785324	2.64618		3	1	3	1	0.884498				1.254	0.956464	12.49
P57678	Gem-associated protein 4 OS=Homo sapiens OX=9606 GN=GEMIN4 PE=1 SV=2	120	2	1	2	1	2	1	2	1	4	1	2	1	0.88388	0.976972	1.57065	3.4315		8	1	6	1	1.17933				1.496	0.959827	21.64
P49915	GMP synthase [glutamine-hydrolyzing] OS=Homo sapiens OX=9606 GN=GMPS PE=1 SV=1	76.7	2	2	5	5	8	8	7	6	3	3	8	7	0.353552	1.11654	0.294497	1.76459		13	8	26	9	0.442249				0.825	0.0921387	15.67
Q14978	Nucleolar and coiled-body phosphoprotein 1 OS=Homo sapiens OX=9606 GN=NOLC1 PE=1 SV=2	73.6	3	3	1	1	3	3	2	2	5	4	0	0	2.65164	1.46546	10000	unique		15	5	3	2	4.42249				1.716	0.70914	46.23
O14579	Coatomer subunit epsilon OS=Homo sapiens OX=9606 GN=COPE PE=1 SV=3	34.5	1	1	0	0	1	1	0	0	NA	NA	NA	NA	10000	10000	0	unique		3	2	0	0	unique		NA		1.722	0.704672	10.86
P10155	60 kDa SS-A/Ro ribonucleoprotein OS=Homo sapiens OX=9606 GN=TROVE2 PE=1 SV=2	60.6	3	3	2	2	2	2	1	1	1	1	1	1	1.32582	1.95394	0.785324	4.06509		8	4	4	3	1.769				1.223	0.92001	3.54
P08243	Asparagine synthetase [glutamine-hydrolyzing] OS=Homo sapiens OX=9606 GN=ASNS PE=1 SV=4	64.3	2	2	5	5	2	2	8	6	4	3	4	4	0.353552	0.244243	0.785324	1.38312		8	3	19	7	0.37242				0.912	0.263213	3.48
P30876	DNA-directed RNA polymerase II subunit RPB2 OS=Homo sapiens OX=9606 GN=POLR2B PE=1 SV=1	133.8	1	1	0	0	1	1	0	0	NA	NA	NA	NA	10000	10000	0	unique		2	1	0	0	unique		NA		1.793	0.626894	41.72
P11233	Ras-related protein Ral-A OS=Homo sapiens OX=9606 GN=RALA PE=1 SV=1	23.6	2	2	2	2	2	2	6	5	4	4	1	1	0.88388	0.325657	3.1413	4.35083		8	4	10	5	0.707598				1.134	0.765382	50.9
Q9Y6M4	Casein kinase I isoform gamma-3 OS=Homo sapiens OX=9606 GN=CSNK1G3 PE=1 SV=2	51.4	2	2	2	2	2	1	3	2	1	1	0	0	0.88388	0.651315	10000	unique		5	2	5	2	0.884498				0.989	0.452837	5.08
O00560	Syntenin-1 OS=Homo sapiens OX=9606 GN=SDCBP PE=1 SV=1	32.4	1	1	3	2	3	3	2	2	1	1	2	2	0.294627	1.46546	0.392662	2.15275		9	3	9	3	0.884498				1.576	0.905216	44.75
Q9H246	Uncharacterized protein C1orf21 OS=Homo sapiens OX=9606 GN=C1orf21 PE=1 SV=1	13.9	1	1	1	1	1	1	1	1	1	1	0	0	0.88388	0.976972	10000	unique		3	1	2	1	1.32675				1.175	0.84966	54.78
Q9BRX2	Protein pelota homolog OS=Homo sapiens OX=9606 GN=PELO PE=1 SV=2	43.3	2	2	1	1	NA	NA	1	1	2	2	0	0	1.76776	0	10000	unique		4	2	2	1	1.769				1.809	0.590201	54.63
Q15287	RNA-binding protein with serine-rich domain 1 OS=Homo sapiens OX=9606 GN=RNPS1 PE=1 SV=1	34.2	1	1	1	1	1	1	1	1	1	1	0	0	0.88388	0.976972	10000	unique		3	2	2	2	1.32675				1.178	0.853804	8.84
Q13618	Cullin-3 OS=Homo sapiens OX=9606 GN=CUL3 PE=1 SV=2	88.9	2	2	2	1	1	1	2	2	1	1	1	1	0.88388	0.488486	0.785324	2.15769		4	2	5	2	0.707598				1.395	0.989882	29.56
P36776	Lon protease homolog, mitochondrial OS=Homo sapiens OX=9606 GN=LONP1 PE=1 SV=2	106.4	2	2	7	7	4	4	7	7	1	1	6	6	0.252537	0.55827	0.130887	0.941694		8	4	21	8	0.336951				0.898	0.227791	1.68
O14763	Tumor necrosis factor receptor superfamily member 10B OS=Homo sapiens OX=9606 GN=TNFRSF10B PE=1 SV=2	47.8	1	1	0	0	1	1	1	1	NA	NA	NA	NA	10000	0.976972	0	unique		2	1	1	1	1.769				3.01	0.00146179	68.34
Q9UK41	Vacuolar protein sorting-associated protein 28 homolog OS=Homo sapiens OX=9606 GN=VPS28 PE=1 SV=1	25.4	1	1	0	0	NA	NA	1	1	NA	NA	NA	NA	10000	0	0	unique		1	1	1	1	0.884498				2.164	0.180039	16.59
Q6YHK3	CD109 antigen OS=Homo sapiens OX=9606 GN=CD109 PE=1 SV=2	161.6	1	1	0	0	1	1	2	2	1	1	0	0	10000	0.488486	10000	unique		3	1	2	2	1.32675				1.114	0.720579	39.24
P25788	Proteasome subunit alpha type-3 OS=Homo sapiens OX=9606 GN=PSMA3 PE=1 SV=2	28.4	1	1	4	3	2	1	2	2	2	1	3	3	0.22097	0.976972	0.52355	1.72149		5	1	9	4	0.491388				1.067	0.649934	20.28
Q8IZL8	Proline-, glutamic acid- and leucine-rich protein 1 OS=Homo sapiens OX=9606 GN=PELP1 PE=1 SV=2	119.6	1	1	1	1	NA	NA	1	1	1	1	0	0	0.88388	0	10000	unique		2	1	2	1	0.884498				1.423	0.977146	33.02
Q16718	NADH dehydrogenase [ubiquinone] 1 alpha subcomplex subunit 5 OS=Homo sapiens OX=9606 GN=NDUFA5 PE=1 SV=3	13.5	1	1	1	1	1	1	0	0	1	1	1	1	0.88388	10000	0.785324	unique		3	1	2	1	1.32675				1.37	0.993166	4.46
P46063	ATP-dependent DNA helicase Q1 OS=Homo sapiens OX=9606 GN=RECQL PE=1 SV=3	73.4	3	3	1	1	4	4	3	3	2	2	0	0	2.65164	1.30263	10000	unique		11	6	8	3	1.21618				1.618	0.849613	20.24
P49721	Proteasome subunit beta type-2 OS=Homo sapiens OX=9606 GN=PSMB2 PE=1 SV=1	22.8	2	2	4	4	3	3	4	3	4	4	3	3	0.44194	0.732729	1.0471	2.22177		9	4	11	4	0.72368				1.118	0.723017	18.99
O00541	Pescadillo homolog OS=Homo sapiens OX=9606 GN=PES1 PE=1 SV=1	68	2	2	2	2	2	2	1	1	2	2	1	1	0.88388	1.95394	1.57065	4.40847		7	3	4	2	1.54787				1.48	0.971814	29.45
P36507	Dual specificity mitogen-activated protein kinase kinase 2 OS=Homo sapiens OX=9606 GN=MAP2K2 PE=1 SV=1	44.4	2	2	1	1	2	2	2	2	NA	NA	NA	NA	1.76776	0.976972	0	2.74473		4	2	3	2	1.17933				1.13	0.763259	8.24
Q8IYB3	Serine/arginine repetitive matrix protein 1 OS=Homo sapiens OX=9606 GN=SRRM1 PE=1 SV=2	102.3	1	1	1	1	NA	NA	1	1	1	1	0	0	0.88388	0	10000	unique		2	2	2	1	0.884498				1.423	0.977146	55.16
O43324	Eukaryotic translation elongation factor 1 epsilon-1 OS=Homo sapiens OX=9606 GN=EEF1E1 PE=1 SV=1	19.8	2	2	1	1	2	2	1	1	3	2	3	2	1.76776	1.95394	0.785324	4.50703		8	3	5	2	1.4152				1.421	0.977146	40.9
P98179	RNA-binding protein 3 OS=Homo sapiens OX=9606 GN=RBM3 PE=1 SV=1	17.2	2	2	3	2	2	2	3	3	5	4	3	3	0.589253	0.651315	1.30887	2.54944		9	4	9	4	0.884498				1.203	0.905216	3
O95373	Importin-7 OS=Homo sapiens OX=9606 GN=IPO7 PE=1 SV=1	119.4	1	1	0	0	1	1	1	1	1	1	0	0	10000	0.976972	10000	unique		3	1	1	1	2.65349				1.047	0.585691	14.74
P49643	DNA primase large subunit OS=Homo sapiens OX=9606 GN=PRIM2 PE=1 SV=2	58.8	1	1	1	1	2	2	1	1	1	1	0	0	0.88388	1.95394	10000	unique		4	2	2	1	1.769				1.567	0.905216	46.14
Q8N3F8	MICAL-like protein 1 OS=Homo sapiens OX=9606 GN=MICALL1 PE=1 SV=2	93.4	1	1	1	1	1	1	1	1	NA	NA	1	1	0.88388	0.976972	0	1.86085		2	1	3	2	0.589665				1.47	0.972152	36.27
Q9P0L0	Vesicle-associated membrane protein-associated protein A OS=Homo sapiens OX=9606 GN=VAPA PE=1 SV=3	27.9	2	2	1	1	2	2	2	2	1	1	1	1	1.76776	0.976972	0.785324	3.53006		6	2	5	2	1.0614				1.947	0.419677	55.04
P26358	DNA (cytosine-5)-methyltransferase 1 OS=Homo sapiens OX=9606 GN=DNMT1 PE=1 SV=2	183.1	2	2	2	2	1	1	1	1	2	2	0	0	0.88388	0.976972	10000	unique		5	2	3	2	1.47416				1.531	0.936632	42.41
Q9BTE3	Mini-chromosome maintenance complex-binding protein OS=Homo sapiens OX=9606 GN=MCMBP PE=1 SV=2	72.9	2	2	3	3	NA	NA	3	3	1	1	1	1	0.589253	0	0.785324	1.37458		3	2	8	5	0.331687				1.405	0.979228	18.09
P60953	Cell division control protein 42 homolog OS=Homo sapiens OX=9606 GN=CDC42 PE=1 SV=2	21.2	2	1	2	2	2	1	2	2	1	1	0	0	0.88388	0.976972	10000	unique		6	1	4	2	1.32675				1.895	0.474377	50.24
P61026	Ras-related protein Rab-10 OS=Homo sapiens OX=9606 GN=RAB10 PE=1 SV=1	22.5	1	1	1	1	1	1	2	1	3	2	0	0	0.88388	0.488486	10000	unique		5	2	3	1	1.47416				1.042	0.574882	30.98
Q9BPX3	Condensin complex subunit 3 OS=Homo sapiens OX=9606 GN=NCAPG PE=1 SV=1	114.3	2	2	1	1	1	1	1	1	2	2	0	0	1.76776	0.976972	10000	unique		5	3	2	2	2.21124				1.698	0.726529	25.91
P05783	Keratin, type I cytoskeletal 18 OS=Homo sapiens OX=9606 GN=KRT18 PE=1 SV=2	48	1	1	1	1	1	1	3	3	1	1	3	2	0.88388	0.325657	0.261775	1.47131		3	1	9	3	0.294833				0.943	0.344789	8.73
Q92615	La-related protein 4B OS=Homo sapiens OX=9606 GN=LARP4B PE=1 SV=3	80.5	1	1	1	1	NA	NA	NA	NA	NA	NA	NA	NA	0.88388	0	0	0.88388		1	1	2	1	0.442249				1.246	0.945887	9.15
P51148	Ras-related protein Rab-5C OS=Homo sapiens OX=9606 GN=RAB5C PE=1 SV=2	23.5	1	1	0	0	1	1	0	0	1	1	0	0	10000	10000	10000	unique		3	1	0	0	unique		NA		1.596	0.885955	15.34
O43837	Isocitrate dehydrogenase [NAD] subunit beta, mitochondrial OS=Homo sapiens OX=9606 GN=IDH3B PE=1 SV=2	42.2	1	1	3	2	4	4	1	1	2	2	2	2	0.294627	3.90789	0.785324	4.98784		7	4	7	3	0.884498				1.471	0.972152	4.83
Q15056	Eukaryotic translation initiation factor 4H OS=Homo sapiens OX=9606 GN=EIF4H PE=1 SV=5	27.4	3	3	2	2	2	2	3	2	2	1	2	2	1.32582	0.651315	0.785324	2.76246		10	3	11	4	0.804089				1.386	0.993166	13.85
P22087	rRNA 2'-O-methyltransferase fibrillarin OS=Homo sapiens OX=9606 GN=FBL PE=1 SV=2	33.8	1	1	2	2	NA	NA	NA	NA	2	2	0	0	0.44194	0	10000	unique		4	2	3	2	1.17933		NA		1.371	0.993166	30.12
Q99848	Probable rRNA-processing protein EBP2 OS=Homo sapiens OX=9606 GN=EBNA1BP2 PE=1 SV=2	34.8	1	1	1	1	1	1	1	1	1	1	1	1	0.88388	0.976972	0.785324	2.64618		3	1	3	1	0.884498				1.445	0.975902	9.07
O60271	C-Jun-amino-terminal kinase-interacting protein 4 OS=Homo sapiens OX=9606 GN=SPAG9 PE=1 SV=4	146.1	2	2	1	1	2	2	1	1	2	2	1	1	1.76776	1.95394	1.57065	5.29235		6	3	3	2	1.769				1.27	0.959827	13.85
Q9HCE1	Helicase MOV-10 OS=Homo sapiens OX=9606 GN=MOV10 PE=1 SV=2	113.6	1	1	1	1	2	2	1	1	3	3	0	0	0.88388	1.95394	10000	unique		6	4	2	1	2.65349				1.485	0.967796	18.47
P60763	Ras-related C3 botulinum toxin substrate 3 OS=Homo sapiens OX=9606 GN=RAC3 PE=1 SV=1	21.4	2	1	2	2	NA	NA	NA	NA	1	1	0	0	0.88388	0	10000	unique		NA	NA	NA	NA	NA	NA	NA		NA	NA	NA
Q9UHR4	Brain-specific angiogenesis inhibitor 1-associated protein 2-like protein 1 OS=Homo sapiens OX=9606 GN=BAIAP2L1 PE=1 SV=2	56.8	1	1	0	0	NA	NA	NA	NA	NA	NA	NA	NA	10000	0	0	unique		1	1	0	0	unique		NA		1.344	0.977146	31.82
Q16186	Proteasomal ubiquitin receptor ADRM1 OS=Homo sapiens OX=9606 GN=ADRM1 PE=1 SV=2	42.1	1	1	1	1	1	1	1	1	1	1	0	0	0.88388	0.976972	10000	unique		3	1	2	1	1.32675				1.504	0.959827	10.96
Q16513	Serine/threonine-protein kinase N2 OS=Homo sapiens OX=9606 GN=PKN2 PE=1 SV=1	112	1	1	1	1	1	1	1	1	1	1	0	0	0.88388	0.976972	10000	unique		3	1	2	1	1.32675				1.554	0.92001	10.69
Q15758	Neutral amino acid transporter B(0) OS=Homo sapiens OX=9606 GN=SLC1A5 PE=1 SV=2	56.6	1	1	1	1	NA	NA	1	1	NA	NA	NA	NA	0.88388	0	0	0.88388		1	1	2	1	0.442249				1.125	0.749432	30.35
O15511	Actin-related protein 2/3 complex subunit 5 OS=Homo sapiens OX=9606 GN=ARPC5 PE=1 SV=3	16.3	1	1	1	1	1	1	2	2	3	3	2	2	0.88388	0.488486	1.17799	2.55035		5	3	5	2	0.884498				1.289	0.972152	24.75
O75607	Nucleoplasmin-3 OS=Homo sapiens OX=9606 GN=NPM3 PE=1 SV=3	19.3	2	2	1	1	2	2	2	2	2	2	1	1	1.76776	0.976972	1.57065	4.31538		8	3	7	3	1.01085				1.446	0.975902	5.53
Q13243	Serine/arginine-rich splicing factor 5 OS=Homo sapiens OX=9606 GN=SRSF5 PE=1 SV=1	31.2	2	2	2	2	2	2	2	2	3	2	3	2	0.88388	0.976972	0.785324	2.64618		7	2	7	2	0.884498				1.236	0.936632	9.42
Q9HB71	Calcyclin-binding protein OS=Homo sapiens OX=9606 GN=CACYBP PE=1 SV=2	26.2	2	2	1	1	3	3	3	3	1	1	1	1	1.76776	0.976972	0.785324	3.53006		7	3	5	3	1.2383				1.616	0.850824	19.55
P41240	Tyrosine-protein kinase CSK OS=Homo sapiens OX=9606 GN=CSK PE=1 SV=1	50.7	1	1	2	2	NA	NA	2	2	4	3	0	0	0.44194	0	10000	unique		9	3	5	2	1.5921				1.25	0.949241	3.2
P82932	28S ribosomal protein S6, mitochondrial OS=Homo sapiens OX=9606 GN=MRPS6 PE=1 SV=3	14.2	1	1	1	1	1	1	1	1	NA	NA	NA	NA	0.88388	0.976972	0	1.86085		2	1	2	1	0.884498				0.98	0.435659	4.47
P30153	Serine/threonine-protein phosphatase 2A 65 kDa regulatory subunit A alpha isoform OS=Homo sapiens OX=9606 GN=PPP2R1A PE=1 SV=4	65.3	1	1	2	2	3	3	4	4	1	1	0	0	0.44194	0.732729	10000	unique		5	3	8	5	0.552811				1.52	0.948875	38.27
Q96DV4	39S ribosomal protein L38, mitochondrial OS=Homo sapiens OX=9606 GN=MRPL38 PE=1 SV=2	44.6	1	1	1	1	1	1	1	1	1	1	1	1	0.88388	0.976972	0.785324	2.64618		3	1	3	1	0.884498				1.15	0.79751	39.39
Q9Y3E5	Peptidyl-tRNA hydrolase 2, mitochondrial OS=Homo sapiens OX=9606 GN=PTRH2 PE=1 SV=1	19.2	2	2	1	1	1	1	2	2	3	2	2	2	1.76776	0.488486	1.17799	3.43423		10	3	6	2	1.47416				1.621	0.844733	39.87
Q9BWD1	Acetyl-CoA acetyltransferase, cytosolic OS=Homo sapiens OX=9606 GN=ACAT2 PE=1 SV=2	41.3	2	2	1	1	3	3	0	0	NA	NA	NA	NA	1.76776	10000	0	unique		5	3	1	1	4.42249				1.437	0.975902	24.6
P62070	Ras-related protein R-Ras2 OS=Homo sapiens OX=9606 GN=RRAS2 PE=1 SV=1	23.4	1	1	1	1	1	1	2	2	1	1	0	0	0.88388	0.488486	10000	unique		3	1	3	2	0.884498				0.969	0.401012	9.32
P82930	28S ribosomal protein S34, mitochondrial OS=Homo sapiens OX=9606 GN=MRPS34 PE=1 SV=2	25.6	2	2	2	2	1	1	2	2	2	2	1	1	0.88388	0.488486	1.57065	2.94301		6	3	5	3	1.0614				1.252	0.953783	55.04
P08240	Signal recognition particle receptor subunit alpha OS=Homo sapiens OX=9606 GN=SRPRA PE=1 SV=2	69.8	1	1	0	0	1	1	1	1	1	1	0	0	10000	0.976972	10000	unique		4	2	1	1	3.53799				1.719	0.707492	48.84
Q5TAQ9	DDB1- and CUL4-associated factor 8 OS=Homo sapiens OX=9606 GN=DCAF8 PE=1 SV=1	66.8	1	1	0	0	NA	NA	NA	NA	NA	NA	NA	NA	10000	0	0	unique		1	1	0	0	unique		NA		1.408	0.978501	9.18
Q3YEC7	Rab-like protein 6 OS=Homo sapiens OX=9606 GN=RABL6 PE=1 SV=2	79.5	2	2	0	0	1	1	1	1	1	1	1	1	10000	0.976972	0.785324	unique		4	2	2	1	1.769				1.672	0.765382	63.72
Q9H444	Charged multivesicular body protein 4b OS=Homo sapiens OX=9606 GN=CHMP4B PE=1 SV=1	24.9	1	1	1	1	1	1	2	2	1	1	2	2	0.88388	0.488486	0.392662	1.76503		3	1	5	2	0.530699				1.019	0.518434	13.2
P23381	Tryptophan--tRNA ligase, cytoplasmic OS=Homo sapiens OX=9606 GN=WARS PE=1 SV=2	53.1	3	2	0	0	1	1	3	2	3	3	1	1	10000	0.325657	2.35597	unique		8	3	5	2	1.4152				1.368	0.993166	39.1
O75153	Clustered mitochondria protein homolog OS=Homo sapiens OX=9606 GN=CLUH PE=1 SV=2	146.6	1	1	1	1	1	1	2	2	3	3	1	1	0.88388	0.488486	2.35597	3.72834		5	3	6	4	0.737081				1.473	0.972152	46.44
Q86UK7	E3 ubiquitin-protein ligase ZNF598 OS=Homo sapiens OX=9606 GN=ZNF598 PE=1 SV=1	98.6	1	1	0	0	2	2	0	0	1	1	0	0	10000	10000	10000	unique		4	2	0	0	unique		NA		1.677	0.765382	30.77
Q9H1D9	DNA-directed RNA polymerase III subunit RPC6 OS=Homo sapiens OX=9606 GN=POLR3F PE=1 SV=1	35.7	1	1	0	0	NA	NA	NA	NA	NA	NA	NA	NA	10000	0	0	unique		1	1	0	0	unique		NA		1.337	0.977146	9.47
P43246	DNA mismatch repair protein Msh2 OS=Homo sapiens OX=9606 GN=MSH2 PE=1 SV=1	104.7	1	1	2	2	3	3	3	3	3	3	0	0	0.44194	0.976972	10000	unique		7	4	5	3	1.2383				1.205	0.905216	8.47
Q9UBN7	Histone deacetylase 6 OS=Homo sapiens OX=9606 GN=HDAC6 PE=1 SV=2	131.3	1	1	0	0	1	1	1	1	5	5	3	3	10000	0.976972	1.30887	unique		7	5	4	3	1.54787				1.801	0.605774	49.02
Q68E01	Integrator complex subunit 3 OS=Homo sapiens OX=9606 GN=INTS3 PE=1 SV=1	118	1	1	0	0	1	1	0	0	NA	NA	NA	NA	10000	10000	0	unique		2	1	0	0	unique		NA		1.548	0.929367	1.03
Q7KZ85	Transcription elongation factor SPT6 OS=Homo sapiens OX=9606 GN=SUPT6H PE=1 SV=2	198.9	2	2	2	2	NA	NA	NA	NA	2	2	0	0	0.88388	0	10000	unique		5	4	4	3	1.10562				1.886	0.488327	32.58
P08579	U2 small nuclear ribonucleoprotein B'' OS=Homo sapiens OX=9606 GN=SNRPB2 PE=1 SV=1	25.5	1	1	1	1	NA	NA	1	1	3	3	0	0	0.88388	0	10000	unique		5	2	3	1	1.47416				1.466	0.972152	44.8
Q9Y2Q5	Ragulator complex protein LAMTOR2 OS=Homo sapiens OX=9606 GN=LAMTOR2 PE=1 SV=1	13.5	1	1	0	0	NA	NA	3	3	1	1	0	0	10000	0	10000	unique		2	1	3	3	0.589665				1.498	0.959827	46.23
O94973	AP-2 complex subunit alpha-2 OS=Homo sapiens OX=9606 GN=AP2A2 PE=1 SV=2	103.9	1	1	0	0	NA	NA	NA	NA	NA	NA	NA	NA	10000	0	0	unique		1	1	0	0	unique		NA		100	2.03431e-16	0
P48047	ATP synthase subunit O, mitochondrial OS=Homo sapiens OX=9606 GN=ATP5PO PE=1 SV=1	23.3	1	1	2	2	NA	NA	1	1	NA	NA	1	1	0.44194	0	0	0.44194		1	1	4	2	0.221124				0.724	0.0160269	11.14
Q15645	Pachytene checkpoint protein 2 homolog OS=Homo sapiens OX=9606 GN=TRIP13 PE=1 SV=2	48.5	1	1	3	3	1	1	3	3	1	1	2	2	0.294627	0.325657	0.392662	1.01295		3	1	8	4	0.331687				0.805	0.0701001	0.05
P0DP23	Calmodulin-1 OS=Homo sapiens OX=9606 GN=CALM1 PE=1 SV=1	16.8	2	2	0	0	6	4	1	1	3	2	0	0	10000	5.86183	10000	unique		13	4	3	2	3.83282				1.728	0.696959	8.99
Q9UPW6	DNA-binding protein SATB2 OS=Homo sapiens OX=9606 GN=SATB2 PE=1 SV=2	82.5	1	1	0	0	1	1	0	0	NA	NA	NA	NA	10000	10000	0	unique		2	2	0	0	unique		NA		2.022	0.335868	33.84
Q9UKN8	General transcription factor 3C polypeptide 4 OS=Homo sapiens OX=9606 GN=GTF3C4 PE=1 SV=2	91.9	2	2	1	1	2	2	1	1	NA	NA	NA	NA	1.76776	1.95394	0	3.7217		4	2	2	1	1.769				1.935	0.438263	23.91
Q86YP4	Transcriptional repressor p66-alpha OS=Homo sapiens OX=9606 GN=GATAD2A PE=1 SV=1	68	1	1	0	0	1	1	1	1	NA	NA	NA	NA	10000	0.976972	0	unique		2	1	1	1	1.769				1.526	0.945887	26.84
P0DP04	Immunoglobulin heavy variable 3-43D OS=Homo sapiens OX=9606 GN=IGHV3-43D PE=3 SV=1	13	4	1	4	1	3	1	3	1	4	1	0	0	0.88388	0.976972	10000	unique		11	1	0	0	unique		NA		NA	NA	NA
P29966	Myristoylated alanine-rich C-kinase substrate OS=Homo sapiens OX=9606 GN=MARCKS PE=1 SV=4	31.5	2	2	1	1	1	1	2	2	1	1	0	0	1.76776	0.488486	10000	unique		4	2	4	2	0.884498				1.384	0.994278	13.25
P08582	Melanotransferrin OS=Homo sapiens OX=9606 GN=MELTF PE=1 SV=2	80.2	1	1	0	0	1	1	0	0	NA	NA	NA	NA	10000	10000	0	unique		2	1	0	0	unique		NA		0.921	0.284592	3.26
Q14181	DNA polymerase alpha subunit B OS=Homo sapiens OX=9606 GN=POLA2 PE=1 SV=2	65.9	1	1	0	0	1	1	0	0	NA	NA	NA	NA	10000	10000	0	unique		2	1	0	0	unique		NA		NA	NA	NA
P50402	Emerin OS=Homo sapiens OX=9606 GN=EMD PE=1 SV=1	29	1	1	0	0	1	1	1	1	1	1	1	1	10000	0.976972	0.785324	unique		3	1	2	2	1.32675				1.773	0.664011	51.21
P49589	Cysteine--tRNA ligase, cytoplasmic OS=Homo sapiens OX=9606 GN=CARS PE=1 SV=3	85.4	3	2	2	2	2	1	1	1	2	2	0	0	1.32582	1.95394	10000	unique		9	3	3	2	2.65349				1.78	0.649934	23.23
Q9Y5A9	YTH domain-containing family protein 2 OS=Homo sapiens OX=9606 GN=YTHDF2 PE=1 SV=2	62.3	1	1	2	2	1	1	1	1	1	1	1	1	0.44194	0.976972	0.785324	2.20424		3	1	4	2	0.663373				1.456	0.972152	18.77
Q15631	Translin OS=Homo sapiens OX=9606 GN=TSN PE=1 SV=1	26.2	1	1	0	0	1	1	0	0	NA	NA	3	3	10000	10000	0	unique		3	1	5	3	0.530699				1.117	0.723017	24.68
Q9BZE9	Tether containing UBX domain for GLUT4 OS=Homo sapiens OX=9606 GN=ASPSCR1 PE=1 SV=1	60.1	1	1	0	0	NA	NA	NA	NA	1	1	0	0	10000	0	10000	unique		2	1	0	0	unique		NA		1.59	0.898786	33.77
O43809	Cleavage and polyadenylation specificity factor subunit 5 OS=Homo sapiens OX=9606 GN=NUDT21 PE=1 SV=1	26.2	2	2	2	1	2	1	2	1	5	4	4	3	0.88388	0.976972	0.981655	2.84251		9	5	8	3	0.99506				1.371	0.993166	36.33
Q9NYF8	Bcl-2-associated transcription factor 1 OS=Homo sapiens OX=9606 GN=BCLAF1 PE=1 SV=2	106.1	1	1	1	1	2	2	1	1	6	5	1	1	0.88388	1.95394	4.71195	7.54977		9	6	4	2	1.99012	Phospho [S177; S496]	Phospho [S177]		1.416	0.977146	22.46
P82673	28S ribosomal protein S35, mitochondrial OS=Homo sapiens OX=9606 GN=MRPS35 PE=1 SV=1	36.8	2	2	1	1	1	1	1	1	2	2	1	1	1.76776	0.976972	1.57065	4.31538		6	2	3	1	1.769				1.17	0.839119	30
O95983	Methyl-CpG-binding domain protein 3 OS=Homo sapiens OX=9606 GN=MBD3 PE=1 SV=1	32.8	2	2	1	1	1	1	2	2	NA	NA	NA	NA	1.76776	0.488486	0	2.25625		4	2	3	2	1.17933				1.826	0.571197	12.48
Q9NR09	Baculoviral IAP repeat-containing protein 6 OS=Homo sapiens OX=9606 GN=BIRC6 PE=1 SV=2	529.9	1	1	1	1	NA	NA	1	1	NA	NA	1	1	0.88388	0	0	0.88388		1	1	3	2	0.294833				1.203	0.905216	37.59
P11413	Glucose-6-phosphate 1-dehydrogenase OS=Homo sapiens OX=9606 GN=G6PD PE=1 SV=4	59.2	1	1	2	2	3	3	2	2	2	2	0	0	0.44194	1.46546	10000	unique		6	4	4	2	1.32675				1.246	0.945887	17.09
Q9ULC4	Malignant T-cell-amplified sequence 1 OS=Homo sapiens OX=9606 GN=MCTS1 PE=1 SV=1	20.5	1	1	0	0	2	1	1	1	2	2	1	1	10000	1.95394	1.57065	unique		6	2	3	1	1.769				1.211	0.905216	2.95
P56537	Eukaryotic translation initiation factor 6 OS=Homo sapiens OX=9606 GN=EIF6 PE=1 SV=1	26.6	2	2	0	0	2	2	1	1	3	3	1	1	10000	1.95394	2.35597	unique		8	3	2	1	3.53799				1.633	0.828969	15.36
Q92485	Acid sphingomyelinase-like phosphodiesterase 3b OS=Homo sapiens OX=9606 GN=SMPDL3B PE=1 SV=2	50.8	1	1	1	1	3	3	1	1	1	1	0	0	0.88388	2.93092	10000	unique		5	3	2	1	2.21124				1.078	0.675953	7.54
P62273	40S ribosomal protein S29 OS=Homo sapiens OX=9606 GN=RPS29 PE=1 SV=2	6.7	3	1	6	2	6	2	5	2	5	2	1	1	0.44194	1.17237	3.92662	5.54093		15	2	12	2	1.10562				1.36	0.986503	17.01
O60869	Endothelial differentiation-related factor 1 OS=Homo sapiens OX=9606 GN=EDF1 PE=1 SV=1	16.4	1	1	1	1	1	1	1	1	1	1	0	0	0.88388	0.976972	10000	unique		3	1	2	1	1.32675				1.446	0.975902	6.13
Q00325	Phosphate carrier protein, mitochondrial OS=Homo sapiens OX=9606 GN=SLC25A3 PE=1 SV=2	40.1	1	1	3	2	1	1	3	2	3	2	1	1	0.294627	0.325657	2.35597	2.97626		5	2	7	3	0.631784				0.874	0.172321	37.31
Q0VDF9	Heat shock 70 kDa protein 14 OS=Homo sapiens OX=9606 GN=HSPA14 PE=1 SV=1	54.8	2	2	2	2	2	2	1	1	2	2	1	1	0.88388	1.95394	1.57065	4.40847		7	4	5	3	1.2383				1.237	0.936632	8.57
P20618	Proteasome subunit beta type-1 OS=Homo sapiens OX=9606 GN=PSMB1 PE=1 SV=2	26.5	2	2	1	1	1	1	1	1	1	1	1	1	1.76776	0.976972	0.785324	3.53006		6	3	4	2	1.32675				1.199	0.899282	11.14
Q96EE3	Nucleoporin SEH1 OS=Homo sapiens OX=9606 GN=SEH1L PE=1 SV=3	39.6	1	1	1	1	1	1	1	1	1	1	0	0	0.88388	0.976972	10000	unique		3	2	2	1	1.32675				1.332	0.977146	13.61
P62875	DNA-directed RNA polymerases I, II, and III subunit RPABC5 OS=Homo sapiens OX=9606 GN=POLR2L PE=1 SV=1	7.6	1	1	1	1	1	1	1	1	NA	NA	NA	NA	0.88388	0.976972	0	1.86085		2	1	2	1	0.884498				1.307	0.972961	23.95
P46379	Large proline-rich protein BAG6 OS=Homo sapiens OX=9606 GN=BAG6 PE=1 SV=2	119.3	1	1	1	1	1	1	1	1	1	1	1	1	0.88388	0.976972	0.785324	2.64618		3	1	3	1	0.884498				1.524	0.945987	34.67
P17096	High mobility group protein HMG-I/HMG-Y OS=Homo sapiens OX=9606 GN=HMGA1 PE=1 SV=3	11.7	2	1	1	1	2	1	0	0	NA	NA	NA	NA	1.76776	10000	0	unique		5	1	2	1	2.21124	Phospho [S44]			2.987	0.00166558	84.56
P41214	Eukaryotic translation initiation factor 2D OS=Homo sapiens OX=9606 GN=EIF2D PE=1 SV=3	64.7	1	1	0	0	NA	NA	NA	NA	2	2	0	0	10000	0	10000	unique		3	2	0	0	unique		NA		1.498	0.959827	27.01
Q15555	Microtubule-associated protein RP/EB family member 2 OS=Homo sapiens OX=9606 GN=MAPRE2 PE=1 SV=1	37	1	1	0	0	NA	NA	NA	NA	NA	NA	NA	NA	10000	0	0	unique		1	1	0	0	unique		NA		1.544	0.929497	5.4
P19525	Interferon-induced, double-stranded RNA-activated protein kinase OS=Homo sapiens OX=9606 GN=EIF2AK2 PE=1 SV=2	62.1	1	1	1	1	2	2	0	0	NA	NA	NA	NA	0.88388	10000	0	unique		4	2	1	1	3.53799				1.275	0.962493	12.34
O60573	Eukaryotic translation initiation factor 4E type 2 OS=Homo sapiens OX=9606 GN=EIF4E2 PE=1 SV=1	28.3	1	1	1	1	NA	NA	NA	NA	1	1	0	0	0.88388	0	10000	unique		2	1	1	1	1.769				1.317	0.975902	40.02
P20962	Parathymosin OS=Homo sapiens OX=9606 GN=PTMS PE=1 SV=2	11.5	1	1	1	1	1	1	1	1	1	1	1	1	0.88388	0.976972	0.785324	2.64618		3	1	3	1	0.884498				1.219	0.912491	15.09
P78344	Eukaryotic translation initiation factor 4 gamma 2 OS=Homo sapiens OX=9606 GN=EIF4G2 PE=1 SV=1	102.3	1	1	0	0	NA	NA	NA	NA	1	1	0	0	10000	0	10000	unique		2	1	0	0	unique		NA		1.415	0.977146	46.59
Q53GQ0	Very-long-chain 3-oxoacyl-CoA reductase OS=Homo sapiens OX=9606 GN=HSD17B12 PE=1 SV=2	34.3	1	1	1	1	2	2	3	3	1	1	1	1	0.88388	0.651315	0.785324	2.32052		4	2	5	3	0.707598				1.284	0.971814	17.5
P22570	NADPH:adrenodoxin oxidoreductase, mitochondrial OS=Homo sapiens OX=9606 GN=FDXR PE=1 SV=3	53.8	1	1	0	0	NA	NA	NA	NA	1	1	1	1	10000	0	0.785324	unique		2	1	1	1	1.769				1.326	0.977146	13.71
Q99816	Tumor susceptibility gene 101 protein OS=Homo sapiens OX=9606 GN=TSG101 PE=1 SV=2	43.9	2	2	1	1	1	1	1	1	NA	NA	NA	NA	1.76776	0.976972	0	2.74473		4	2	2	1	1.769				1.887	0.485811	3.55
P60468	Protein transport protein Sec61 subunit beta OS=Homo sapiens OX=9606 GN=SEC61B PE=1 SV=2	10	1	1	1	1	NA	NA	NA	NA	1	1	0	0	0.88388	0	10000	unique		2	1	2	1	0.884498				1.201	0.905216	2.24
O15144	Actin-related protein 2/3 complex subunit 2 OS=Homo sapiens OX=9606 GN=ARPC2 PE=1 SV=1	34.3	2	2	1	1	3	3	3	3	3	3	2	2	1.76776	0.976972	1.17799	3.92272		8	4	8	3	0.884498				1.349	0.978501	19.42
Q4KMP7	TBC1 domain family member 10B OS=Homo sapiens OX=9606 GN=TBC1D10B PE=1 SV=3	87.1	1	1	0	0	1	1	1	1	NA	NA	NA	NA	10000	0.976972	0	unique		2	1	1	1	1.769				1.643	0.812246	34.89
Q04837	Single-stranded DNA-binding protein, mitochondrial OS=Homo sapiens OX=9606 GN=SSBP1 PE=1 SV=1	17.2	2	2	0	0	3	3	3	3	1	1	5	4	10000	0.976972	0.157065	unique		6	3	11	5	0.482453				0.993	0.466275	31.8
A6NMX2	Eukaryotic translation initiation factor 4E type 1B OS=Homo sapiens OX=9606 GN=EIF4E1B PE=3 SV=3	27.6	1	1	2	1	1	1	2	1	1	1	1	1	0.44194	0.488486	0.785324	1.71575		3	1	5	1	0.530699				1.37	0.993166	52.29
Q16543	Hsp90 co-chaperone Cdc37 OS=Homo sapiens OX=9606 GN=CDC37 PE=1 SV=1	44.4	1	1	4	3	1	1	4	3	4	3	4	4	0.22097	0.244243	0.785324	1.25054		7	3	13	5	0.476268				1.35	0.978501	17.67
O43491	Band 4.1-like protein 2 OS=Homo sapiens OX=9606 GN=EPB41L2 PE=1 SV=1	112.5	2	1	4	3	4	2	5	3	3	2	1	1	0.44194	0.781578	2.35597	3.57949		9	3	10	4	0.796048				1.194	0.894835	40.41
P28799	Progranulin OS=Homo sapiens OX=9606 GN=GRN PE=1 SV=2	63.5	1	1	1	1	NA	NA	NA	NA	1	1	0	0	0.88388	0	10000	unique		2	1	1	1	1.769				1.223	0.92001	9.35
Q9Y6V0	Protein piccolo OS=Homo sapiens OX=9606 GN=PCLO PE=1 SV=5	560.4	1	1	0	0	1	1	0	0	1	1	0	0	10000	10000	10000	unique		3	1	0	0	unique		NA		1.924	0.449453	69.36
Q9UI30	Multifunctional methyltransferase subunit TRM112-like protein OS=Homo sapiens OX=9606 GN=TRMT112 PE=1 SV=1	14.2	2	2	1	1	NA	NA	2	2	3	3	4	3	1.76776	0	0.588993	2.35675		6	4	8	3	0.663373				1.101	0.700647	11.9
P26440	Isovaleryl-CoA dehydrogenase, mitochondrial OS=Homo sapiens OX=9606 GN=IVD PE=1 SV=2	46.6	1	1	0	0	1	1	1	1	2	2	2	2	10000	0.976972	0.785324	unique		4	2	4	2	0.884498				1.249	0.948401	13.44
Q9NWW5	Ceroid-lipofuscinosis neuronal protein 6 OS=Homo sapiens OX=9606 GN=CLN6 PE=1 SV=1	35.9	1	1	0	0	NA	NA	NA	NA	NA	NA	NA	NA	10000	0	0	unique		1	1	0	0	unique		NA		1.074	0.666685	9.12
Q9UII2	ATPase inhibitor, mitochondrial OS=Homo sapiens OX=9606 GN=ATP5IF1 PE=1 SV=1	12.2	2	2	3	2	1	1	2	2	2	1	2	1	0.589253	0.488486	0.785324	1.86306		7	2	8	2	0.773935				1.102	0.703992	7.07
Q9Y287	Integral membrane protein 2B OS=Homo sapiens OX=9606 GN=ITM2B PE=1 SV=1	30.3	1	1	0	0	1	1	1	1	1	1	0	0	10000	0.976972	10000	unique		3	1	1	1	2.65349				1.758	0.675953	49.37
P56270	Myc-associated zinc finger protein OS=Homo sapiens OX=9606 GN=MAZ PE=1 SV=1	48.6	2	1	0	0	3	2	1	1	NA	NA	NA	NA	10000	2.93092	0	unique		6	2	1	1	5.30699				1.889	0.48323	0.14
P42285	Exosome RNA helicase MTR4 OS=Homo sapiens OX=9606 GN=MTREX PE=1 SV=3	117.7	1	1	1	1	NA	NA	1	1	2	2	0	0	0.88388	0	10000	unique		3	2	3	2	0.884498				1.519	0.951631	44.21
Q8TAT6	Nuclear protein localization protein 4 homolog OS=Homo sapiens OX=9606 GN=NPLOC4 PE=1 SV=3	68.1	1	1	3	3	1	1	2	2	1	1	1	1	0.294627	0.488486	0.785324	1.56844		6	3	6	4	0.884498				1.564	0.908418	50.79
Q15637	Splicing factor 1 OS=Homo sapiens OX=9606 GN=SF1 PE=1 SV=4	68.3	1	1	1	1	2	2	3	3	2	1	2	2	0.88388	0.651315	0.785324	2.32052		5	2	8	3	0.552811				1.535	0.936632	7.9
P16949	Stathmin OS=Homo sapiens OX=9606 GN=STMN1 PE=1 SV=3	17.3	1	1	0	0	2	2	0	0	NA	NA	1	1	10000	10000	0	unique		3	2	2	1	1.32675		NA		2.515	0.0299453	55.23
O00743	Serine/threonine-protein phosphatase 6 catalytic subunit OS=Homo sapiens OX=9606 GN=PPP6C PE=1 SV=1	35.1	1	1	0	0	NA	NA	NA	NA	NA	NA	NA	NA	10000	0	0	unique		1	1	0	0	unique		NA		1.909	0.466275	44.48
Q14257	Reticulocalbin-2 OS=Homo sapiens OX=9606 GN=RCN2 PE=1 SV=1	36.9	1	1	3	3	3	3	2	2	3	3	0	0	0.294627	1.46546	10000	unique		8	4	7	5	1.01085				1.379	0.999235	28.03
Q96A65	Exocyst complex component 4 OS=Homo sapiens OX=9606 GN=EXOC4 PE=1 SV=1	110.4	1	1	0	0	NA	NA	NA	NA	NA	NA	NA	NA	10000	0	0	unique		1	1	0	0	unique		NA		2.103	0.241092	147.56
Q9HC36	rRNA methyltransferase 3, mitochondrial OS=Homo sapiens OX=9606 GN=MRM3 PE=1 SV=2	47	1	1	1	1	NA	NA	1	1	1	1	1	1	0.88388	0	0.785324	1.6692		3	1	3	1	0.884498				1.126	0.752431	17.34
Q8NFW8	N-acylneuraminate cytidylyltransferase OS=Homo sapiens OX=9606 GN=CMAS PE=1 SV=2	48.3	1	1	0	0	1	1	0	0	1	1	0	0	10000	10000	10000	unique		4	2	0	0	unique		NA		1.298	0.972152	9.13
Q9UBQ5	Eukaryotic translation initiation factor 3 subunit K OS=Homo sapiens OX=9606 GN=EIF3K PE=1 SV=1	25	1	1	0	0	1	1	1	1	1	1	1	1	10000	0.976972	0.785324	unique		3	1	2	2	1.32675				2.011	0.346208	10.37
Q86VP1	Tax1-binding protein 1 OS=Homo sapiens OX=9606 GN=TAX1BP1 PE=1 SV=2	90.8	1	1	0	0	1	1	1	1	1	1	0	0	10000	0.976972	10000	unique		3	1	1	1	2.65349				2.629	0.015545	57.26
Q86U42	Polyadenylate-binding protein 2 OS=Homo sapiens OX=9606 GN=PABPN1 PE=1 SV=3	32.7	1	1	2	2	1	1	2	2	3	3	3	3	0.44194	0.488486	0.785324	1.71575		5	3	7	3	0.631784				1.134	0.765382	1.64
O96013	Serine/threonine-protein kinase PAK 4 OS=Homo sapiens OX=9606 GN=PAK4 PE=1 SV=1	64	1	1	1	1	1	1	1	1	1	1	1	1	0.88388	0.976972	0.785324	2.64618		3	1	3	1	0.884498				1.408	0.978501	22.83
O00483	Cytochrome c oxidase subunit NDUFA4 OS=Homo sapiens OX=9606 GN=NDUFA4 PE=1 SV=1	9.4	1	1	1	1	1	1	1	1	NA	NA	NA	NA	0.88388	0.976972	0	1.86085		3	1	2	1	1.32675				1.155	0.809061	0.78
Q13185	Chromobox protein homolog 3 OS=Homo sapiens OX=9606 GN=CBX3 PE=1 SV=4	20.8	1	1	1	1	1	1	0	0	2	2	0	0	0.88388	10000	10000	unique		4	2	1	1	3.53799				1.903	0.466275	90.69
P28289	Tropomodulin-1 OS=Homo sapiens OX=9606 GN=TMOD1 PE=1 SV=1	40.5	1	1	0	0	NA	NA	NA	NA	NA	NA	NA	NA	10000	0	0	unique		1	1	0	0	unique		NA		100	2.03431e-16	0
Q9Y450	HBS1-like protein OS=Homo sapiens OX=9606 GN=HBS1L PE=1 SV=1	75.4	1	1	2	2	NA	NA	1	1	1	1	0	0	0.44194	0	10000	unique		2	1	3	3	0.589665				1.693	0.738391	50.56
O60568	Multifunctional procollagen lysine hydroxylase and glycosyltransferase LH3 OS=Homo sapiens OX=9606 GN=PLOD3 PE=1 SV=1	84.7	1	1	0	0	NA	NA	NA	NA	NA	NA	NA	NA	10000	0	0	unique		1	1	0	0	unique		NA		1.825	0.572569	38.41
Q9NV70	Exocyst complex component 1 OS=Homo sapiens OX=9606 GN=EXOC1 PE=1 SV=4	101.9	1	1	0	0	NA	NA	NA	NA	NA	NA	NA	NA	10000	0	0	unique		1	1	0	0	unique		NA		1.837	0.549854	26.36
P78362	SRSF protein kinase 2 OS=Homo sapiens OX=9606 GN=SRPK2 PE=1 SV=3	77.5	1	1	1	1	1	1	1	1	1	1	0	0	0.88388	0.976972	10000	unique		3	1	2	1	1.32675				1.375	0.995868	32.99
Q99856	AT-rich interactive domain-containing protein 3A OS=Homo sapiens OX=9606 GN=ARID3A PE=1 SV=2	62.9	1	1	0	0	1	1	1	1	NA	NA	NA	NA	10000	0.976972	0	unique		2	1	1	1	1.769				1.831	0.559587	10.49
Q15369	Elongin-C OS=Homo sapiens OX=9606 GN=ELOC PE=1 SV=1	12.5	1	1	1	1	2	2	1	1	NA	NA	NA	NA	0.88388	1.95394	0	2.83782		3	2	3	1	0.884498				1.581	0.905216	9.68
P15927	Replication protein A 32 kDa subunit OS=Homo sapiens OX=9606 GN=RPA2 PE=1 SV=1	29.2	1	1	0	0	1	1	0	0	2	2	0	0	10000	10000	10000	unique		4	3	0	0	unique		NA		1.477	0.972152	48.44
Q9BWJ5	Splicing factor 3B subunit 5 OS=Homo sapiens OX=9606 GN=SF3B5 PE=1 SV=1	10.1	3	2	1	1	1	1	1	1	1	1	1	1	2.65164	0.976972	0.785324	4.41394		5	2	3	2	1.47416				1.361	0.987646	3.35
Q8ND76	Cyclin-Y OS=Homo sapiens OX=9606 GN=CCNY PE=1 SV=2	39.3	1	1	0	0	1	1	2	2	NA	NA	NA	NA	10000	0.488486	0	unique		2	1	3	2	0.589665				1.008	0.488327	9.1
Q8TDN6	Ribosome biogenesis protein BRX1 homolog OS=Homo sapiens OX=9606 GN=BRIX1 PE=1 SV=2	41.4	1	1	2	2	2	2	1	1	5	4	1	1	0.44194	1.95394	3.92662	6.32251		8	4	5	2	1.4152				1.222	0.91944	7.97
Q96MX6	WD repeat-containing protein 92 OS=Homo sapiens OX=9606 GN=WDR92 PE=1 SV=1	39.7	1	1	0	0	NA	NA	NA	NA	NA	NA	NA	NA	10000	0	0	unique		1	1	0	0	unique		NA		1.141	0.775284	16.37
P46100	Transcriptional regulator ATRX OS=Homo sapiens OX=9606 GN=ATRX PE=1 SV=5	282.4	1	1	0	0	NA	NA	NA	NA	NA	NA	NA	NA	10000	0	0	unique		1	1	0	0	unique		NA		1.438	0.975902	40.42
O75396	Vesicle-trafficking protein SEC22b OS=Homo sapiens OX=9606 GN=SEC22B PE=1 SV=4	24.6	1	1	1	1	NA	NA	2	2	NA	NA	NA	NA	0.88388	0	0	0.88388		2	1	3	2	0.589665				0.852	0.13168	6.11
Q6P1J9	Parafibromin OS=Homo sapiens OX=9606 GN=CDC73 PE=1 SV=1	60.5	1	1	0	0	NA	NA	NA	NA	NA	NA	NA	NA	10000	0	0	unique		1	1	0	0	unique		NA		1.603	0.867494	39.44
Q9UBF2	Coatomer subunit gamma-2 OS=Homo sapiens OX=9606 GN=COPG2 PE=1 SV=1	97.6	1	1	2	2	2	2	2	2	3	2	0	0	0.44194	0.976972	10000	unique		6	2	6	2	0.884498				1.027	0.533276	4.33
P05067	Amyloid-beta precursor protein OS=Homo sapiens OX=9606 GN=APP PE=1 SV=3	86.9	1	1	1	1	1	1	1	1	2	2	1	1	0.88388	0.976972	1.57065	3.4315		4	2	3	1	1.17933				1.25	0.948791	1.47
Q2TAY7	WD40 repeat-containing protein SMU1 OS=Homo sapiens OX=9606 GN=SMU1 PE=1 SV=2	57.5	1	1	1	1	1	1	2	2	2	2	0	0	0.88388	0.488486	10000	unique		4	2	3	2	1.17933				1.2	0.90132	12.92
Q92575	UBX domain-containing protein 4 OS=Homo sapiens OX=9606 GN=UBXN4 PE=1 SV=2	56.7	1	1	1	1	NA	NA	NA	NA	NA	NA	NA	NA	0.88388	0	0	0.88388		1	1	1	1	0.884498				1.176	0.850824	18.52
P15924	Desmoplakin OS=Homo sapiens OX=9606 GN=DSP PE=1 SV=3	331.6	1	1	1	1	NA	NA	2	2	7	7	25	25	0.88388	0	0.219891	1.10377		9	7	28	25	0.284303				1.074	0.666685	6.81
Q13098	COP9 signalosome complex subunit 1 OS=Homo sapiens OX=9606 GN=GPS1 PE=1 SV=4	55.5	1	1	1	1	1	1	1	1	1	1	0	0	0.88388	0.976972	10000	unique		3	1	3	2	0.884498				1.211	0.905216	28.98
Q9Y2W2	WW domain-binding protein 11 OS=Homo sapiens OX=9606 GN=WBP11 PE=1 SV=1	70	1	1	1	1	1	1	0	0	1	1	0	0	0.88388	10000	10000	unique		3	1	2	1	1.32675				1.314	0.975902	6.05
O15228	Dihydroxyacetone phosphate acyltransferase OS=Homo sapiens OX=9606 GN=GNPAT PE=1 SV=1	77.1	1	1	1	1	1	1	1	1	1	1	1	1	0.88388	0.976972	0.785324	2.64618		3	1	3	1	0.884498				1.888	0.483622	35.48
Q9HCN8	Stromal cell-derived factor 2-like protein 1 OS=Homo sapiens OX=9606 GN=SDF2L1 PE=1 SV=2	23.6	1	1	1	1	1	1	3	3	NA	NA	1	1	0.88388	0.325657	0	1.20954		3	2	5	3	0.530699				1.117	0.723017	21.06
Q9NP66	High mobility group protein 20A OS=Homo sapiens OX=9606 GN=HMG20A PE=1 SV=1	40.1	1	1	1	1	1	1	1	1	NA	NA	NA	NA	0.88388	0.976972	0	1.86085		2	1	2	1	0.884498				1.471	0.972152	5.9
Q7Z2T5	TRMT1-like protein OS=Homo sapiens OX=9606 GN=TRMT1L PE=1 SV=2	81.7	1	1	1	1	1	1	2	2	3	3	1	1	0.88388	0.488486	2.35597	3.72834		5	3	5	2	0.884498				1.908	0.466275	48.95
Q9ULT8	E3 ubiquitin-protein ligase HECTD1 OS=Homo sapiens OX=9606 GN=HECTD1 PE=1 SV=3	289.2	1	1	2	2	1	1	3	3	2	2	2	2	0.44194	0.325657	0.785324	1.55292		4	3	7	4	0.505427				1.279	0.967796	36.45
Q969V3	Nicalin OS=Homo sapiens OX=9606 GN=NCLN PE=1 SV=2	62.9	1	1	2	2	1	1	2	2	1	1	0	0	0.44194	0.488486	10000	unique		3	2	4	3	0.663373				1.287	0.972152	43.88
O60231	Pre-mRNA-splicing factor ATP-dependent RNA helicase DHX16 OS=Homo sapiens OX=9606 GN=DHX16 PE=1 SV=2	119.2	1	1	0	0	NA	NA	NA	NA	NA	NA	NA	NA	10000	0	0	unique		1	1	0	0	unique		NA		1.295	0.972152	33.01
O76071	Probable cytosolic iron-sulfur protein assembly protein CIAO1 OS=Homo sapiens OX=9606 GN=CIAO1 PE=1 SV=1	37.8	1	1	0	0	NA	NA	NA	NA	NA	NA	NA	NA	10000	0	0	unique		1	1	0	0	unique		NA		1.581	0.905216	42.72
Q96AC1	Fermitin family homolog 2 OS=Homo sapiens OX=9606 GN=FERMT2 PE=1 SV=1	77.8	1	1	1	1	NA	NA	2	2	NA	NA	NA	NA	0.88388	0	0	0.88388		1	1	3	3	0.294833				1.162	0.82244	29.23
P24539	ATP synthase F(0) complex subunit B1, mitochondrial OS=Homo sapiens OX=9606 GN=ATP5PB PE=1 SV=2	28.9	1	1	1	1	NA	NA	2	2	1	1	0	0	0.88388	0	10000	unique		2	1	3	2	0.589665				0.757	0.0310562	17.37
Q9UFC0	Leucine-rich repeat and WD repeat-containing protein 1 OS=Homo sapiens OX=9606 GN=LRWD1 PE=1 SV=2	70.8	1	1	0	0	NA	NA	NA	NA	NA	NA	NA	NA	10000	0	0	unique		1	1	0	0	unique		NA		1.701	0.723017	8.28
P67870	Casein kinase II subunit beta OS=Homo sapiens OX=9606 GN=CSNK2B PE=1 SV=1	24.9	1	1	3	3	1	1	3	3	3	3	2	2	0.294627	0.325657	1.17799	1.79827		7	3	9	3	0.687943				1.38	0.998357	12.35
Q8WVM8	Sec1 family domain-containing protein 1 OS=Homo sapiens OX=9606 GN=SCFD1 PE=1 SV=4	72.3	1	1	2	2	2	2	0	0	1	1	0	0	0.44194	10000	10000	unique		4	2	2	2	1.769				1.104	0.705715	10.86
Q86XP3	ATP-dependent RNA helicase DDX42 OS=Homo sapiens OX=9606 GN=DDX42 PE=1 SV=1	102.9	1	1	0	0	NA	NA	1	1	1	1	1	1	10000	0	0.785324	unique		2	1	2	2	0.884498				1.299	0.972152	19.78
Q9BSJ8	Extended synaptotagmin-1 OS=Homo sapiens OX=9606 GN=ESYT1 PE=1 SV=1	122.8	1	1	6	6	2	2	6	6	NA	NA	4	4	0.147313	0.325657	0	0.472971		3	2	16	11	0.165843				0.912	0.263213	16.32
P62714	Serine/threonine-protein phosphatase 2A catalytic subunit beta isoform OS=Homo sapiens OX=9606 GN=PPP2CB PE=1 SV=1	35.6	1	1	0	0	NA	NA	NA	NA	NA	NA	NA	NA	10000	0	0	unique		1	1	0	0	unique		NA		NA	NA	NA
O75400	Pre-mRNA-processing factor 40 homolog A OS=Homo sapiens OX=9606 GN=PRPF40A PE=1 SV=2	108.7	1	1	1	1	1	1	1	1	1	1	0	0	0.88388	0.976972	10000	unique		3	2	2	1	1.32675				1.414	0.977146	37.94
Q14166	Tubulin--tyrosine ligase-like protein 12 OS=Homo sapiens OX=9606 GN=TTLL12 PE=1 SV=2	74.4	1	1	1	1	NA	NA	NA	NA	2	2	3	3	0.88388	0	0.52355	1.40743		3	2	4	3	0.663373				1.422	0.977146	5.79
O60828	Polyglutamine-binding protein 1 OS=Homo sapiens OX=9606 GN=PQBP1 PE=1 SV=1	30.5	2	2	0	0	1	1	0	0	2	2	1	1	10000	10000	1.57065	unique		5	2	1	1	4.42249				1.257	0.957823	31.6
O94776	Metastasis-associated protein MTA2 OS=Homo sapiens OX=9606 GN=MTA2 PE=1 SV=1	75	2	1	3	3	4	4	2	2	1	1	0	0	0.589253	1.95394	10000	unique		9	4	5	3	1.5921				1.459	0.972152	1.45
Q06124	Tyrosine-protein phosphatase non-receptor type 11 OS=Homo sapiens OX=9606 GN=PTPN11 PE=1 SV=2	68.4	1	1	0	0	NA	NA	1	1	1	1	0	0	10000	0	10000	unique		2	2	1	1	1.769				1.666	0.77437	41.54
Q96PU5	E3 ubiquitin-protein ligase NEDD4-like OS=Homo sapiens OX=9606 GN=NEDD4L PE=1 SV=2	111.9	1	1	0	0	NA	NA	NA	NA	NA	NA	NA	NA	10000	0	0	unique		1	1	0	0	unique		NA		1.277	0.966314	33.73
Q9NQX3	Gephyrin OS=Homo sapiens OX=9606 GN=GPHN PE=1 SV=1	79.7	1	1	0	0	NA	NA	NA	NA	NA	NA	NA	NA	10000	0	0	unique		1	1	0	0	unique		NA		0.754	0.0290966	28.11
Q13620	Cullin-4B OS=Homo sapiens OX=9606 GN=CUL4B PE=1 SV=4	103.9	1	1	1	1	2	2	1	1	NA	NA	NA	NA	0.88388	1.95394	0	2.83782		3	2	2	2	1.32675				1.27	0.959827	52.66
P39748	Flap endonuclease 1 OS=Homo sapiens OX=9606 GN=FEN1 PE=1 SV=1	42.6	1	1	1	1	3	3	6	6	5	5	2	2	0.88388	0.488486	1.96331	3.33568		9	6	10	6	0.796048				1.831	0.559587	30.46
Q9Y4E1	WASH complex subunit 2C OS=Homo sapiens OX=9606 GN=WASHC2C PE=1 SV=4	144.8	1	1	0	0	NA	NA	NA	NA	NA	NA	NA	NA	10000	0	0	unique		1	1	0	0	unique		NA		2.196	0.154662	17.13
Q92522	Histone H1x OS=Homo sapiens OX=9606 GN=H1FX PE=1 SV=1	22.5	1	1	2	2	2	2	1	1	3	3	0	0	0.44194	1.95394	10000	unique		7	3	3	2	2.06383				1.142	0.778528	1.16
P48735	Isocitrate dehydrogenase [NADP], mitochondrial OS=Homo sapiens OX=9606 GN=IDH2 PE=1 SV=2	50.9	1	1	1	1	1	1	4	4	1	1	3	3	0.88388	0.244243	0.261775	1.3899		5	2	11	6	0.402044				0.818	0.0833834	3.94
Q8N6M0	Deubiquitinase OTUD6B OS=Homo sapiens OX=9606 GN=OTUD6B PE=1 SV=1	33.8	1	1	0	0	NA	NA	NA	NA	NA	NA	NA	NA	10000	0	0	unique		1	1	0	0	unique		NA		1.646	0.806525	14.38
Q9HD33	39S ribosomal protein L47, mitochondrial OS=Homo sapiens OX=9606 GN=MRPL47 PE=1 SV=2	29.4	1	1	1	1	1	1	1	1	1	1	0	0	0.88388	0.976972	10000	unique		3	1	2	1	1.32675				1.299	0.972152	45.32
Q6NY19	KN motif and ankyrin repeat domain-containing protein 3 OS=Homo sapiens OX=9606 GN=KANK3 PE=1 SV=1	88.4	1	1	0	0	NA	NA	NA	NA	NA	NA	NA	NA	10000	0	0	unique		1	1	0	0	unique		NA		2.709	0.00962265	1.74
P0C0L4	Complement C4-A OS=Homo sapiens OX=9606 GN=C4A PE=1 SV=2	192.7	1	1	0	0	NA	NA	NA	NA	1	1	1	1	10000	0	0.785324	unique		3	1	3	1	0.884498				1.286	0.972152	8.95
Q9Y266	Nuclear migration protein nudC OS=Homo sapiens OX=9606 GN=NUDC PE=1 SV=1	38.2	1	1	0	0	1	1	5	5	3	3	3	3	10000	0.195394	0.785324	unique		6	3	10	5	0.530699				1.556	0.916624	10.34
P09012	U1 small nuclear ribonucleoprotein A OS=Homo sapiens OX=9606 GN=SNRPA PE=1 SV=3	31.3	1	1	1	1	1	1	0	0	NA	NA	1	1	0.88388	10000	0	unique		3	1	2	1	1.32675				1.373	0.994278	6.97
O00139	Kinesin-like protein KIF2A OS=Homo sapiens OX=9606 GN=KIF2A PE=1 SV=3	79.9	1	1	2	2	2	2	1	1	1	1	0	0	0.44194	1.95394	10000	unique		6	3	4	2	1.32675				1.425	0.977146	12.33
Q9HA77	Probable cysteine--tRNA ligase, mitochondrial OS=Homo sapiens OX=9606 GN=CARS2 PE=1 SV=1	62.2	1	1	0	0	1	1	0	0	1	1	1	1	10000	10000	0.785324	unique		3	1	1	1	2.65349				11.945	2.03431e-16	611.76
P63218	Guanine nucleotide-binding protein G(I)/G(S)/G(O) subunit gamma-5 OS=Homo sapiens OX=9606 GN=GNG5 PE=1 SV=3	7.3	1	1	1	1	2	1	2	1	1	1	0	0	0.88388	0.976972	10000	unique		4	1	4	1	0.884498				1.378	0.999235	43.91
Q14011	Cold-inducible RNA-binding protein OS=Homo sapiens OX=9606 GN=CIRBP PE=1 SV=1	18.6	1	1	0	0	1	1	1	1	1	1	1	1	10000	0.976972	0.785324	unique		3	1	2	1	1.32675				1.455	0.972152	14.09
Q9NPD3	Exosome complex component RRP41 OS=Homo sapiens OX=9606 GN=EXOSC4 PE=1 SV=3	26.4	1	1	0	0	1	1	1	1	1	1	1	1	10000	0.976972	0.785324	unique		3	1	2	1	1.32675				1.349	0.978501	10.88
O15145	Actin-related protein 2/3 complex subunit 3 OS=Homo sapiens OX=9606 GN=ARPC3 PE=1 SV=3	20.5	1	1	1	1	1	1	1	1	1	1	0	0	0.88388	0.976972	10000	unique		3	1	3	1	0.884498				1.432	0.977146	16.31
O60762	Dolichol-phosphate mannosyltransferase subunit 1 OS=Homo sapiens OX=9606 GN=DPM1 PE=1 SV=1	29.6	1	1	1	1	1	1	1	1	1	1	1	1	0.88388	0.976972	0.785324	2.64618		3	1	3	1	0.884498				0.01	2.03431e-16	0
Q9NX55	Huntingtin-interacting protein K OS=Homo sapiens OX=9606 GN=HYPK PE=1 SV=2	14.7	2	1	3	2	3	3	3	3	1	1	2	2	0.589253	0.976972	0.392662	1.95889		6	3	8	3	0.663373				1.208	0.905216	32.27
O75794	Cell division cycle protein 123 homolog OS=Homo sapiens OX=9606 GN=CDC123 PE=1 SV=1	39.1	1	1	0	0	NA	NA	NA	NA	NA	NA	NA	NA	10000	0	0	unique		1	1	0	0	unique		NA		1.497	0.959827	40.82
Q6P1N0	Coiled-coil and C2 domain-containing protein 1A OS=Homo sapiens OX=9606 GN=CC2D1A PE=1 SV=1	104	1	1	0	0	1	1	1	1	1	1	1	1	10000	0.976972	0.785324	unique		3	1	2	1	1.32675				1.128	0.758853	6.65
P53992	Protein transport protein Sec24C OS=Homo sapiens OX=9606 GN=SEC24C PE=1 SV=3	118.2	1	1	1	1	1	1	1	1	2	2	1	1	0.88388	0.976972	1.57065	3.4315		4	2	3	1	1.17933				2.079	0.268511	65.46
Q92574	Hamartin OS=Homo sapiens OX=9606 GN=TSC1 PE=1 SV=2	129.7	1	1	1	1	1	1	1	1	1	1	1	1	0.88388	0.976972	0.785324	2.64618		3	1	3	1	0.884498				1.495	0.959827	35.35
Q69YN2	CWF19-like protein 1 OS=Homo sapiens OX=9606 GN=CWF19L1 PE=1 SV=2	60.6	1	1	0	0	1	1	0	0	2	2	1	1	10000	10000	1.57065	unique		4	2	1	1	3.53799		NA		1.312	0.975902	42.09
Q13112	Chromatin assembly factor 1 subunit B OS=Homo sapiens OX=9606 GN=CHAF1B PE=1 SV=1	61.5	1	1	1	1	2	2	0	0	NA	NA	NA	NA	0.88388	10000	0	unique		3	2	1	1	2.65349				1.808	0.590201	24.3
Q9Y606	tRNA pseudouridine synthase A OS=Homo sapiens OX=9606 GN=PUS1 PE=1 SV=3	47.4	1	1	0	0	NA	NA	1	1	1	1	1	1	10000	0	0.785324	unique		3	2	2	2	1.32675				1.217	0.908418	40.42
P61927	60S ribosomal protein L37 OS=Homo sapiens OX=9606 GN=RPL37 PE=1 SV=2	11.1	1	1	1	1	1	1	2	1	1	1	1	1	0.88388	0.488486	0.785324	2.15769		3	1	4	1	0.663373				1.46	0.972152	40.01
P48556	26S proteasome non-ATPase regulatory subunit 8 OS=Homo sapiens OX=9606 GN=PSMD8 PE=1 SV=2	39.6	1	1	1	1	2	2	1	1	1	1	0	0	0.88388	1.95394	10000	unique		4	2	2	2	1.769				1.515	0.956464	54.55
P50579	Methionine aminopeptidase 2 OS=Homo sapiens OX=9606 GN=METAP2 PE=1 SV=1	52.9	1	1	2	2	1	1	2	2	3	3	1	1	0.44194	0.488486	2.35597	3.2864		5	3	7	3	0.631784				1.265	0.959827	8.49
Q9NW13	RNA-binding protein 28 OS=Homo sapiens OX=9606 GN=RBM28 PE=1 SV=3	85.7	1	1	1	1	NA	NA	NA	NA	NA	NA	NA	NA	0.88388	0	0	0.88388		1	1	1	1	0.884498				100	2.03431e-16	0
Q9UKD2	mRNA turnover protein 4 homolog OS=Homo sapiens OX=9606 GN=MRTO4 PE=1 SV=2	27.5	1	1	1	1	1	1	2	2	3	3	0	0	0.88388	0.488486	10000	unique		5	3	3	2	1.47416				1.237	0.936632	21.87
Q92890	Ubiquitin recognition factor in ER-associated degradation protein 1 OS=Homo sapiens OX=9606 GN=UFD1 PE=1 SV=3	34.5	1	1	0	0	NA	NA	NA	NA	NA	NA	NA	NA	10000	0	0	unique		1	1	0	0	unique		NA		1.329	0.977146	28.68
Q9BTT0	Acidic leucine-rich nuclear phosphoprotein 32 family member E OS=Homo sapiens OX=9606 GN=ANP32E PE=1 SV=1	30.7	1	1	2	2	1	1	2	2	4	4	5	4	0.44194	0.488486	0.628259	1.55869		7	4	13	5	0.476268				1.894	0.474377	12.2
Q12789	General transcription factor 3C polypeptide 1 OS=Homo sapiens OX=9606 GN=GTF3C1 PE=1 SV=4	238.7	1	1	0	0	1	1	1	1	1	1	0	0	10000	0.976972	10000	unique		4	2	1	1	3.53799				1.754	0.675953	16.6
O43615	Mitochondrial import inner membrane translocase subunit TIM44 OS=Homo sapiens OX=9606 GN=TIMM44 PE=1 SV=2	51.3	1	1	0	0	1	1	2	2	1	1	1	1	10000	0.488486	0.785324	unique		3	2	4	2	0.663373				1.162	0.82244	22.73
P61586	Transforming protein RhoA OS=Homo sapiens OX=9606 GN=RHOA PE=1 SV=1	21.8	1	1	1	1	1	1	1	1	NA	NA	NA	NA	0.88388	0.976972	0	1.86085		2	1	2	1	0.884498				1.531	0.936632	13.82
O43719	HIV Tat-specific factor 1 OS=Homo sapiens OX=9606 GN=HTATSF1 PE=1 SV=1	85.8	1	1	2	2	1	1	1	1	NA	NA	1	1	0.44194	0.976972	0	1.41891		4	1	7	2	0.505427				1.295	0.972152	19.49
P61201	COP9 signalosome complex subunit 2 OS=Homo sapiens OX=9606 GN=COPS2 PE=1 SV=1	51.6	1	1	0	0	NA	NA	1	1	NA	NA	NA	NA	10000	0	0	unique		1	1	1	1	0.884498				1.307	0.972961	11.74
Q15370	Elongin-B OS=Homo sapiens OX=9606 GN=ELOB PE=1 SV=1	13.1	2	1	1	1	NA	NA	1	1	1	1	1	1	1.76776	0	0.785324	2.55308		4	1	3	1	1.17933				1.457	0.972152	8.02
Q5JTH9	RRP12-like protein OS=Homo sapiens OX=9606 GN=RRP12 PE=1 SV=2	143.6	1	1	1	1	1	1	1	1	3	3	0	0	0.88388	0.976972	10000	unique		5	3	2	1	2.21124				1.528	0.942602	47
P29317	Ephrin type-A receptor 2 OS=Homo sapiens OX=9606 GN=EPHA2 PE=1 SV=2	108.2	1	1	0	0	2	2	4	4	NA	NA	NA	NA	10000	0.488486	0	unique		3	2	5	4	0.530699				1.352	0.978501	63.06
Q9BZE4	Nucleolar GTP-binding protein 1 OS=Homo sapiens OX=9606 GN=GTPBP4 PE=1 SV=3	73.9	1	1	0	0	1	1	0	0	1	1	0	0	10000	10000	10000	unique		5	2	0	0	unique		NA		1.302	0.972152	18.82
Q9NSK0	Kinesin light chain 4 OS=Homo sapiens OX=9606 GN=KLC4 PE=1 SV=3	68.6	1	1	0	0	NA	NA	1	1	NA	NA	NA	NA	10000	0	0	unique		1	1	1	1	0.884498				1.004	0.477041	90.3
Q9UGI8	Testin OS=Homo sapiens OX=9606 GN=TES PE=1 SV=1	48	1	1	1	1	1	1	0	0	NA	NA	NA	NA	0.88388	10000	0	unique		2	1	1	1	1.769				1.858	0.523062	21.15
Q5JUR7	Testis-expressed protein 30 OS=Homo sapiens OX=9606 GN=TEX30 PE=2 SV=1	25.6	1	1	0	0	1	1	0	0	NA	NA	NA	NA	10000	10000	0	unique		2	1	0	0	unique		NA		19.313	2.03431e-16	369.51
Q9Y2S7	Polymerase delta-interacting protein 2 OS=Homo sapiens OX=9606 GN=POLDIP2 PE=1 SV=1	42	1	1	1	1	NA	NA	1	1	NA	NA	1	1	0.88388	0	0	0.88388		1	1	4	2	0.221124				1.259	0.957823	27.26
Q9UPT5	Exocyst complex component 7 OS=Homo sapiens OX=9606 GN=EXOC7 PE=1 SV=3	83.3	1	1	0	0	NA	NA	NA	NA	NA	NA	NA	NA	10000	0	0	unique		1	1	0	0	unique		NA		1.365	0.993166	30.16
Q12948	Forkhead box protein C1 OS=Homo sapiens OX=9606 GN=FOXC1 PE=1 SV=3	56.8	1	1	0	0	1	1	1	1	NA	NA	NA	NA	10000	0.976972	0	unique		2	2	1	1	1.769				3.178	0.000514558	54.86
Q04721	Neurogenic locus notch homolog protein 2 OS=Homo sapiens OX=9606 GN=NOTCH2 PE=1 SV=3	265.2	1	1	0	0	NA	NA	NA	NA	NA	NA	NA	NA	10000	0	0	unique		1	1	0	0	unique		NA		2.439	0.045715	49.38
P10644	cAMP-dependent protein kinase type I-alpha regulatory subunit OS=Homo sapiens OX=9606 GN=PRKAR1A PE=1 SV=1	43	2	1	0	0	NA	NA	1	1	1	1	0	0	10000	0	10000	unique		4	1	1	1	3.53799		NA		1.236	0.936632	17.15
Q9UL25	Ras-related protein Rab-21 OS=Homo sapiens OX=9606 GN=RAB21 PE=1 SV=3	24.3	1	1	0	0	1	1	1	1	NA	NA	NA	NA	10000	0.976972	0	unique		2	1	1	1	1.769				1.149	0.794318	7.62
Q01518	Adenylyl cyclase-associated protein 1 OS=Homo sapiens OX=9606 GN=CAP1 PE=1 SV=5	51.9	1	1	1	1	1	1	4	4	NA	NA	NA	NA	0.88388	0.244243	0	1.12812		2	2	5	4	0.353799				1.278	0.967796	23.05
Q7L7X3	Serine/threonine-protein kinase TAO1 OS=Homo sapiens OX=9606 GN=TAOK1 PE=1 SV=1	116	1	1	0	0	NA	NA	NA	NA	NA	NA	NA	NA	10000	0	0	unique		1	1	0	0	unique	NA	NA		100	2.03431e-16	0
Q9C0C9	(E3-independent) E2 ubiquitin-conjugating enzyme OS=Homo sapiens OX=9606 GN=UBE2O PE=1 SV=3	141.2	1	1	0	0	NA	NA	NA	NA	1	1	0	0	10000	0	10000	unique		2	2	0	0	unique		NA		2.71	0.00956669	2.42
Q969Z0	FAST kinase domain-containing protein 4 OS=Homo sapiens OX=9606 GN=TBRG4 PE=1 SV=1	70.7	1	1	1	1	NA	NA	1	1	1	1	0	0	0.88388	0	10000	unique		3	1	2	1	1.32675				1.069	0.65705	41.91
O00584	Ribonuclease T2 OS=Homo sapiens OX=9606 GN=RNASET2 PE=1 SV=2	29.5	1	1	1	1	NA	NA	1	1	1	1	1	1	0.88388	0	0.785324	1.6692		2	2	3	2	0.589665				1.259	0.957823	1.65
O15212	Prefoldin subunit 6 OS=Homo sapiens OX=9606 GN=PFDN6 PE=1 SV=1	14.6	1	1	1	1	2	2	1	1	1	1	1	1	0.88388	1.95394	0.785324	3.62315		5	2	3	1	1.47416				1.324	0.975902	24.51
Q92828	Coronin-2A OS=Homo sapiens OX=9606 GN=CORO2A PE=1 SV=2	59.7	1	1	1	1	3	3	0	0	NA	NA	NA	NA	0.88388	10000	0	unique		4	3	1	1	3.53799				2.383	0.0616959	13.14
P40926	Malate dehydrogenase, mitochondrial OS=Homo sapiens OX=9606 GN=MDH2 PE=1 SV=3	35.5	1	1	1	1	2	2	0	0	NA	NA	NA	NA	0.88388	10000	0	unique		3	2	1	1	2.65349				1.406	0.978501	26.86
Q8IWX8	Calcium homeostasis endoplasmic reticulum protein OS=Homo sapiens OX=9606 GN=CHERP PE=1 SV=3	103.6	1	1	0	0	1	1	0	0	1	1	1	1	10000	10000	0.785324	unique		3	1	2	1	1.32675				1.249	0.948337	57.75
Q8N766	ER membrane protein complex subunit 1 OS=Homo sapiens OX=9606 GN=EMC1 PE=1 SV=1	111.7	1	1	0	0	NA	NA	1	1	1	1	0	0	10000	0	10000	unique		2	2	1	1	1.769				1.75	0.675953	63.45
Q9H814	Phosphorylated adapter RNA export protein OS=Homo sapiens OX=9606 GN=PHAX PE=1 SV=1	44.4	1	1	0	0	NA	NA	1	1	1	1	1	1	10000	0	0.785324	unique		2	1	2	1	0.884498				1.816	0.58176	69.39
Q15018	BRISC complex subunit Abraxas 2 OS=Homo sapiens OX=9606 GN=ABRAXAS2 PE=1 SV=2	46.9	1	1	0	0	NA	NA	NA	NA	1	1	0	0	10000	0	10000	unique		2	1	0	0	unique		NA		1.842	0.544218	35.31
P61077	Ubiquitin-conjugating enzyme E2 D3 OS=Homo sapiens OX=9606 GN=UBE2D3 PE=1 SV=1	16.7	1	1	1	1	1	1	0	0	NA	NA	NA	NA	0.88388	10000	0	unique		2	1	1	1	1.769				1.97	0.387722	40.29
O75832	26S proteasome non-ATPase regulatory subunit 10 OS=Homo sapiens OX=9606 GN=PSMD10 PE=1 SV=1	24.4	1	1	0	0	NA	NA	NA	NA	NA	NA	NA	NA	10000	0	0	unique		1	1	0	0	unique		NA		1.215	0.907562	50.7
Q96T60	Bifunctional polynucleotide phosphatase/kinase OS=Homo sapiens OX=9606 GN=PNKP PE=1 SV=1	57	1	1	0	0	3	3	3	3	NA	NA	NA	NA	10000	0.976972	0	unique		4	3	3	3	1.17933				1.717	0.70914	63.4
Q09666	Neuroblast differentiation-associated protein AHNAK OS=Homo sapiens OX=9606 GN=AHNAK PE=1 SV=2	628.7	1	1	0	0	NA	NA	1	1	NA	NA	NA	NA	10000	0	0	unique		1	1	1	1	0.884498				1.198	0.899282	40.94
O75937	DnaJ homolog subfamily C member 8 OS=Homo sapiens OX=9606 GN=DNAJC8 PE=1 SV=2	29.8	1	1	1	1	NA	NA	3	3	3	3	4	4	0.88388	0	0.588993	1.47287		5	3	10	5	0.442249				1.228	0.929497	17.02
P35613	Basigin OS=Homo sapiens OX=9606 GN=BSG PE=1 SV=2	42.2	1	1	0	0	NA	NA	NA	NA	NA	NA	NA	NA	10000	0	0	unique		1	1	0	0	unique	NA	NA		1.198	0.899282	21.27
P43034	Platelet-activating factor acetylhydrolase IB subunit alpha OS=Homo sapiens OX=9606 GN=PAFAH1B1 PE=1 SV=2	46.6	1	1	3	3	3	3	2	2	3	2	2	2	0.294627	1.46546	1.17799	2.93807		7	3	7	3	0.884498				1.104	0.70732	46.6
Q9Y4F1	FERM, ARHGEF and pleckstrin domain-containing protein 1 OS=Homo sapiens OX=9606 GN=FARP1 PE=1 SV=1	118.6	1	1	0	0	1	1	3	3	2	2	0	0	10000	0.325657	10000	unique		4	3	3	3	1.17933				1.286	0.972152	52.07
P35611	Alpha-adducin OS=Homo sapiens OX=9606 GN=ADD1 PE=1 SV=2	80.9	1	1	1	1	NA	NA	1	1	2	2	0	0	0.88388	0	10000	unique		3	2	2	1	1.32675				1.53	0.937216	48.95
Q9Y4X5	E3 ubiquitin-protein ligase ARIH1 OS=Homo sapiens OX=9606 GN=ARIH1 PE=1 SV=2	64.1	2	1	0	0	1	1	0	0	NA	NA	NA	NA	10000	10000	0	unique		6	2	0	0	unique		NA		2.048	0.305938	7.24
Q8IZ69	tRNA (uracil-5-)-methyltransferase homolog A OS=Homo sapiens OX=9606 GN=TRMT2A PE=1 SV=2	68.7	1	1	0	0	NA	NA	NA	NA	NA	NA	NA	NA	10000	0	0	unique		3	1	0	0	unique	NA	NA		1.396	0.988594	40.12
O60343	TBC1 domain family member 4 OS=Homo sapiens OX=9606 GN=TBC1D4 PE=1 SV=2	146.5	1	1	0	0	NA	NA	NA	NA	NA	NA	NA	NA	10000	0	0	unique		1	1	0	0	unique	NA	NA		1.533	0.936632	33.5
P02100	Hemoglobin subunit epsilon OS=Homo sapiens OX=9606 GN=HBE1 PE=1 SV=2	16.2	1	1	1	1	1	1	1	1	NA	NA	NA	NA	0.88388	0.976972	0	1.86085		2	1	2	1	0.884498				1.417	0.977146	5.22
Q7L5N1	COP9 signalosome complex subunit 6 OS=Homo sapiens OX=9606 GN=COPS6 PE=1 SV=1	36.1	1	1	0	0	NA	NA	NA	NA	NA	NA	NA	NA	10000	0	0	unique		2	1	0	0	unique		NA		1.959	0.401012	64.05
P54105	Methylosome subunit pICln OS=Homo sapiens OX=9606 GN=CLNS1A PE=1 SV=1	26.2	1	1	2	2	2	1	0	0	1	1	1	1	0.44194	10000	0.785324	unique		4	1	4	2	0.884498				1.188	0.876134	8.38
Q14498	RNA-binding protein 39 OS=Homo sapiens OX=9606 GN=RBM39 PE=1 SV=2	59.3	1	1	1	1	NA	NA	NA	NA	2	2	0	0	0.88388	0	10000	unique		4	2	1	1	3.53799				1.221	0.916624	7.48
Q1RN00	Putative uncharacterized protein LOC151760 OS=Homo sapiens OX=9606 PE=2 SV=1	22.2	2	1	2	1	2	1	2	1	2	1	1	1	0.88388	0.976972	1.57065	3.4315		6	1	5	1	1.0614				1.447	0.975902	27.26
Q15012	Lysosomal-associated transmembrane protein 4A OS=Homo sapiens OX=9606 GN=LAPTM4A PE=1 SV=1	26.8	1	1	0	0	NA	NA	NA	NA	NA	NA	NA	NA	10000	0	0	unique		2	1	0	0	unique	NA	NA		12.848	2.03431e-16	567.44
Q8TBX8	Phosphatidylinositol 5-phosphate 4-kinase type-2 gamma OS=Homo sapiens OX=9606 GN=PIP4K2C PE=1 SV=3	47.3	1	1	1	1	1	1	1	1	1	1	2	2	0.88388	0.976972	0.392662	2.25351		3	1	5	2	0.530699				1.577	0.905216	13.47
Q8TAQ2	SWI/SNF complex subunit SMARCC2 OS=Homo sapiens OX=9606 GN=SMARCC2 PE=1 SV=1	132.8	1	1	0	0	2	2	0	0	1	1	0	0	10000	10000	10000	unique		4	2	0	0	unique		NA		1.503	0.959827	23.26
O14929	Histone acetyltransferase type B catalytic subunit OS=Homo sapiens OX=9606 GN=HAT1 PE=1 SV=1	49.5	1	1	0	0	1	1	0	0	1	1	0	0	10000	10000	10000	unique		3	2	0	0	unique		NA		2.53	0.0275399	39.75
Q9UPN3	Microtubule-actin cross-linking factor 1, isoforms 1/2/3/5 OS=Homo sapiens OX=9606 GN=MACF1 PE=1 SV=4	837.8	1	1	0	0	NA	NA	1	1	NA	NA	NA	NA	10000	0	0	unique		1	1	1	1	0.884498				1.127	0.756253	27.31
Q92572	AP-3 complex subunit sigma-1 OS=Homo sapiens OX=9606 GN=AP3S1 PE=1 SV=1	21.7	1	1	1	1	NA	NA	1	1	NA	NA	NA	NA	0.88388	0	0	0.88388		1	1	2	1	0.442249				1.917	0.459356	16.1
P04844	Dolichyl-diphosphooligosaccharide--protein glycosyltransferase subunit 2 OS=Homo sapiens OX=9606 GN=RPN2 PE=1 SV=3	69.2	1	1	0	0	NA	NA	1	1	NA	NA	NA	NA	10000	0	0	unique		1	1	1	1	0.884498	NA			0.955	0.379002	18.72
Q13595	Transformer-2 protein homolog alpha OS=Homo sapiens OX=9606 GN=TRA2A PE=1 SV=1	32.7	1	1	1	1	NA	NA	NA	NA	NA	NA	NA	NA	0.88388	0	0	0.88388		2	1	2	1	0.884498				1.683	0.760367	0.84
Q9NYJ8	TGF-beta-activated kinase 1 and MAP3K7-binding protein 2 OS=Homo sapiens OX=9606 GN=TAB2 PE=1 SV=1	76.4	2	1	0	0	1	1	0	0	NA	NA	NA	NA	10000	10000	0	unique		3	1	0	0	unique		NA		3.749	1.18133e-05	13.85
Q9UNS2	COP9 signalosome complex subunit 3 OS=Homo sapiens OX=9606 GN=COPS3 PE=1 SV=3	47.8	1	1	2	2	NA	NA	NA	NA	2	2	0	0	0.44194	0	10000	unique		5	3	3	2	1.47416				1.418	0.977146	54.53
P04004	Vitronectin OS=Homo sapiens OX=9606 GN=VTN PE=1 SV=1	54.3	1	1	1	1	1	1	0	0	NA	NA	NA	NA	0.88388	10000	0	unique		2	1	2	1	0.884498				1.586	0.899282	24.77
O95218	Zinc finger Ran-binding domain-containing protein 2 OS=Homo sapiens OX=9606 GN=ZRANB2 PE=1 SV=2	37.4	1	1	1	1	1	1	0	0	1	1	0	0	0.88388	10000	10000	unique		3	1	2	1	1.32675		NA		1.559	0.912491	27.31
O43815	Striatin OS=Homo sapiens OX=9606 GN=STRN PE=1 SV=4	86.1	1	1	0	0	NA	NA	NA	NA	1	1	0	0	10000	0	10000	unique		2	1	0	0	unique		NA		1.213	0.905216	21.92
Q9UNQ2	Probable dimethyladenosine transferase OS=Homo sapiens OX=9606 GN=DIMT1 PE=1 SV=1	35.2	1	1	1	1	1	1	1	1	1	1	0	0	0.88388	0.976972	10000	unique		3	1	2	1	1.32675				1.499	0.959827	44.35
O75695	Protein XRP2 OS=Homo sapiens OX=9606 GN=RP2 PE=1 SV=4	39.6	1	1	0	0	NA	NA	2	2	NA	NA	NA	NA	10000	0	0	unique		3	1	4	2	0.663373				0.972	0.406952	1.69
O43196	MutS protein homolog 5 OS=Homo sapiens OX=9606 GN=MSH5 PE=1 SV=1	92.8	2	1	2	1	NA	NA	2	1	2	1	1	1	0.88388	0	1.57065	2.45453		6	1	5	1	1.0614				1.957	0.403703	32.88
P19387	DNA-directed RNA polymerase II subunit RPB3 OS=Homo sapiens OX=9606 GN=POLR2C PE=1 SV=2	31.4	1	1	1	1	1	1	0	0	1	1	2	2	0.88388	10000	0.392662	unique		3	2	4	2	0.663373				1.398	0.986503	30.04
Q9Y2H2	Phosphatidylinositide phosphatase SAC2 OS=Homo sapiens OX=9606 GN=INPP5F PE=1 SV=3	128.3	1	1	0	0	NA	NA	NA	NA	NA	NA	NA	NA	10000	0	0	unique		1	1	0	0	unique		NA		100	2.03431e-16	0
Q8WWM7	Ataxin-2-like protein OS=Homo sapiens OX=9606 GN=ATXN2L PE=1 SV=2	113.3	1	1	1	1	NA	NA	1	1	1	1	1	1	0.88388	0	0.785324	1.6692		4	2	6	2	0.589665				1.393	0.993166	20.58
O95433	Activator of 90 kDa heat shock protein ATPase homolog 1 OS=Homo sapiens OX=9606 GN=AHSA1 PE=1 SV=1	38.3	1	1	1	1	1	1	1	1	1	1	0	0	0.88388	0.976972	10000	unique		3	1	2	1	1.32675				1.706	0.720579	41.3
Q99575	Ribonucleases P/MRP protein subunit POP1 OS=Homo sapiens OX=9606 GN=POP1 PE=1 SV=2	114.6	1	1	0	0	NA	NA	NA	NA	NA	NA	NA	NA	10000	0	0	unique		1	1	0	0	unique	NA	NA		1.303	0.972152	30.9
Q9HA64	Ketosamine-3-kinase OS=Homo sapiens OX=9606 GN=FN3KRP PE=1 SV=2	34.4	1	1	0	0	1	1	1	1	1	1	0	0	10000	0.976972	10000	unique		5	2	1	1	4.42249		NA		1.419	0.977146	1
Q9NSE4	Isoleucine--tRNA ligase, mitochondrial OS=Homo sapiens OX=9606 GN=IARS2 PE=1 SV=2	113.7	1	1	2	2	1	1	2	2	1	1	5	5	0.44194	0.488486	0.157065	1.08749		6	2	10	5	0.530699				0.805	0.0701001	4.85
Q9HBI1	Beta-parvin OS=Homo sapiens OX=9606 GN=PARVB PE=1 SV=1	41.7	1	1	0	0	NA	NA	NA	NA	NA	NA	NA	NA	10000	0	0	unique		1	1	0	0	unique		NA		1.418	0.977146	30.7
Q9UKV3	Apoptotic chromatin condensation inducer in the nucleus OS=Homo sapiens OX=9606 GN=ACIN1 PE=1 SV=2	151.8	1	1	0	0	1	1	1	1	NA	NA	NA	NA	10000	0.976972	0	unique		2	1	2	1	0.884498				1.12	0.728116	6.03
Q9Y2I1	Nischarin OS=Homo sapiens OX=9606 GN=NISCH PE=1 SV=3	166.5	1	1	0	0	NA	NA	NA	NA	NA	NA	NA	NA	10000	0	0	unique		1	1	0	0	unique		NA		1.492	0.960611	44.88
O00506	Serine/threonine-protein kinase 25 OS=Homo sapiens OX=9606 GN=STK25 PE=1 SV=1	48.1	1	1	0	0	1	1	1	1	1	1	0	0	10000	0.976972	10000	unique		3	1	1	1	2.65349				1.862	0.519123	15.85
Q01433	AMP deaminase 2 OS=Homo sapiens OX=9606 GN=AMPD2 PE=1 SV=2	100.6	1	1	0	0	NA	NA	NA	NA	NA	NA	NA	NA	10000	0	0	unique		1	1	0	0	unique		NA		1.255	0.956565	39.35
P63208	S-phase kinase-associated protein 1 OS=Homo sapiens OX=9606 GN=SKP1 PE=1 SV=2	18.6	1	1	1	1	1	1	1	1	NA	NA	1	1	0.88388	0.976972	0	1.86085		2	1	3	1	0.589665				1.38	0.998123	11.24
O14776	Transcription elongation regulator 1 OS=Homo sapiens OX=9606 GN=TCERG1 PE=1 SV=2	123.8	1	1	1	1	NA	NA	1	1	1	1	0	0	0.88388	0	10000	unique		4	2	2	2	1.769				1.319	0.975902	30.42
Q07866	Kinesin light chain 1 OS=Homo sapiens OX=9606 GN=KLC1 PE=1 SV=2	65.3	1	1	3	3	NA	NA	2	2	NA	NA	3	3	0.294627	0	0	0.294627		1	1	9	3	0.0982775	NA			1.204	0.905216	20.46
Q15424	Scaffold attachment factor B1 OS=Homo sapiens OX=9606 GN=SAFB PE=1 SV=4	102.6	2	1	0	0	NA	NA	NA	NA	NA	NA	NA	NA	10000	0	0	unique		3	1	0	0	unique	NA	NA		1.903	0.466275	41.13
O95707	Ribonuclease P protein subunit p29 OS=Homo sapiens OX=9606 GN=POP4 PE=1 SV=2	25.4	1	1	0	0	NA	NA	NA	NA	NA	NA	NA	NA	10000	0	0	unique		1	1	0	0	unique	NA	NA		1.475	0.972152	12.24
P63172	Dynein light chain Tctex-type 1 OS=Homo sapiens OX=9606 GN=DYNLT1 PE=1 SV=1	12.4	1	1	0	0	NA	NA	1	1	2	2	0	0	10000	0	10000	unique		4	2	1	1	3.53799				1.367	0.993166	26.38
Q3ZCU0	Protein GVQW3 OS=Homo sapiens OX=9606 GN=GVQW3 PE=2 SV=1	29.4	1	1	0	0	NA	NA	1	1	1	1	0	0	10000	0	10000	unique		2	1	1	1	1.769				1.757	0.675953	83.27
P28288	ATP-binding cassette sub-family D member 3 OS=Homo sapiens OX=9606 GN=ABCD3 PE=1 SV=1	75.4	1	1	1	1	NA	NA	NA	NA	NA	NA	NA	NA	0.88388	0	0	0.88388		1	1	1	1	0.884498				1.08	0.675953	41.74
Q9GZS3	WD repeat-containing protein 61 OS=Homo sapiens OX=9606 GN=WDR61 PE=1 SV=1	33.6	1	1	0	0	NA	NA	NA	NA	1	1	0	0	10000	0	10000	unique		2	2	0	0	unique		NA		1.574	0.905216	3.99
Q1KMD3	Heterogeneous nuclear ribonucleoprotein U-like protein 2 OS=Homo sapiens OX=9606 GN=HNRNPUL2 PE=1 SV=1	85.1	1	1	1	1	1	1	1	1	1	1	0	0	0.88388	0.976972	10000	unique		4	2	2	1	1.769				1.627	0.83574	42.31
O60264	SWI/SNF-related matrix-associated actin-dependent regulator of chromatin subfamily A member 5 OS=Homo sapiens OX=9606 GN=SMARCA5 PE=1 SV=1	121.8	1	1	0	0	1	1	1	1	NA	NA	NA	NA	10000	0.976972	0	unique		2	2	1	1	1.769				1.722	0.704672	30.46
Q9BRP1	Programmed cell death protein 2-like OS=Homo sapiens OX=9606 GN=PDCD2L PE=1 SV=1	39.4	1	1	0	0	2	2	0	0	NA	NA	NA	NA	10000	10000	0	unique		3	2	0	0	unique		NA		1.626	0.83574	7.03
Q7LBC6	Lysine-specific demethylase 3B OS=Homo sapiens OX=9606 GN=KDM3B PE=1 SV=2	191.5	1	1	0	0	NA	NA	NA	NA	NA	NA	NA	NA	10000	0	0	unique		3	1	0	0	unique	NA	NA		1.717	0.70914	27.97
Q9Y5P4	Collagen type IV alpha-3-binding protein OS=Homo sapiens OX=9606 GN=COL4A3BP PE=1 SV=1	70.8	1	1	0	0	NA	NA	NA	NA	NA	NA	NA	NA	10000	0	0	unique		1	1	0	0	unique	NA	NA		1.97	0.387722	11.49
P07737	Profilin-1 OS=Homo sapiens OX=9606 GN=PFN1 PE=1 SV=2	15	1	1	0	0	4	4	1	1	NA	NA	NA	NA	10000	3.90789	0	unique		5	4	1	1	4.42249				1.984	0.384584	33.42
O75122	CLIP-associating protein 2 OS=Homo sapiens OX=9606 GN=CLASP2 PE=1 SV=3	141	2	1	1	1	1	1	1	1	2	1	1	1	1.76776	0.976972	1.57065	4.31538		5	1	3	1	1.47416				2.104	0.241092	49.09
Q9NVP1	ATP-dependent RNA helicase DDX18 OS=Homo sapiens OX=9606 GN=DDX18 PE=1 SV=2	75.4	1	1	2	2	NA	NA	NA	NA	NA	NA	NA	NA	0.44194	0	0	0.44194		1	1	2	2	0.442249	NA			1.426	0.977146	75.73
P57737	Coronin-7 OS=Homo sapiens OX=9606 GN=CORO7 PE=1 SV=2	100.5	1	1	0	0	NA	NA	NA	NA	NA	NA	1	1	10000	0	0	unique		1	1	1	1	0.884498	NA			1.339	0.977146	16.07
P01023	Alpha-2-macroglobulin OS=Homo sapiens OX=9606 GN=A2M PE=1 SV=3	163.2	1	1	1	1	1	1	0	0	NA	NA	NA	NA	0.88388	10000	0	unique		2	1	2	1	0.884498				1.114	0.720579	2.91
Q9GZL7	Ribosome biogenesis protein WDR12 OS=Homo sapiens OX=9606 GN=WDR12 PE=1 SV=2	47.7	1	1	1	1	NA	NA	NA	NA	1	1	0	0	0.88388	0	10000	unique		3	2	1	1	2.65349	NA	NA		1.373	0.994278	21.34
P54886	Delta-1-pyrroline-5-carboxylate synthase OS=Homo sapiens OX=9606 GN=ALDH18A1 PE=1 SV=2	87.2	1	1	4	4	3	3	1	1	25	19	6	6	0.22097	2.93092	3.27218	6.42407		30	19	11	6	2.41227				1.148	0.793547	19.15
Q99615	DnaJ homolog subfamily C member 7 OS=Homo sapiens OX=9606 GN=DNAJC7 PE=1 SV=2	56.4	1	1	0	0	3	2	7	6	NA	NA	1	1	10000	0.418702	0	unique		7	2	9	6	0.687943				1.269	0.959827	1.04
Q13610	Periodic tryptophan protein 1 homolog OS=Homo sapiens OX=9606 GN=PWP1 PE=1 SV=1	55.8	1	1	1	1	1	1	0	0	NA	NA	NA	NA	0.88388	10000	0	unique		2	1	3	1	0.589665	NA	NA		1.818	0.580984	27.23
Q9BV44	THUMP domain-containing protein 3 OS=Homo sapiens OX=9606 GN=THUMPD3 PE=1 SV=1	57	1	1	0	0	NA	NA	NA	NA	1	1	0	0	10000	0	10000	unique		2	1	0	0	unique		NA		1.834	0.552898	18.32
Q9NRX1	RNA-binding protein PNO1 OS=Homo sapiens OX=9606 GN=PNO1 PE=1 SV=1	27.9	1	1	2	2	2	2	2	2	2	2	0	0	0.44194	0.976972	10000	unique		5	2	4	2	1.10562				1.253	0.954628	29.19
A4FU69	EF-hand calcium-binding domain-containing protein 5 OS=Homo sapiens OX=9606 GN=EFCAB5 PE=1 SV=3	173.3	1	1	0	0	NA	NA	NA	NA	NA	NA	NA	NA	10000	0	0	unique		2	1	0	0	unique		NA		1.105	0.707492	28.03
Q6UXG2	UPF0577 protein KIAA1324 OS=Homo sapiens OX=9606 GN=KIAA1324 PE=2 SV=2	111.3	2	1	1	1	1	1	2	1	NA	NA	NA	NA	1.76776	0.488486	0	2.25625		4	1	3	1	1.17933				1.485	0.967796	24.77
Q8IY50	Putative thiamine transporter SLC35F3 OS=Homo sapiens OX=9606 GN=SLC35F3 PE=2 SV=2	46.8	2	1	0	0	NA	NA	NA	NA	2	1	2	1	10000	0	0.785324	unique		6	1	6	1	0.884498				1.522	0.948337	34.83
Q9BV38	WD repeat-containing protein 18 OS=Homo sapiens OX=9606 GN=WDR18 PE=1 SV=2	47.4	1	1	0	0	NA	NA	NA	NA	1	1	0	0	10000	0	10000	unique		2	1	0	0	unique		NA		3.157	0.000592117	65.46
Q8TER5	Rho guanine nucleotide exchange factor 40 OS=Homo sapiens OX=9606 GN=ARHGEF40 PE=1 SV=3	164.6	1	1	0	0	NA	NA	NA	NA	NA	NA	NA	NA	10000	0	0	unique		2	1	0	0	unique		NA		1.976	0.386694	11.51
Q8IYW4	ENTH domain-containing protein 1 OS=Homo sapiens OX=9606 GN=ENTHD1 PE=2 SV=1	67.5	1	1	2	1	NA	NA	2	1	NA	NA	NA	NA	0.44194	0	0	0.44194		5	1	4	1	1.10562				1.182	0.859283	50.8
Q08257	Quinone oxidoreductase OS=Homo sapiens OX=9606 GN=CRYZ PE=1 SV=1	35.2	1	1	0	0	NA	NA	1	1	NA	NA	NA	NA	10000	0	0	unique		2	1	1	1	1.769				1.184	0.866659	16.74
Q5I0G3	Putative malate dehydrogenase 1B OS=Homo sapiens OX=9606 GN=MDH1B PE=2 SV=1	58.6	1	1	0	0	NA	NA	NA	NA	1	1	0	0	10000	0	10000	unique		3	1	0	0	unique		NA		1.34	0.977146	12.02
P04350	Tubulin beta-4A chain OS=Homo sapiens OX=9606 GN=TUBB4A PE=1 SV=2	49.6	NA	NA	99	5	105	5	110	5	NA	NA	NA	NA	0	0.932564	0	0.932564		NA	NA	NA	NA	NA	NA	NA		NA	NA	NA
O60814	Histone H2B type 1-K OS=Homo sapiens OX=9606 GN=HIST1H2BK PE=1 SV=3	13.9	NA	NA	26	3	NA	NA	NA	NA	NA	NA	NA	NA	0	0	0	0		NA	NA	59	3	0	NA			1.937	0.435659	119.25
Q16778	Histone H2B type 2-E OS=Homo sapiens OX=9606 GN=HIST2H2BE PE=1 SV=3	13.9	NA	NA	24	2	16	1	19	2	25	2	13	5	0	0.822713	1.51024	2.33295		59	2	57	2	0.915533				2.02	0.335868	108.1
Q99878	Histone H2A type 1-J OS=Homo sapiens OX=9606 GN=HIST1H2AJ PE=1 SV=3	13.9	NA	NA	20	3	NA	NA	16	2	19	2	0	0	0	0	10000	unique		NA	NA	46	3	0	NA			NA	NA	NA
P16104	Histone H2AX OS=Homo sapiens OX=9606 GN=H2AFX PE=1 SV=2	15.1	NA	NA	11	2	6	1	6	1	8	2	0	0	0	0.976972	10000	unique		22	3	20	2	0.972947				1.709	0.715338	98.04
P12814	Alpha-actinin-1 OS=Homo sapiens OX=9606 GN=ACTN1 PE=1 SV=2	103	NA	NA	7	1	NA	NA	NA	NA	NA	NA	NA	NA	0	0	0	0		NA	NA	30	1	0	NA			0.974	0.412252	40.71
P05141	ADP/ATP translocase 2 OS=Homo sapiens OX=9606 GN=SLC25A5 PE=1 SV=7	32.8	NA	NA	11	3	NA	NA	10	8	10	8	6	1	0	0	1.30887	1.30887		19	8	29	3	0.579498				0.837	0.108802	25.6
Q71UM5	40S ribosomal protein S27-like OS=Homo sapiens OX=9606 GN=RPS27L PE=1 SV=3	9.5	NA	NA	4	2	4	2	5	2	NA	NA	NA	NA	0	0.781578	0	0.781578		NA	NA	NA	NA	NA	NA			NA	NA	NA
P50502	Hsc70-interacting protein OS=Homo sapiens OX=9606 GN=ST13 PE=1 SV=2	41.3	NA	NA	6	5	NA	NA	NA	NA	NA	NA	NA	NA	0	0	0	0		NA	NA	14	5	0	NA	NA		1.697	0.728116	9.36
Q99798	Aconitate hydratase, mitochondrial OS=Homo sapiens OX=9606 GN=ACO2 PE=1 SV=2	85.4	NA	NA	2	2	NA	NA	3	3	NA	NA	NA	NA	0	0	0	0		NA	NA	7	5	0	NA			1.009	0.492419	13.96
Q16555	Dihydropyrimidinase-related protein 2 OS=Homo sapiens OX=9606 GN=DPYSL2 PE=1 SV=1	62.3	NA	NA	2	2	1	1	2	2	NA	NA	NA	NA	0	0.488486	0	0.488486		1	1	4	2	0.221124				0.998	0.466275	6.56
P82933	28S ribosomal protein S9, mitochondrial OS=Homo sapiens OX=9606 GN=MRPS9 PE=1 SV=2	45.8	NA	NA	1	1	NA	NA	1	1	NA	NA	NA	NA	0	0	0	0		NA	NA	2	2	0	NA			1.383	0.994437	52.04
O75521	Enoyl-CoA delta isomerase 2, mitochondrial OS=Homo sapiens OX=9606 GN=ECI2 PE=1 SV=4	43.6	NA	NA	2	2	2	2	4	4	1	1	0	0	0	0.488486	10000	unique		5	2	9	4	0.491388				1.259	0.957823	4.78
Q96F07	Cytoplasmic FMR1-interacting protein 2 OS=Homo sapiens OX=9606 GN=CYFIP2 PE=1 SV=2	148.3	NA	NA	5	5	6	5	7	6	4	1	4	4	0	0.837405	0.785324	1.62273		16	1	17	7	0.832468				1.23	0.929497	24.06
P62140	Serine/threonine-protein phosphatase PP1-beta catalytic subunit OS=Homo sapiens OX=9606 GN=PPP1CB PE=1 SV=3	37.2	NA	NA	3	3	5	1	0	0	NA	NA	NA	NA	0	10000	0	unique		11	1	7	1	1.38992				1.705	0.720579	30.05
P16615	Sarcoplasmic/endoplasmic reticulum calcium ATPase 2 OS=Homo sapiens OX=9606 GN=ATP2A2 PE=1 SV=1	114.7	NA	NA	3	3	NA	NA	2	2	NA	NA	NA	NA	0	0	0	0		NA	NA	5	4	0	NA			0.937	0.334551	26.08
Q96KP4	Cytosolic non-specific dipeptidase OS=Homo sapiens OX=9606 GN=CNDP2 PE=1 SV=2	52.8	NA	NA	2	2	NA	NA	3	3	NA	NA	3	3	0	0	0	0		NA	NA	10	4	0	NA			0.736	0.0207838	5.83
Q14344	Guanine nucleotide-binding protein subunit alpha-13 OS=Homo sapiens OX=9606 GN=GNA13 PE=1 SV=2	44	NA	NA	3	1	4	1	4	2	NA	NA	NA	NA	0	0.976972	0	0.976972		8	1	7	2	1.01085				1.224	0.923261	46.77
Q32MZ4	Leucine-rich repeat flightless-interacting protein 1 OS=Homo sapiens OX=9606 GN=LRRFIP1 PE=1 SV=2	89.2	NA	NA	1	1	NA	NA	NA	NA	1	1	1	1	0	0	0.785324	0.785324		1	1	2	2	0.442249				1.654	0.793547	16.44
Q14738	Serine/threonine-protein phosphatase 2A 56 kDa regulatory subunit delta isoform OS=Homo sapiens OX=9606 GN=PPP2R5D PE=1 SV=1	69.9	NA	NA	3	3	NA	NA	4	4	NA	NA	NA	NA	0	0	0	0		NA	NA	7	5	0	NA			1.497	0.959827	2.4
P82650	28S ribosomal protein S22, mitochondrial OS=Homo sapiens OX=9606 GN=MRPS22 PE=1 SV=1	41.3	NA	NA	1	1	NA	NA	NA	NA	NA	NA	NA	NA	0	0	0	0		NA	NA	1	1	0	NA			1.455	0.972152	15.52
P60174	Triosephosphate isomerase OS=Homo sapiens OX=9606 GN=TPI1 PE=1 SV=3	30.8	NA	NA	2	2	2	2	1	1	1	1	0	0	0	1.95394	10000	unique		3	2	3	2	0.884498				1.77	0.666685	20.11
P62834	Ras-related protein Rap-1A OS=Homo sapiens OX=9606 GN=RAP1A PE=1 SV=1	21	NA	NA	2	2	5	1	5	1	NA	NA	NA	NA	0	0.976972	0	0.976972		12	1	9	1	1.17933				1.379	0.999235	18.63
Q7LGA3	Heparan sulfate 2-O-sulfotransferase 1 OS=Homo sapiens OX=9606 GN=HS2ST1 PE=1 SV=1	41.9	NA	NA	1	1	NA	NA	NA	NA	NA	NA	NA	NA	0	0	0	0		NA	NA	1	1	0	NA			NA	NA	NA
P31949	Protein S100-A11 OS=Homo sapiens OX=9606 GN=S100A11 PE=1 SV=2	11.7	NA	NA	1	1	NA	NA	NA	NA	NA	NA	1	1	0	0	0	0		NA	NA	2	1	0	NA			0.811	0.0758919	0.15
Q99436	Proteasome subunit beta type-7 OS=Homo sapiens OX=9606 GN=PSMB7 PE=1 SV=1	29.9	NA	NA	2	2	2	2	1	1	2	2	2	2	0	1.95394	0.785324	2.73927		4	3	5	2	0.707598				1.102	0.700647	30.47
Q71UI9	Histone H2A.V OS=Homo sapiens OX=9606 GN=H2AFV PE=1 SV=3	13.5	NA	NA	5	1	NA	NA	NA	NA	NA	NA	NA	NA	0	0	0	0		NA	NA	10	1	0	NA			1	0.466275	7412.26
Q2VIQ3	Chromosome-associated kinesin KIF4B OS=Homo sapiens OX=9606 GN=KIF4B PE=2 SV=2	139.9	NA	NA	1	1	NA	NA	NA	NA	NA	NA	NA	NA	0	0	0	0		NA	NA	NA	NA	NA	NA	NA		NA	NA	NA
Q9P0M6	Core histone macro-H2A.2 OS=Homo sapiens OX=9606 GN=H2AFY2 PE=1 SV=3	40	NA	NA	1	1	1	1	0	0	1	1	0	0	0	10000	10000	unique		2	1	1	1	1.769				1.684	0.75932	97.69
P08727	Keratin, type I cytoskeletal 19 OS=Homo sapiens OX=9606 GN=KRT19 PE=1 SV=4	44.1	NA	NA	1	1	NA	NA	1	1	NA	NA	14	3	0	0	0	0		NA	NA	16	3	0	NA			1.029	0.534412	5.83
P28074	Proteasome subunit beta type-5 OS=Homo sapiens OX=9606 GN=PSMB5 PE=1 SV=3	28.5	NA	NA	2	2	1	1	0	0	1	1	0	0	0	10000	10000	unique		4	2	2	2	1.769				0.965	0.387722	5.58
O60220	Mitochondrial import inner membrane translocase subunit Tim8 A OS=Homo sapiens OX=9606 GN=TIMM8A PE=1 SV=1	11	NA	NA	2	2	NA	NA	2	2	NA	NA	NA	NA	0	0	0	0		NA	NA	5	2	0	NA			1.49	0.963016	27.52
O75694	Nuclear pore complex protein Nup155 OS=Homo sapiens OX=9606 GN=NUP155 PE=1 SV=1	155.1	NA	NA	2	2	NA	NA	1	1	NA	NA	1	1	0	0	0	0		NA	NA	4	3	0	NA			0.809	0.0745482	22.31
P22033	Methylmalonyl-CoA mutase, mitochondrial OS=Homo sapiens OX=9606 GN=MMUT PE=1 SV=4	83.1	NA	NA	1	1	1	1	1	1	NA	NA	1	1	0	0.976972	0	0.976972		1	1	3	2	0.294833				0.916	0.273424	12.8
O00231	26S proteasome non-ATPase regulatory subunit 11 OS=Homo sapiens OX=9606 GN=PSMD11 PE=1 SV=3	47.4	NA	NA	2	2	1	1	1	1	NA	NA	NA	NA	0	0.976972	0	0.976972		3	1	3	2	0.884498				1.46	0.972152	61.26
Q96KA5	Cleft lip and palate transmembrane protein 1-like protein OS=Homo sapiens OX=9606 GN=CLPTM1L PE=1 SV=1	62.2	NA	NA	1	1	NA	NA	1	1	1	1	0	0	0	0	10000	unique		1	1	2	1	0.442249				1.294	0.972152	47.76
P24752	Acetyl-CoA acetyltransferase, mitochondrial OS=Homo sapiens OX=9606 GN=ACAT1 PE=1 SV=1	45.2	NA	NA	1	1	NA	NA	NA	NA	NA	NA	NA	NA	0	0	0	0		NA	NA	1	1	0	NA			1.565	0.906026	16.89
P36542	ATP synthase subunit gamma, mitochondrial OS=Homo sapiens OX=9606 GN=ATP5F1C PE=1 SV=1	33	NA	NA	2	2	NA	NA	3	3	NA	NA	2	2	0	0	0	0		NA	NA	7	4	0	NA			0.731	0.0186381	12.91
O14980	Exportin-1 OS=Homo sapiens OX=9606 GN=XPO1 PE=1 SV=1	123.3	NA	NA	2	2	3	3	4	4	NA	NA	1	1	0	0.732729	0	0.732729		4	3	7	5	0.505427				0.877	0.177899	4.42
P49257	Protein ERGIC-53 OS=Homo sapiens OX=9606 GN=LMAN1 PE=1 SV=2	57.5	NA	NA	2	2	NA	NA	3	3	NA	NA	1	1	0	0	0	0		NA	NA	8	3	0	NA			0.869	0.161888	10.11
Q9Y676	28S ribosomal protein S18b, mitochondrial OS=Homo sapiens OX=9606 GN=MRPS18B PE=1 SV=1	29.4	NA	NA	1	1	NA	NA	1	1	2	2	2	2	0	0	0.785324	0.785324		2	2	4	3	0.442249				1.265	0.959827	58.79
Q9UGP8	Translocation protein SEC63 homolog OS=Homo sapiens OX=9606 GN=SEC63 PE=1 SV=2	87.9	NA	NA	1	1	NA	NA	NA	NA	2	1	1	1	0	0	1.57065	1.57065		2	1	2	2	0.884498				1.37	0.993166	37.89
P54851	Epithelial membrane protein 2 OS=Homo sapiens OX=9606 GN=EMP2 PE=1 SV=1	19.2	NA	NA	1	1	NA	NA	NA	NA	NA	NA	NA	NA	0	0	0	0		NA	NA	1	1	0	NA			NA	NA	NA
P04637	Cellular tumor antigen p53 OS=Homo sapiens OX=9606 GN=TP53 PE=1 SV=4	43.6	NA	NA	1	1	2	2	3	3	1	1	0	0	0	0.651315	10000	unique		3	2	4	3	0.663373				1.357	0.982968	16.26
P55769	NHP2-like protein 1 OS=Homo sapiens OX=9606 GN=SNU13 PE=1 SV=3	14.2	NA	NA	1	1	1	1	1	1	2	2	0	0	0	0.976972	10000	unique		3	2	2	2	1.32675				1.755	0.675953	44.31
Q15075	Early endosome antigen 1 OS=Homo sapiens OX=9606 GN=EEA1 PE=1 SV=2	162.4	NA	NA	1	1	2	2	0	0	NA	NA	NA	NA	0	10000	0	unique		4	2	1	1	3.53799				1.198	0.899282	32.85
Q14558	Phosphoribosyl pyrophosphate synthase-associated protein 1 OS=Homo sapiens OX=9606 GN=PRPSAP1 PE=1 SV=2	39.4	NA	NA	3	1	NA	NA	NA	NA	2	1	0	0	0	0	10000	unique		NA	NA	6	1	0	NA			1.099	0.696959	8.9
Q96D46	60S ribosomal export protein NMD3 OS=Homo sapiens OX=9606 GN=NMD3 PE=1 SV=1	57.6	NA	NA	1	1	NA	NA	NA	NA	NA	NA	NA	NA	0	0	0	0		NA	NA	1	1	0	NA			1.278	0.967796	16.06
P40763	Signal transducer and activator of transcription 3 OS=Homo sapiens OX=9606 GN=STAT3 PE=1 SV=2	88	NA	NA	1	1	2	2	1	1	NA	NA	1	1	0	1.95394	0	1.95394		3	2	3	1	0.884498				1.484	0.967796	58.06
P13987	CD59 glycoprotein OS=Homo sapiens OX=9606 GN=CD59 PE=1 SV=1	14.2	NA	NA	4	3	3	2	3	2	1	1	0	0	0	0.976972	10000	unique		7	2	11	3	0.562862				1.133	0.765382	8.97
Q86X55	Histone-arginine methyltransferase CARM1 OS=Homo sapiens OX=9606 GN=CARM1 PE=1 SV=3	65.8	NA	NA	1	1	1	1	2	2	NA	NA	1	1	0	0.488486	0	0.488486		1	1	4	2	0.221124				1.182	0.859283	25.77
Q9P015	39S ribosomal protein L15, mitochondrial OS=Homo sapiens OX=9606 GN=MRPL15 PE=1 SV=1	33.4	NA	NA	1	1	NA	NA	NA	NA	NA	NA	NA	NA	0	0	0	0		NA	NA	1	1	0	NA			1.386	0.993166	14.82
O43896	Kinesin-like protein KIF1C OS=Homo sapiens OX=9606 GN=KIF1C PE=1 SV=3	122.9	NA	NA	1	1	1	1	2	2	1	1	1	1	0	0.488486	0.785324	1.27381		2	1	5	2	0.353799				1.289	0.972152	8.99
Q12933	TNF receptor-associated factor 2 OS=Homo sapiens OX=9606 GN=TRAF2 PE=1 SV=2	55.8	NA	NA	1	1	NA	NA	NA	NA	NA	NA	NA	NA	0	0	0	0		NA	NA	1	1	0	NA			1.28	0.967796	23.57
Q13242	Serine/arginine-rich splicing factor 9 OS=Homo sapiens OX=9606 GN=SRSF9 PE=1 SV=1	25.5	NA	NA	3	1	3	1	3	1	NA	NA	NA	NA	0	0.976972	0	0.976972		7	1	9	2	0.687943				1.482	0.971701	34.05
P20700	Lamin-B1 OS=Homo sapiens OX=9606 GN=LMNB1 PE=1 SV=2	66.4	NA	NA	3	3	5	4	1	1	1	1	0	0	0	4.88486	10000	unique		6	4	4	3	1.32675				1.881	0.49344	79.55
P04083	Annexin A1 OS=Homo sapiens OX=9606 GN=ANXA1 PE=1 SV=2	38.7	NA	NA	1	1	NA	NA	NA	NA	NA	NA	1	1	0	0	0	0		NA	NA	2	1	0	NA			0.01	2.03431e-16	0
P52657	Transcription initiation factor IIA subunit 2 OS=Homo sapiens OX=9606 GN=GTF2A2 PE=1 SV=1	12.4	NA	NA	1	1	NA	NA	NA	NA	NA	NA	NA	NA	0	0	0	0		NA	NA	1	1	0	NA			1.089	0.680099	8.47
Q9BQ67	Glutamate-rich WD repeat-containing protein 1 OS=Homo sapiens OX=9606 GN=GRWD1 PE=1 SV=1	49.4	NA	NA	1	1	2	2	0	0	1	1	0	0	0	10000	10000	unique		3	2	1	1	2.65349				1.182	0.859283	34.84
Q15102	Platelet-activating factor acetylhydrolase IB subunit gamma OS=Homo sapiens OX=9606 GN=PAFAH1B3 PE=1 SV=1	25.7	NA	NA	1	1	NA	NA	1	1	NA	NA	NA	NA	0	0	0	0		NA	NA	2	1	0	NA			1.07	0.659747	36.17
P51610	Host cell factor 1 OS=Homo sapiens OX=9606 GN=HCFC1 PE=1 SV=2	208.6	NA	NA	1	1	NA	NA	1	1	NA	NA	NA	NA	0	0	0	0		NA	NA	2	1	0	NA			1.631	0.833572	14.54
O76031	ATP-dependent Clp protease ATP-binding subunit clpX-like, mitochondrial OS=Homo sapiens OX=9606 GN=CLPX PE=1 SV=2	69.2	NA	NA	2	2	NA	NA	NA	NA	2	2	0	0	0	0	10000	unique		3	2	2	2	1.32675				1.435	0.975902	46.06
P12270	Nucleoprotein TPR OS=Homo sapiens OX=9606 GN=TPR PE=1 SV=3	267.1	NA	NA	1	1	NA	NA	1	1	NA	NA	NA	NA	0	0	0	0		NA	NA	2	1	0	NA			0.01	2.03431e-16	0
O14617	AP-3 complex subunit delta-1 OS=Homo sapiens OX=9606 GN=AP3D1 PE=1 SV=1	130.1	NA	NA	1	1	NA	NA	1	1	2	2	0	0	0	0	10000	unique		2	2	2	2	0.884498				1.735	0.685669	66.98
Q86TG7	Retrotransposon-derived protein PEG10 OS=Homo sapiens OX=9606 GN=PEG10 PE=1 SV=2	80.1	NA	NA	1	1	2	2	1	1	1	1	0	0	0	1.95394	10000	unique		3	2	2	1	1.32675				1.608	0.859283	42.85
P0DN79	Cystathionine beta-synthase-like protein OS=Homo sapiens OX=9606 GN=CBSL PE=1 SV=1	60.5	NA	NA	2	2	2	2	4	4	NA	NA	2	2	0	0.488486	0	0.488486		2	2	10	4	0.1769				0.685	0.00649457	13.76
Q6UVY6	DBH-like monooxygenase protein 1 OS=Homo sapiens OX=9606 GN=MOXD1 PE=1 SV=1	69.6	NA	NA	2	2	NA	NA	3	3	NA	NA	NA	NA	0	0	0	0		NA	NA	5	3	0	NA			0.986	0.443808	35.94
Q02952	A-kinase anchor protein 12 OS=Homo sapiens OX=9606 GN=AKAP12 PE=1 SV=4	191.4	NA	NA	1	1	1	1	0	0	1	1	1	1	0	10000	0.785324	unique		2	1	2	1	0.884498				1.34	0.977146	3.21
P00918	Carbonic anhydrase 2 OS=Homo sapiens OX=9606 GN=CA2 PE=1 SV=2	29.2	NA	NA	1	1	NA	NA	1	1	NA	NA	NA	NA	0	0	0	0		NA	NA	2	1	0	NA			0.674	0.0049367	19.51
Q5RKV6	Exosome complex component MTR3 OS=Homo sapiens OX=9606 GN=EXOSC6 PE=1 SV=1	28.2	NA	NA	2	2	NA	NA	1	1	1	1	0	0	0	0	10000	unique		1	1	3	2	0.294833	NA			1.315	0.975902	4.6
O60313	Dynamin-like 120 kDa protein, mitochondrial OS=Homo sapiens OX=9606 GN=OPA1 PE=1 SV=3	111.6	NA	NA	1	1	1	1	0	0	1	1	0	0	0	10000	10000	unique		2	1	2	1	0.884498				1.6	0.874722	22.72
Q9HD67	Unconventional myosin-X OS=Homo sapiens OX=9606 GN=MYO10 PE=1 SV=3	237.2	NA	NA	2	2	2	2	0	0	NA	NA	NA	NA	0	10000	0	unique		2	2	2	2	0.884498				1	0.466275	7412.26
Q9Y3A5	Ribosome maturation protein SBDS OS=Homo sapiens OX=9606 GN=SBDS PE=1 SV=4	28.7	NA	NA	1	1	1	1	1	1	1	1	4	3	0	0.976972	0.196331	1.1733		2	1	9	3	0.196555				1.424	0.977146	21.92
Q6PI48	Aspartate--tRNA ligase, mitochondrial OS=Homo sapiens OX=9606 GN=DARS2 PE=1 SV=1	73.5	NA	NA	1	1	1	1	0	0	1	1	1	1	0	10000	0.785324	unique		2	2	2	2	0.884498				1.35	0.978501	23.71
P47755	F-actin-capping protein subunit alpha-2 OS=Homo sapiens OX=9606 GN=CAPZA2 PE=1 SV=3	32.9	NA	NA	1	1	NA	NA	1	1	1	1	0	0	0	0	10000	unique		NA	NA	2	1	0	NA			NA	NA	NA
Q13442	28 kDa heat- and acid-stable phosphoprotein OS=Homo sapiens OX=9606 GN=PDAP1 PE=1 SV=1	20.6	NA	NA	1	1	1	1	1	1	NA	NA	1	1	0	0.976972	0	0.976972		3	1	3	1	0.884498				1.594	0.889636	40.49
Q9BUL5	PHD finger protein 23 OS=Homo sapiens OX=9606 GN=PHF23 PE=1 SV=1	43.8	NA	NA	1	1	NA	NA	NA	NA	NA	NA	NA	NA	0	0	0	0		NA	NA	1	1	0	NA			0.956	0.380183	11.71
Q8WWY3	U4/U6 small nuclear ribonucleoprotein Prp31 OS=Homo sapiens OX=9606 GN=PRPF31 PE=1 SV=2	55.4	NA	NA	1	1	NA	NA	NA	NA	4	4	2	2	0	0	1.57065	1.57065		5	4	3	2	1.47416				1.414	0.977146	12.7
P07954	Fumarate hydratase, mitochondrial OS=Homo sapiens OX=9606 GN=FH PE=1 SV=3	54.6	NA	NA	1	1	1	1	5	5	NA	NA	NA	NA	0	0.195394	0	0.195394		1	1	6	5	0.147416				0.581	0.000286567	6.88
Q9UBT2	SUMO-activating enzyme subunit 2 OS=Homo sapiens OX=9606 GN=UBA2 PE=1 SV=2	71.2	NA	NA	1	1	1	1	1	1	2	2	0	0	0	0.976972	10000	unique		3	2	2	1	1.32675				2.033	0.327313	69.55
P10515	Dihydrolipoyllysine-residue acetyltransferase component of pyruvate dehydrogenase complex, mitochondrial OS=Homo sapiens OX=9606 GN=DLAT PE=1 SV=3	69	NA	NA	1	1	NA	NA	NA	NA	NA	NA	NA	NA	0	0	0	0		NA	NA	2	1	0	NA			0.966	0.389939	40.21
P49756	RNA-binding protein 25 OS=Homo sapiens OX=9606 GN=RBM25 PE=1 SV=3	100.1	NA	NA	1	1	NA	NA	NA	NA	NA	NA	NA	NA	0	0	0	0		NA	NA	1	1	0	NA			1.368	0.993166	4.28
Q9Y3B2	Exosome complex component CSL4 OS=Homo sapiens OX=9606 GN=EXOSC1 PE=1 SV=1	21.4	NA	NA	1	1	NA	NA	NA	NA	NA	NA	NA	NA	0	0	0	0		NA	NA	1	1	0	NA			1.166	0.83574	3.54
Q9UG63	ATP-binding cassette sub-family F member 2 OS=Homo sapiens OX=9606 GN=ABCF2 PE=1 SV=2	71.2	NA	NA	2	2	1	1	0	0	1	1	0	0	0	10000	10000	unique		2	2	2	2	0.884498				1.305	0.972152	20.37
Q8N0Y7	Probable phosphoglycerate mutase 4 OS=Homo sapiens OX=9606 GN=PGAM4 PE=3 SV=1	28.8	NA	NA	1	1	NA	NA	NA	NA	NA	NA	NA	NA	0	0	0	0		NA	NA	NA	NA	NA	NA			NA	NA	NA
Q8WUA4	General transcription factor 3C polypeptide 2 OS=Homo sapiens OX=9606 GN=GTF3C2 PE=1 SV=2	100.6	NA	NA	1	1	1	1	1	1	NA	NA	NA	NA	0	0.976972	0	0.976972		1	1	2	1	0.442249				2.013	0.34564	11.42
P56134	ATP synthase subunit f, mitochondrial OS=Homo sapiens OX=9606 GN=ATP5MF PE=1 SV=3	10.9	NA	NA	1	1	NA	NA	NA	NA	NA	NA	NA	NA	0	0	0	0		NA	NA	1	1	0	NA			0.647	0.00232223	9.19
P49755	Transmembrane emp24 domain-containing protein 10 OS=Homo sapiens OX=9606 GN=TMED10 PE=1 SV=2	25	NA	NA	1	1	1	1	1	1	NA	NA	NA	NA	0	0.976972	0	0.976972		1	1	2	1	0.442249				0.928	0.305938	29.86
Q13685	Angio-associated migratory cell protein OS=Homo sapiens OX=9606 GN=AAMP PE=1 SV=2	46.7	NA	NA	1	1	NA	NA	NA	NA	NA	NA	NA	NA	0	0	0	0		NA	NA	1	1	0	NA			1.21	0.905216	17.77
P40938	Replication factor C subunit 3 OS=Homo sapiens OX=9606 GN=RFC3 PE=1 SV=2	40.5	NA	NA	2	2	2	2	2	2	1	1	0	0	0	0.976972	10000	unique		5	2	4	2	1.10562				1.587	0.899282	39.09
P53007	Tricarboxylate transport protein, mitochondrial OS=Homo sapiens OX=9606 GN=SLC25A1 PE=1 SV=2	34	NA	NA	1	1	1	1	1	1	1	1	0	0	0	0.976972	10000	unique		2	1	2	1	0.884498				1.05	0.590201	48.43
P30084	Enoyl-CoA hydratase, mitochondrial OS=Homo sapiens OX=9606 GN=ECHS1 PE=1 SV=4	31.4	NA	NA	1	1	NA	NA	4	4	NA	NA	1	1	0	0	0	0		NA	NA	7	4	0	NA			0.795	0.060011	4.9
Q6PGP7	Tetratricopeptide repeat protein 37 OS=Homo sapiens OX=9606 GN=TTC37 PE=1 SV=1	175.4	NA	NA	1	1	NA	NA	NA	NA	NA	NA	NA	NA	0	0	0	0		NA	NA	2	1	0	NA			1.263	0.959827	33.18
Q9Y6E2	Basic leucine zipper and W2 domain-containing protein 2 OS=Homo sapiens OX=9606 GN=BZW2 PE=1 SV=1	48.1	NA	NA	1	1	NA	NA	1	1	NA	NA	NA	NA	0	0	0	0		NA	NA	2	1	0	NA			1.16	0.82244	41.9
Q99426	Tubulin-folding cofactor B OS=Homo sapiens OX=9606 GN=TBCB PE=1 SV=2	27.3	NA	NA	1	1	1	1	1	1	2	2	3	3	0	0.976972	0.52355	1.50052		4	2	5	3	0.707598				1.225	0.924508	29.07
P17655	Calpain-2 catalytic subunit OS=Homo sapiens OX=9606 GN=CAPN2 PE=1 SV=6	79.9	NA	NA	1	1	NA	NA	NA	NA	NA	NA	NA	NA	0	0	0	0		NA	NA	1	1	0	NA			1.644	0.809061	7.72
O60610	Protein diaphanous homolog 1 OS=Homo sapiens OX=9606 GN=DIAPH1 PE=1 SV=2	141.3	NA	NA	1	1	1	1	4	4	NA	NA	NA	NA	0	0.244243	0	0.244243		1	1	5	4	0.1769	NA			1.142	0.779186	3.46
Q9UET6	Putative tRNA (cytidine(32)/guanosine(34)-2'-O)-methyltransferase OS=Homo sapiens OX=9606 GN=FTSJ1 PE=1 SV=2	36.1	NA	NA	1	1	1	1	0	0	NA	NA	NA	NA	0	10000	0	unique		1	1	1	1	0.884498				1.32	0.975902	30.39
Q9BU61	NADH dehydrogenase [ubiquinone] 1 alpha subcomplex assembly factor 3 OS=Homo sapiens OX=9606 GN=NDUFAF3 PE=1 SV=1	20.3	NA	NA	1	1	NA	NA	NA	NA	NA	NA	NA	NA	0	0	0	0		NA	NA	1	1	0	NA			1.306	0.972152	66.18
Q13573	SNW domain-containing protein 1 OS=Homo sapiens OX=9606 GN=SNW1 PE=1 SV=1	61.5	NA	NA	1	1	NA	NA	NA	NA	NA	NA	NA	NA	0	0	0	0		NA	NA	1	1	0	NA			1.615	0.850824	70.6
Q96CS3	FAS-associated factor 2 OS=Homo sapiens OX=9606 GN=FAF2 PE=1 SV=2	52.6	NA	NA	1	1	NA	NA	1	1	1	1	1	1	0	0	0.785324	0.785324		1	1	3	2	0.294833				1.317	0.975902	35.98
Q13085	Acetyl-CoA carboxylase 1 OS=Homo sapiens OX=9606 GN=ACACA PE=1 SV=2	265.4	NA	NA	1	1	3	3	1	1	2	2	1	1	0	2.93092	1.57065	4.50156		6	3	3	2	1.769				1.422	0.977146	23.55
P61619	Protein transport protein Sec61 subunit alpha isoform 1 OS=Homo sapiens OX=9606 GN=SEC61A1 PE=1 SV=2	52.2	NA	NA	1	1	NA	NA	1	1	NA	NA	NA	NA	0	0	0	0		NA	NA	2	2	0	NA			NA	NA	NA
P16435	NADPH--cytochrome P450 reductase OS=Homo sapiens OX=9606 GN=POR PE=1 SV=2	76.6	NA	NA	1	1	NA	NA	NA	NA	NA	NA	NA	NA	0	0	0	0		NA	NA	1	1	0	NA			1.171	0.842577	19.64
Q13895	Bystin OS=Homo sapiens OX=9606 GN=BYSL PE=1 SV=3	49.6	NA	NA	1	1	NA	NA	2	2	2	2	1	1	0	0	1.57065	1.57065		2	2	4	2	0.442249				2.017	0.341187	84.37
P11182	Lipoamide acyltransferase component of branched-chain alpha-keto acid dehydrogenase complex, mitochondrial OS=Homo sapiens OX=9606 GN=DBT PE=1 SV=3	53.5	NA	NA	1	1	1	1	1	1	NA	NA	NA	NA	0	0.976972	0	0.976972		1	1	2	2	0.442249				1.018	0.516763	8.48
Q9BPX5	Actin-related protein 2/3 complex subunit 5-like protein OS=Homo sapiens OX=9606 GN=ARPC5L PE=1 SV=1	16.9	NA	NA	1	1	NA	NA	NA	NA	NA	NA	NA	NA	0	0	0	0		NA	NA	1	1	0	NA			2.225	0.134166	62.65
Q9NQX4	Unconventional myosin-Vc OS=Homo sapiens OX=9606 GN=MYO5C PE=1 SV=2	202.7	NA	NA	1	1	NA	NA	NA	NA	NA	NA	NA	NA	0	0	0	0		NA	NA	1	1	0	NA			1.703	0.722083	99.08
O95819	Mitogen-activated protein kinase kinase kinase kinase 4 OS=Homo sapiens OX=9606 GN=MAP4K4 PE=1 SV=2	142	NA	NA	1	1	NA	NA	NA	NA	NA	NA	NA	NA	0	0	0	0		NA	NA	2	1	0	NA			1.177	0.850824	43.96
P02749	Beta-2-glycoprotein 1 OS=Homo sapiens OX=9606 GN=APOH PE=1 SV=3	38.3	NA	NA	1	1	1	1	1	1	1	1	0	0	0	0.976972	10000	unique		3	1	3	1	0.884498	NA			1.607	0.859283	59.53
Q9BXW7	Haloacid dehalogenase-like hydrolase domain-containing 5 OS=Homo sapiens OX=9606 GN=HDHD5 PE=1 SV=1	46.3	NA	NA	1	1	NA	NA	1	1	NA	NA	2	2	0	0	0	0		NA	NA	4	2	0	NA			1.012	0.502633	10.4
Q9P2W9	Syntaxin-18 OS=Homo sapiens OX=9606 GN=STX18 PE=1 SV=1	38.7	NA	NA	1	1	NA	NA	1	1	1	1	0	0	0	0	10000	unique		1	1	2	1	0.442249				1.394	0.990787	48.01
Q5VZM2	Ras-related GTP-binding protein B OS=Homo sapiens OX=9606 GN=RRAGB PE=1 SV=1	43.2	NA	NA	1	1	NA	NA	NA	NA	NA	NA	NA	NA	0	0	0	0		NA	NA	1	1	0	NA			1.259	0.957823	18.79
P62891	60S ribosomal protein L39 OS=Homo sapiens OX=9606 GN=RPL39 PE=1 SV=2	6.4	NA	NA	2	1	6	2	2	1	NA	NA	1	1	0	2.93092	0	2.93092		12	2	5	1	2.12279				1.245	0.945887	5.13
P42356	Phosphatidylinositol 4-kinase alpha OS=Homo sapiens OX=9606 GN=PI4KA PE=1 SV=4	236.7	NA	NA	1	1	NA	NA	1	1	1	1	0	0	0	0	10000	unique		1	1	2	1	0.442249				1.066	0.649934	18.16
O00116	Alkyldihydroxyacetonephosphate synthase, peroxisomal OS=Homo sapiens OX=9606 GN=AGPS PE=1 SV=1	72.9	NA	NA	1	1	NA	NA	1	1	NA	NA	NA	NA	0	0	0	0		NA	NA	2	2	0	NA			1.095	0.685669	17.15
Q92974	Rho guanine nucleotide exchange factor 2 OS=Homo sapiens OX=9606 GN=ARHGEF2 PE=1 SV=4	111.5	NA	NA	1	1	NA	NA	1	1	1	1	0	0	0	0	10000	unique		1	1	2	1	0.442249				1.607	0.859283	13.92
O95071	E3 ubiquitin-protein ligase UBR5 OS=Homo sapiens OX=9606 GN=UBR5 PE=1 SV=2	309.2	NA	NA	1	1	NA	NA	1	1	NA	NA	NA	NA	0	0	0	0		NA	NA	2	1	0	NA			1.386	0.993166	77.8
Q9BZM6	UL16-binding protein 1 OS=Homo sapiens OX=9606 GN=ULBP1 PE=1 SV=1	28	NA	NA	1	1	1	1	1	1	NA	NA	NA	NA	0	0.976972	0	0.976972		3	1	2	1	1.32675				1.089	0.680099	10.8
Q9HBH5	Retinol dehydrogenase 14 OS=Homo sapiens OX=9606 GN=RDH14 PE=1 SV=1	36.8	NA	NA	1	1	NA	NA	NA	NA	NA	NA	NA	NA	0	0	0	0		NA	NA	1	1	0	NA			1.701	0.723017	44.34
P18859	ATP synthase-coupling factor 6, mitochondrial OS=Homo sapiens OX=9606 GN=ATP5PF PE=1 SV=1	12.6	NA	NA	1	1	NA	NA	1	1	NA	NA	NA	NA	0	0	0	0		NA	NA	2	1	0	NA			0.749	0.0267146	20.22
Q8TF72	Protein Shroom3 OS=Homo sapiens OX=9606 GN=SHROOM3 PE=1 SV=2	216.7	NA	NA	2	1	1	1	1	1	2	1	2	1	0	0.976972	0.785324	1.7623		4	1	5	1	0.707598				0.977	0.42394	28.76
Q969U7	Proteasome assembly chaperone 2 OS=Homo sapiens OX=9606 GN=PSMG2 PE=1 SV=1	29.4	NA	NA	1	1	NA	NA	1	1	NA	NA	NA	NA	0	0	0	0		NA	NA	2	1	0	NA			NA	NA	NA
O95340	Bifunctional 3'-phosphoadenosine 5'-phosphosulfate synthase 2 OS=Homo sapiens OX=9606 GN=PAPSS2 PE=1 SV=2	69.5	NA	NA	1	1	NA	NA	1	1	NA	NA	NA	NA	0	0	0	0		NA	NA	4	2	0	NA			1.241	0.936632	16.55
Q9HCC0	Methylcrotonoyl-CoA carboxylase beta chain, mitochondrial OS=Homo sapiens OX=9606 GN=MCCC2 PE=1 SV=1	61.3	NA	NA	1	1	1	1	2	2	1	1	1	1	0	0.488486	0.785324	1.27381		2	2	4	3	0.442249				1.161	0.82244	7.78
P61421	V-type proton ATPase subunit d 1 OS=Homo sapiens OX=9606 GN=ATP6V0D1 PE=1 SV=1	40.3	NA	NA	1	1	1	1	0	0	NA	NA	NA	NA	0	10000	0	unique		1	1	2	1	0.442249	NA			1.463	0.972152	48.98
Q16637	Survival motor neuron protein OS=Homo sapiens OX=9606 GN=SMN1 PE=1 SV=1	31.8	NA	NA	2	2	NA	NA	2	2	NA	NA	NA	NA	0	0	0	0		NA	NA	7	3	0	NA			1.269	0.959827	5.59
Q13057	Bifunctional coenzyme A synthase OS=Homo sapiens OX=9606 GN=COASY PE=1 SV=4	62.3	NA	NA	1	1	1	1	1	1	NA	NA	1	1	0	0.976972	0	0.976972		1	1	3	1	0.294833				0.97	0.401012	8.29
Q99496	E3 ubiquitin-protein ligase RING2 OS=Homo sapiens OX=9606 GN=RNF2 PE=1 SV=1	37.6	NA	NA	1	1	NA	NA	NA	NA	NA	NA	NA	NA	0	0	0	0		NA	NA	1	1	0	NA			1.556	0.917322	30
Q9UHV9	Prefoldin subunit 2 OS=Homo sapiens OX=9606 GN=PFDN2 PE=1 SV=1	16.6	NA	NA	1	1	1	1	0	0	NA	NA	NA	NA	0	10000	0	unique		1	1	1	1	0.884498		NA		1.458	0.972152	12.39
Q9BYD3	39S ribosomal protein L4, mitochondrial OS=Homo sapiens OX=9606 GN=MRPL4 PE=1 SV=1	34.9	NA	NA	1	1	NA	NA	NA	NA	NA	NA	NA	NA	0	0	0	0		NA	NA	1	1	0	NA			0.838	0.110475	6.14
Q5BKZ1	DBIRD complex subunit ZNF326 OS=Homo sapiens OX=9606 GN=ZNF326 PE=1 SV=2	65.6	NA	NA	1	1	NA	NA	NA	NA	NA	NA	NA	NA	0	0	0	0		NA	NA	1	1	0	NA			1.255	0.956751	18.49
Q08431	Lactadherin OS=Homo sapiens OX=9606 GN=MFGE8 PE=1 SV=3	43.1	NA	NA	1	1	NA	NA	3	3	NA	NA	NA	NA	0	0	0	0		NA	NA	4	3	0	NA			1.276	0.963632	82.4
P50213	Isocitrate dehydrogenase [NAD] subunit alpha, mitochondrial OS=Homo sapiens OX=9606 GN=IDH3A PE=1 SV=1	39.6	NA	NA	1	1	1	1	0	0	1	1	0	0	0	10000	10000	unique		4	2	2	1	1.769				1.391	0.993166	21.2
P21741	Midkine OS=Homo sapiens OX=9606 GN=MDK PE=1 SV=1	15.6	NA	NA	1	1	NA	NA	NA	NA	NA	NA	NA	NA	0	0	0	0		NA	NA	1	1	0	NA			1.35	0.978501	43.83
P51784	Ubiquitin carboxyl-terminal hydrolase 11 OS=Homo sapiens OX=9606 GN=USP11 PE=1 SV=3	109.7	NA	NA	1	1	NA	NA	NA	NA	NA	NA	NA	NA	0	0	0	0		NA	NA	1	1	0	NA			1.386	0.993166	30.61
Q9C0B5	Palmitoyltransferase ZDHHC5 OS=Homo sapiens OX=9606 GN=ZDHHC5 PE=1 SV=2	77.5	NA	NA	1	1	NA	NA	NA	NA	NA	NA	NA	NA	0	0	0	0		NA	NA	1	1	0	NA			1.033	0.548106	26.13
P39656	Dolichyl-diphosphooligosaccharide--protein glycosyltransferase 48 kDa subunit OS=Homo sapiens OX=9606 GN=DDOST PE=1 SV=4	50.8	NA	NA	1	1	NA	NA	NA	NA	NA	NA	NA	NA	0	0	0	0		NA	NA	1	1	0	NA			1.018	0.516234	22.51
P61326	Protein mago nashi homolog OS=Homo sapiens OX=9606 GN=MAGOH PE=1 SV=1	17.2	NA	NA	1	1	NA	NA	1	1	1	1	1	1	0	0	0.785324	0.785324		3	1	6	2	0.442249	NA			0.694	0.00813999	3.63
P27482	Calmodulin-like protein 3 OS=Homo sapiens OX=9606 GN=CALML3 PE=1 SV=2	16.9	NA	NA	1	1	NA	NA	NA	NA	NA	NA	NA	NA	0	0	0	0		NA	NA	NA	NA	NA	NA	NA		NA	NA	NA
Q15843	NEDD8 OS=Homo sapiens OX=9606 GN=NEDD8 PE=1 SV=1	9.1	NA	NA	1	1	NA	NA	NA	NA	NA	NA	NA	NA	0	0	0	0		NA	NA	1	1	0	NA			1.568	0.905216	56.76
P35244	Replication protein A 14 kDa subunit OS=Homo sapiens OX=9606 GN=RPA3 PE=1 SV=1	13.6	NA	NA	1	1	1	1	1	1	NA	NA	NA	NA	0	0.976972	0	0.976972		3	1	2	1	1.32675				1.587	0.899282	9.75
O60518	Ran-binding protein 6 OS=Homo sapiens OX=9606 GN=RANBP6 PE=1 SV=2	124.6	NA	NA	1	1	NA	NA	NA	NA	NA	NA	1	1	0	0	0	0		NA	NA	NA	NA	NA	NA	NA		NA	NA	NA
P19388	DNA-directed RNA polymerases I, II, and III subunit RPABC1 OS=Homo sapiens OX=9606 GN=POLR2E PE=1 SV=4	24.5	NA	NA	1	1	1	1	1	1	1	1	0	0	0	0.976972	10000	unique		4	2	2	1	1.769				1.398	0.986503	45.36
P51812	Ribosomal protein S6 kinase alpha-3 OS=Homo sapiens OX=9606 GN=RPS6KA3 PE=1 SV=1	83.7	NA	NA	1	1	NA	NA	NA	NA	NA	NA	NA	NA	0	0	0	0		NA	NA	2	2	0	NA			0.996	0.466275	35.23
Q9ULV0	Unconventional myosin-Vb OS=Homo sapiens OX=9606 GN=MYO5B PE=1 SV=3	213.5	NA	NA	1	1	1	1	1	1	NA	NA	NA	NA	0	0.976972	0	0.976972		1	1	3	2	0.294833		NA		1.293	0.972152	1
O43633	Charged multivesicular body protein 2a OS=Homo sapiens OX=9606 GN=CHMP2A PE=1 SV=1	25.1	NA	NA	1	1	NA	NA	1	1	NA	NA	NA	NA	0	0	0	0		NA	NA	2	1	0	NA			1.511	0.957823	13.8
Q7Z5Y7	BTB/POZ domain-containing protein KCTD20 OS=Homo sapiens OX=9606 GN=KCTD20 PE=1 SV=1	47.5	NA	NA	1	1	NA	NA	NA	NA	NA	NA	NA	NA	0	0	0	0		NA	NA	2	1	0	NA			1.454	0.972543	1.88
P09001	39S ribosomal protein L3, mitochondrial OS=Homo sapiens OX=9606 GN=MRPL3 PE=1 SV=1	38.6	NA	NA	1	1	NA	NA	NA	NA	NA	NA	NA	NA	0	0	0	0		NA	NA	3	1	0	NA	NA		1.131	0.765311	43.09
P62995	Transformer-2 protein homolog beta OS=Homo sapiens OX=9606 GN=TRA2B PE=1 SV=1	33.6	NA	NA	1	1	NA	NA	NA	NA	NA	NA	NA	NA	0	0	0	0		NA	NA	3	1	0	NA	NA		1.344	0.97716	64.39
Q8IWS0	PHD finger protein 6 OS=Homo sapiens OX=9606 GN=PHF6 PE=1 SV=1	41.3	NA	NA	1	1	2	2	2	2	1	1	0	0	0	0.976972	10000	unique		3	2	3	2	0.884498				1.225	0.924326	4.03
P41223	Protein BUD31 homolog OS=Homo sapiens OX=9606 GN=BUD31 PE=1 SV=2	17	NA	NA	1	1	NA	NA	NA	NA	NA	NA	NA	NA	0	0	0	0		NA	NA	2	1	0	NA			1.037	0.556834	10.4
Q9NYP7	Elongation of very long chain fatty acids protein 5 OS=Homo sapiens OX=9606 GN=ELOVL5 PE=1 SV=1	35.3	NA	NA	1	1	NA	NA	NA	NA	NA	NA	NA	NA	0	0	0	0		NA	NA	2	1	0	NA			NA	NA	NA
Q99700	Ataxin-2 OS=Homo sapiens OX=9606 GN=ATXN2 PE=1 SV=2	140.2	NA	NA	1	1	NA	NA	NA	NA	NA	NA	NA	NA	0	0	0	0		NA	NA	1	1	0	NA	NA		1.451	0.974588	10.54
P09234	U1 small nuclear ribonucleoprotein C OS=Homo sapiens OX=9606 GN=SNRPC PE=1 SV=1	17.4	NA	NA	1	1	1	1	0	0	NA	NA	NA	NA	0	10000	0	unique		1	1	2	1	0.442249	NA	NA		1.909	0.466275	15.25
Q9BTW9	Tubulin-specific chaperone D OS=Homo sapiens OX=9606 GN=TBCD PE=1 SV=2	132.5	NA	NA	1	1	NA	NA	2	2	NA	NA	NA	NA	0	0	0	0		NA	NA	3	2	0	NA			0.92	0.283798	2.31
Q9NVI7	ATPase family AAA domain-containing protein 3A OS=Homo sapiens OX=9606 GN=ATAD3A PE=1 SV=2	71.3	NA	NA	1	1	NA	NA	1	1	3	3	0	0	0	0	10000	unique		3	3	2	1	1.32675				0.545	6.8936e-05	6.35
Q9BPU6	Dihydropyrimidinase-related protein 5 OS=Homo sapiens OX=9606 GN=DPYSL5 PE=1 SV=1	61.4	NA	NA	2	1	NA	NA	2	1	NA	NA	NA	NA	0	0	0	0		NA	NA	6	1	0	NA			0.707	0.0110345	4.6
Q9P032	NADH dehydrogenase [ubiquinone] 1 alpha subcomplex assembly factor 4 OS=Homo sapiens OX=9606 GN=NDUFAF4 PE=1 SV=1	20.3	NA	NA	1	1	NA	NA	NA	NA	NA	NA	NA	NA	0	0	0	0		NA	NA	1	1	0	NA	NA		1.094	0.685669	14.62
Q9UKM9	RNA-binding protein Raly OS=Homo sapiens OX=9606 GN=RALY PE=1 SV=1	32.4	NA	NA	1	1	NA	NA	NA	NA	NA	NA	NA	NA	0	0	0	0		NA	NA	1	1	0	NA			1.37	0.993166	52.85
P23470	Receptor-type tyrosine-protein phosphatase gamma OS=Homo sapiens OX=9606 GN=PTPRG PE=1 SV=4	161.9	NA	NA	1	1	NA	NA	NA	NA	NA	NA	NA	NA	0	0	0	0		NA	NA	1	1	0	NA	NA		1.524	0.945887	42.59
P30405	Peptidyl-prolyl cis-trans isomerase F, mitochondrial OS=Homo sapiens OX=9606 GN=PPIF PE=1 SV=1	22	NA	NA	1	1	1	1	0	0	NA	NA	NA	NA	0	10000	0	unique		1	1	1	1	0.884498				2.472	0.0386665	20.44
Q96P48	Arf-GAP with Rho-GAP domain, ANK repeat and PH domain-containing protein 1 OS=Homo sapiens OX=9606 GN=ARAP1 PE=1 SV=3	162.1	NA	NA	1	1	NA	NA	NA	NA	NA	NA	NA	NA	0	0	0	0		NA	NA	1	1	0	NA			1.109	0.712722	20.64
Q09161	Nuclear cap-binding protein subunit 1 OS=Homo sapiens OX=9606 GN=NCBP1 PE=1 SV=1	91.8	NA	NA	1	1	NA	NA	1	1	1	1	1	1	0	0	0.785324	0.785324		1	1	3	2	0.294833				1.476	0.972152	58.24
Q68DQ2	Very large A-kinase anchor protein OS=Homo sapiens OX=9606 GN=CRYBG3 PE=1 SV=3	330.4	NA	NA	1	1	NA	NA	NA	NA	NA	NA	NA	NA	0	0	0	0		NA	NA	3	1	0	NA			1.316	0.975902	15.27
P68133	Actin, alpha skeletal muscle OS=Homo sapiens OX=9606 GN=ACTA1 PE=1 SV=1	42	NA	NA	NA	NA	103	2	0	0	NA	NA	NA	NA	0	10000	0	unique		NA	NA	NA	NA	NA	NA	NA		NA	NA	NA
P54652	Heat shock-related 70 kDa protein 2 OS=Homo sapiens OX=9606 GN=HSPA2 PE=1 SV=1	70	NA	NA	NA	NA	35	1	0	0	NA	NA	NA	NA	0	10000	0	unique		100	1	0	0	unique	NA	NA		NA	NA	NA
P68431	Histone H3.1 OS=Homo sapiens OX=9606 GN=HIST1H3A PE=1 SV=2	15.4	NA	NA	NA	NA	11	3	0	0	8	1	0	0	0	10000	10000	unique		30	1	0	0	unique		NA		1.662	0.783922	94.68
O00410	Importin-5 OS=Homo sapiens OX=9606 GN=IPO5 PE=1 SV=4	123.6	NA	NA	NA	NA	3	3	3	3	NA	NA	NA	NA	0	0.976972	0	0.976972		4	3	6	3	0.589665				1.046	0.58176	8.18
Q14137	Ribosome biogenesis protein BOP1 OS=Homo sapiens OX=9606 GN=BOP1 PE=1 SV=2	83.6	NA	NA	NA	NA	1	1	0	0	NA	NA	NA	NA	0	10000	0	unique		2	1	0	0	unique		NA		NA	NA	NA
Q9H3U1	Protein unc-45 homolog A OS=Homo sapiens OX=9606 GN=UNC45A PE=1 SV=1	103	NA	NA	NA	NA	2	2	1	1	NA	NA	1	1	0	1.95394	0	1.95394		2	2	2	1	0.884498				NA	NA	NA
P36873	Serine/threonine-protein phosphatase PP1-gamma catalytic subunit OS=Homo sapiens OX=9606 GN=PPP1CC PE=1 SV=1	37	NA	NA	NA	NA	5	1	0	0	NA	NA	NA	NA	0	10000	0	unique		11	1	0	0	unique		NA		1.402	0.981024	2.1
Q7Z4W1	L-xylulose reductase OS=Homo sapiens OX=9606 GN=DCXR PE=1 SV=2	25.9	NA	NA	NA	NA	2	2	0	0	1	1	0	0	0	10000	10000	unique		3	2	0	0	unique		NA		1.9	0.466582	25.94
P06132	Uroporphyrinogen decarboxylase OS=Homo sapiens OX=9606 GN=UROD PE=1 SV=2	40.8	NA	NA	NA	NA	1	1	0	0	NA	NA	NA	NA	0	10000	0	unique		1	1	0	0	unique		NA		1.126	0.750363	21.65
Q9UBS4	DnaJ homolog subfamily B member 11 OS=Homo sapiens OX=9606 GN=DNAJB11 PE=1 SV=1	40.5	NA	NA	NA	NA	1	1	1	1	2	2	0	0	0	0.976972	10000	unique		3	2	1	1	2.65349				1.336	0.977146	23.48
Q01826	DNA-binding protein SATB1 OS=Homo sapiens OX=9606 GN=SATB1 PE=1 SV=1	85.9	NA	NA	NA	NA	1	1	0	0	NA	NA	NA	NA	0	10000	0	unique		1	1	0	0	unique		NA		1.111	0.715338	0
Q53EL6	Programmed cell death protein 4 OS=Homo sapiens OX=9606 GN=PDCD4 PE=1 SV=2	51.7	NA	NA	NA	NA	3	3	0	0	NA	NA	NA	NA	0	10000	0	unique		3	3	0	0	unique		NA		1.848	0.534412	2.36
Q9HC35	Echinoderm microtubule-associated protein-like 4 OS=Homo sapiens OX=9606 GN=EML4 PE=1 SV=3	108.8	NA	NA	NA	NA	1	1	1	1	1	1	1	1	0	0.976972	0.785324	1.7623		2	1	2	1	0.884498				2.064	0.284592	37.99
O75146	Huntingtin-interacting protein 1-related protein OS=Homo sapiens OX=9606 GN=HIP1R PE=1 SV=2	119.3	NA	NA	NA	NA	3	3	0	0	1	1	0	0	0	10000	10000	unique		4	3	0	0	unique		NA		1.532	0.936632	25.89
P00558	Phosphoglycerate kinase 1 OS=Homo sapiens OX=9606 GN=PGK1 PE=1 SV=3	44.6	NA	NA	NA	NA	2	2	0	0	NA	NA	NA	NA	0	10000	0	unique		3	2	0	0	unique		NA		1.968	0.389939	24.22
Q15293	Reticulocalbin-1 OS=Homo sapiens OX=9606 GN=RCN1 PE=1 SV=1	38.9	NA	NA	NA	NA	2	2	2	2	2	2	1	1	0	0.976972	1.57065	2.54762		4	2	4	2	0.884498				0.993	0.466275	26.41
Q14318	Peptidyl-prolyl cis-trans isomerase FKBP8 OS=Homo sapiens OX=9606 GN=FKBP8 PE=1 SV=2	44.5	NA	NA	NA	NA	1	1	1	1	NA	NA	NA	NA	0	0.976972	0	0.976972		1	1	1	1	0.884498				1.084	0.675953	14.46
Q99986	Serine/threonine-protein kinase VRK1 OS=Homo sapiens OX=9606 GN=VRK1 PE=1 SV=1	45.4	NA	NA	NA	NA	2	2	1	1	1	1	0	0	0	1.95394	10000	unique		3	2	1	1	2.65349				1.599	0.877678	39.92
P11387	DNA topoisomerase 1 OS=Homo sapiens OX=9606 GN=TOP1 PE=1 SV=2	90.7	NA	NA	NA	NA	2	2	0	0	1	1	0	0	0	10000	10000	unique		3	2	0	0	unique		NA		1.981	0.386694	46.96
Q8TDD1	ATP-dependent RNA helicase DDX54 OS=Homo sapiens OX=9606 GN=DDX54 PE=1 SV=2	98.5	NA	NA	NA	NA	1	1	0	0	NA	NA	NA	NA	0	10000	0	unique		3	1	0	0	unique		NA		1.383	0.994434	18.58
Q96PY5	Formin-like protein 2 OS=Homo sapiens OX=9606 GN=FMNL2 PE=1 SV=3	123.2	NA	NA	NA	NA	2	2	6	6	1	1	0	0	0	0.325657	10000	unique		3	2	6	6	0.442249				1.313	0.975902	68.75
Q8N9B5	Junction-mediating and -regulatory protein OS=Homo sapiens OX=9606 GN=JMY PE=1 SV=2	111.4	NA	NA	NA	NA	2	2	0	0	NA	NA	NA	NA	0	10000	0	unique		2	2	0	0	unique		NA		2.15	0.193904	38.35
Q9Y4I1	Unconventional myosin-Va OS=Homo sapiens OX=9606 GN=MYO5A PE=1 SV=2	215.3	NA	NA	NA	NA	3	3	1	1	NA	NA	NA	NA	0	2.93092	0	2.93092		3	3	1	1	2.65349				1.552	0.923261	22.69
P28340	DNA polymerase delta catalytic subunit OS=Homo sapiens OX=9606 GN=POLD1 PE=1 SV=2	123.6	NA	NA	NA	NA	1	1	0	0	2	1	0	0	0	10000	10000	unique		3	1	0	0	unique		NA		1.288	0.972152	41.76
Q8WUA2	Peptidyl-prolyl cis-trans isomerase-like 4 OS=Homo sapiens OX=9606 GN=PPIL4 PE=1 SV=1	57.2	NA	NA	NA	NA	1	1	0	0	1	1	0	0	0	10000	10000	unique		2	2	0	0	unique		NA		1.291	0.972152	28.47
Q9UID3	Vacuolar protein sorting-associated protein 51 homolog OS=Homo sapiens OX=9606 GN=VPS51 PE=1 SV=2	86	NA	NA	NA	NA	1	1	1	1	NA	NA	NA	NA	0	0.976972	0	0.976972		1	1	1	1	0.884498				NA	NA	NA
P36915	Guanine nucleotide-binding protein-like 1 OS=Homo sapiens OX=9606 GN=GNL1 PE=1 SV=2	68.6	NA	NA	NA	NA	1	1	2	2	1	1	1	1	0	0.488486	0.785324	1.27381		3	2	3	3	0.884498				1.316	0.975902	0.16
P42679	Megakaryocyte-associated tyrosine-protein kinase OS=Homo sapiens OX=9606 GN=MATK PE=1 SV=1	56.4	NA	NA	NA	NA	2	1	0	0	NA	NA	1	1	0	10000	0	unique		NA	NA	NA	NA	NA	NA	NA		NA	NA	NA
Q9NRW7	Vacuolar protein sorting-associated protein 45 OS=Homo sapiens OX=9606 GN=VPS45 PE=1 SV=1	65	NA	NA	NA	NA	1	1	1	1	NA	NA	NA	NA	0	0.976972	0	0.976972		1	1	1	1	0.884498				1.105	0.707492	12.81
P63000	Ras-related C3 botulinum toxin substrate 1 OS=Homo sapiens OX=9606 GN=RAC1 PE=1 SV=1	21.4	NA	NA	NA	NA	3	2	4	4	NA	NA	NA	NA	0	0.732729	0	0.732729		9	4	7	4	1.13721				1.327	0.977146	54.9
Q7L0Y3	tRNA methyltransferase 10 homolog C OS=Homo sapiens OX=9606 GN=TRMT10C PE=1 SV=2	47.3	NA	NA	NA	NA	1	1	1	1	1	1	2	2	0	0.976972	0.392662	1.36963		2	2	3	2	0.589665				1.606	0.860961	39.08
Q7RTP6	[F-actin]-monooxygenase MICAL3 OS=Homo sapiens OX=9606 GN=MICAL3 PE=1 SV=2	224.2	NA	NA	NA	NA	1	1	0	0	NA	NA	NA	NA	0	10000	0	unique		1	1	0	0	unique		NA		100	2.03431e-16	0
Q96S59	Ran-binding protein 9 OS=Homo sapiens OX=9606 GN=RANBP9 PE=1 SV=1	77.8	NA	NA	NA	NA	1	1	0	0	NA	NA	NA	NA	0	10000	0	unique		1	1	0	0	unique		NA		1.397	0.986503	37.9
O95777	U6 snRNA-associated Sm-like protein LSm8 OS=Homo sapiens OX=9606 GN=LSM8 PE=1 SV=3	10.4	NA	NA	NA	NA	1	1	0	0	NA	NA	1	1	0	10000	0	unique		1	1	1	1	0.884498		NA		1.711	0.71436	29.99
O75475	PC4 and SFRS1-interacting protein OS=Homo sapiens OX=9606 GN=PSIP1 PE=1 SV=1	60.1	NA	NA	NA	NA	2	2	0	0	NA	NA	NA	NA	0	10000	0	unique		3	3	0	0	unique		NA		1.717	0.70914	31.63
O95400	CD2 antigen cytoplasmic tail-binding protein 2 OS=Homo sapiens OX=9606 GN=CD2BP2 PE=1 SV=1	37.6	NA	NA	NA	NA	1	1	1	1	NA	NA	1	1	0	0.976972	0	0.976972		1	1	2	1	0.442249				1.278	0.967796	9.17
A1L390	Pleckstrin homology domain-containing family G member 3 OS=Homo sapiens OX=9606 GN=PLEKHG3 PE=1 SV=1	134.3	NA	NA	NA	NA	1	1	0	0	NA	NA	NA	NA	0	10000	0	unique		1	1	0	0	unique		NA		NA	NA	NA
Q15181	Inorganic pyrophosphatase OS=Homo sapiens OX=9606 GN=PPA1 PE=1 SV=2	32.6	NA	NA	NA	NA	1	1	0	0	NA	NA	NA	NA	0	10000	0	unique		1	1	0	0	unique		NA		1.776	0.658186	40.29
P13796	Plastin-2 OS=Homo sapiens OX=9606 GN=LCP1 PE=1 SV=6	70.2	NA	NA	NA	NA	2	2	2	2	NA	NA	NA	NA	0	0.976972	0	0.976972		2	2	2	2	0.884498				0.998	0.466275	15.49
O95232	Luc7-like protein 3 OS=Homo sapiens OX=9606 GN=LUC7L3 PE=1 SV=2	51.4	NA	NA	NA	NA	1	1	1	1	1	1	0	0	0	0.976972	10000	unique		2	1	1	1	1.769				1.392	0.993166	45.88
O14874	[3-methyl-2-oxobutanoate dehydrogenase [lipoamide]] kinase, mitochondrial OS=Homo sapiens OX=9606 GN=BCKDK PE=1 SV=2	46.3	NA	NA	NA	NA	1	1	0	0	NA	NA	NA	NA	0	10000	0	unique		1	1	0	0	unique		NA		0.97	0.401012	138.02
Q9BZL4	Protein phosphatase 1 regulatory subunit 12C OS=Homo sapiens OX=9606 GN=PPP1R12C PE=1 SV=1	84.8	NA	NA	NA	NA	1	1	0	0	NA	NA	NA	NA	0	10000	0	unique		1	1	0	0	unique		NA		100	2.03431e-16	0
P85298	Rho GTPase-activating protein 8 OS=Homo sapiens OX=9606 GN=ARHGAP8 PE=1 SV=1	53.5	NA	NA	NA	NA	1	1	0	0	NA	NA	NA	NA	0	10000	0	unique		1	1	0	0	unique		NA		1.21	0.905216	3.39
Q9NUD5	Zinc finger CCHC domain-containing protein 3 OS=Homo sapiens OX=9606 GN=ZCCHC3 PE=1 SV=2	43.5	NA	NA	NA	NA	1	1	1	1	NA	NA	NA	NA	0	0.976972	0	0.976972		1	1	1	1	0.884498				1.241	0.936632	13.54
Q15560	Transcription elongation factor A protein 2 OS=Homo sapiens OX=9606 GN=TCEA2 PE=1 SV=1	33.6	NA	NA	NA	NA	1	1	1	1	1	1	0	0	0	0.976972	10000	unique		2	1	1	1	1.769				0.01	2.03431e-16	0
Q9H2G2	STE20-like serine/threonine-protein kinase OS=Homo sapiens OX=9606 GN=SLK PE=1 SV=1	142.6	NA	NA	NA	NA	2	2	1	1	NA	NA	1	1	0	1.95394	0	1.95394		3	2	3	1	0.884498				1.485	0.967796	23.47
Q9NRX4	14 kDa phosphohistidine phosphatase OS=Homo sapiens OX=9606 GN=PHPT1 PE=1 SV=1	13.8	NA	NA	NA	NA	1	1	0	0	NA	NA	NA	NA	0	10000	0	unique		1	1	0	0	unique		NA		2.397	0.0574435	28.95
Q9Y4Z0	U6 snRNA-associated Sm-like protein LSm4 OS=Homo sapiens OX=9606 GN=LSM4 PE=1 SV=1	15.3	NA	NA	NA	NA	1	1	0	0	NA	NA	NA	NA	0	10000	0	unique		2	1	0	0	unique		NA		1.268	0.959827	27.63
Q86YQ8	Copine-8 OS=Homo sapiens OX=9606 GN=CPNE8 PE=1 SV=2	63.1	NA	NA	NA	NA	1	1	0	0	NA	NA	NA	NA	0	10000	0	unique		1	1	0	0	unique		NA		2.273	0.108332	0.18
P13984	General transcription factor IIF subunit 2 OS=Homo sapiens OX=9606 GN=GTF2F2 PE=1 SV=2	28.4	NA	NA	NA	NA	1	1	0	0	1	1	1	1	0	10000	0.785324	unique		2	1	1	1	1.769				1.335	0.977146	22.29
Q7Z478	ATP-dependent RNA helicase DHX29 OS=Homo sapiens OX=9606 GN=DHX29 PE=1 SV=2	155.1	NA	NA	NA	NA	1	1	1	1	1	1	1	1	0	0.976972	0.785324	1.7623		2	2	2	1	0.884498				1.792	0.62723	38.55
Q9UBD5	Origin recognition complex subunit 3 OS=Homo sapiens OX=9606 GN=ORC3 PE=1 SV=1	82.2	NA	NA	NA	NA	1	1	1	1	NA	NA	NA	NA	0	0.976972	0	0.976972		1	1	1	1	0.884498		NA		1.7	0.723017	3.19
Q15853	Upstream stimulatory factor 2 OS=Homo sapiens OX=9606 GN=USF2 PE=1 SV=1	36.9	NA	NA	NA	NA	1	1	0	0	NA	NA	NA	NA	0	10000	0	unique		1	1	0	0	unique		NA		0.131	2.03431e-16	16.63
O00567	Nucleolar protein 56 OS=Homo sapiens OX=9606 GN=NOP56 PE=1 SV=4	66	NA	NA	NA	NA	1	1	0	0	NA	NA	NA	NA	0	10000	0	unique		1	1	0	0	unique		NA		1.403	0.980165	36.5
P22059	Oxysterol-binding protein 1 OS=Homo sapiens OX=9606 GN=OSBP PE=1 SV=1	89.4	NA	NA	NA	NA	1	1	0	0	NA	NA	NA	NA	0	10000	0	unique		1	1	0	0	unique		NA		1.246	0.945887	0.67
P11310	Medium-chain specific acyl-CoA dehydrogenase, mitochondrial OS=Homo sapiens OX=9606 GN=ACADM PE=1 SV=1	46.6	NA	NA	NA	NA	1	1	2	2	NA	NA	NA	NA	0	0.488486	0	0.488486		2	1	2	2	0.884498				1.031	0.544218	17.47
P51617	Interleukin-1 receptor-associated kinase 1 OS=Homo sapiens OX=9606 GN=IRAK1 PE=1 SV=2	76.5	NA	NA	NA	NA	1	1	0	0	1	1	0	0	0	10000	10000	unique		2	1	0	0	unique		NA		1.117	0.723017	16.58
Q9NZ01	Very-long-chain enoyl-CoA reductase OS=Homo sapiens OX=9606 GN=TECR PE=1 SV=1	36	NA	NA	NA	NA	1	1	0	0	NA	NA	NA	NA	0	10000	0	unique		1	1	0	0	unique		NA		3.063	0.00104769	110.92
O43663	Protein regulator of cytokinesis 1 OS=Homo sapiens OX=9606 GN=PRC1 PE=1 SV=2	71.6	NA	NA	NA	NA	1	1	0	0	NA	NA	NA	NA	0	10000	0	unique		1	1	0	0	unique		NA		4.592	4.43347e-08	86.04
Q8TB72	Pumilio homolog 2 OS=Homo sapiens OX=9606 GN=PUM2 PE=1 SV=2	114.1	NA	NA	NA	NA	1	1	0	0	NA	NA	NA	NA	0	10000	0	unique		3	1	0	0	unique		NA		1.333	0.977146	27.33
O43237	Cytoplasmic dynein 1 light intermediate chain 2 OS=Homo sapiens OX=9606 GN=DYNC1LI2 PE=1 SV=1	54.1	NA	NA	NA	NA	1	1	0	0	NA	NA	NA	NA	0	10000	0	unique		1	1	0	0	unique		NA		1.696	0.731281	8.64
Q9ULA0	Aspartyl aminopeptidase OS=Homo sapiens OX=9606 GN=DNPEP PE=1 SV=1	52.4	NA	NA	NA	NA	1	1	1	1	1	1	0	0	0	0.976972	10000	unique		2	1	1	1	1.769				1.167	0.83574	12.86
Q14320	Protein FAM50A OS=Homo sapiens OX=9606 GN=FAM50A PE=1 SV=2	40.2	NA	NA	NA	NA	2	2	0	0	3	2	2	2	0	10000	1.17799	unique		6	2	4	2	1.32675				1.302	0.972152	31.72
Q86WN1	F-BAR and double SH3 domains protein 1 OS=Homo sapiens OX=9606 GN=FCHSD1 PE=1 SV=1	76.9	NA	NA	NA	NA	1	1	0	0	NA	NA	NA	NA	0	10000	0	unique		1	1	0	0	unique		NA		1.432	0.977146	27.49
Q99959	Plakophilin-2 OS=Homo sapiens OX=9606 GN=PKP2 PE=1 SV=2	97.4	NA	NA	NA	NA	1	1	0	0	NA	NA	NA	NA	0	10000	0	unique		1	1	0	0	unique		NA		1.309	0.974513	51.15
O00161	Synaptosomal-associated protein 23 OS=Homo sapiens OX=9606 GN=SNAP23 PE=1 SV=1	23.3	NA	NA	NA	NA	1	1	3	3	NA	NA	NA	NA	0	0.325657	0	0.325657		1	1	3	3	0.294833				1.535	0.936632	63.56
P00505	Aspartate aminotransferase, mitochondrial OS=Homo sapiens OX=9606 GN=GOT2 PE=1 SV=3	47.5	NA	NA	NA	NA	1	1	1	1	NA	NA	NA	NA	0	0.976972	0	0.976972		1	1	1	1	0.884498				1.643	0.812246	60.92
Q9Y580	RNA-binding protein 7 OS=Homo sapiens OX=9606 GN=RBM7 PE=1 SV=1	30.5	NA	NA	NA	NA	1	1	0	0	NA	NA	NA	NA	0	10000	0	unique		1	1	0	0	unique		NA		1.273	0.960611	2.66
Q15427	Splicing factor 3B subunit 4 OS=Homo sapiens OX=9606 GN=SF3B4 PE=1 SV=1	44.4	NA	NA	NA	NA	1	1	2	2	2	2	1	1	0	0.488486	1.57065	2.05913		4	2	5	3	0.707598				2.445	0.0443307	22.59
Q9BSH4	Translational activator of cytochrome c oxidase 1 OS=Homo sapiens OX=9606 GN=TACO1 PE=1 SV=1	32.5	NA	NA	NA	NA	1	1	1	1	NA	NA	NA	NA	0	0.976972	0	0.976972		2	1	1	1	1.769				1.467	0.972152	47.09
Q6DKI1	60S ribosomal protein L7-like 1 OS=Homo sapiens OX=9606 GN=RPL7L1 PE=1 SV=2	29.7	NA	NA	NA	NA	1	1	0	0	NA	NA	NA	NA	0	10000	0	unique		2	1	0	0	unique		NA		100	2.03431e-16	0
P30041	Peroxiredoxin-6 OS=Homo sapiens OX=9606 GN=PRDX6 PE=1 SV=3	25	NA	NA	NA	NA	1	1	0	0	NA	NA	NA	NA	0	10000	0	unique		2	1	0	0	unique		NA		3.723	1.40406e-05	43.14
Q86TV6	Tetratricopeptide repeat protein 7B OS=Homo sapiens OX=9606 GN=TTC7B PE=1 SV=3	94.1	NA	NA	NA	NA	1	1	1	1	NA	NA	NA	NA	0	0.976972	0	0.976972		1	1	1	1	0.884498				1.145	0.788136	25.68
Q00577	Transcriptional activator protein Pur-alpha OS=Homo sapiens OX=9606 GN=PURA PE=1 SV=2	34.9	NA	NA	NA	NA	1	1	0	0	NA	NA	NA	NA	0	10000	0	unique		NA	NA	NA	NA	NA	NA	NA		NA	NA	NA
Q92839	Hyaluronan synthase 1 OS=Homo sapiens OX=9606 GN=HAS1 PE=1 SV=2	64.8	NA	NA	NA	NA	1	1	0	0	NA	NA	NA	NA	0	10000	0	unique		5	1	0	0	unique		NA		1.699	0.723504	20.58
Q96G23	Ceramide synthase 2 OS=Homo sapiens OX=9606 GN=CERS2 PE=1 SV=1	44.8	NA	NA	NA	NA	1	1	1	1	NA	NA	NA	NA	0	0.976972	0	0.976972		1	1	1	1	0.884498				NA	NA	NA
Q13561	Dynactin subunit 2 OS=Homo sapiens OX=9606 GN=DCTN2 PE=1 SV=4	44.2	NA	NA	NA	NA	1	1	0	0	NA	NA	NA	NA	0	10000	0	unique		1	1	0	0	unique		NA		1.356	0.981595	24.48
Q9UBQ0	Vacuolar protein sorting-associated protein 29 OS=Homo sapiens OX=9606 GN=VPS29 PE=1 SV=1	20.5	NA	NA	NA	NA	1	1	0	0	NA	NA	NA	NA	0	10000	0	unique		1	1	0	0	unique		NA		1.613	0.853205	27.78
Q8WXX5	DnaJ homolog subfamily C member 9 OS=Homo sapiens OX=9606 GN=DNAJC9 PE=1 SV=1	29.9	NA	NA	NA	NA	1	1	0	0	NA	NA	NA	NA	0	10000	0	unique		2	1	0	0	unique		NA		1.815	0.585661	3.22
Q9Y6G9	Cytoplasmic dynein 1 light intermediate chain 1 OS=Homo sapiens OX=9606 GN=DYNC1LI1 PE=1 SV=3	56.5	NA	NA	NA	NA	1	1	0	0	NA	NA	NA	NA	0	10000	0	unique		1	1	0	0	unique		NA		1.811	0.587926	28.35
Q9UGN5	Poly [ADP-ribose] polymerase 2 OS=Homo sapiens OX=9606 GN=PARP2 PE=1 SV=2	66.2	NA	NA	NA	NA	1	1	1	1	NA	NA	NA	NA	0	0.976972	0	0.976972		1	1	1	1	0.884498				1.458	0.972152	32.5
Q9BXS4	Transmembrane protein 59 OS=Homo sapiens OX=9606 GN=TMEM59 PE=1 SV=1	36.2	NA	NA	NA	NA	1	1	0	0	NA	NA	NA	NA	0	10000	0	unique		1	1	0	0	unique		NA		4.383	1.75676e-07	70.41
O75477	Erlin-1 OS=Homo sapiens OX=9606 GN=ERLIN1 PE=1 SV=1	38.9	NA	NA	NA	NA	1	1	1	1	NA	NA	NA	NA	0	0.976972	0	0.976972		2	1	1	1	1.769				100	2.03431e-16	0
Q07065	Cytoskeleton-associated protein 4 OS=Homo sapiens OX=9606 GN=CKAP4 PE=1 SV=2	66	NA	NA	NA	NA	1	1	1	1	5	5	0	0	0	0.976972	10000	unique		7	5	1	1	6.19148				1.229	0.929497	10.21
Q9BZQ8	Protein Niban OS=Homo sapiens OX=9606 GN=FAM129A PE=1 SV=1	103.1	NA	NA	NA	NA	1	1	1	1	NA	NA	NA	NA	0	0.976972	0	0.976972		1	1	1	1	0.884498				1.118	0.723017	38.16
Q01085	Nucleolysin TIAR OS=Homo sapiens OX=9606 GN=TIAL1 PE=1 SV=1	41.6	NA	NA	NA	NA	1	1	0	0	NA	NA	NA	NA	0	10000	0	unique		1	1	0	0	unique		NA		1.985	0.383355	4.67
Q9Y478	5'-AMP-activated protein kinase subunit beta-1 OS=Homo sapiens OX=9606 GN=PRKAB1 PE=1 SV=4	30.4	NA	NA	NA	NA	1	1	0	0	NA	NA	NA	NA	0	10000	0	unique		1	1	0	0	unique		NA		NA	NA	NA
P05534	HLA class I histocompatibility antigen, A-24 alpha chain OS=Homo sapiens OX=9606 GN=HLA-A PE=1 SV=2	40.7	NA	NA	NA	NA	1	1	1	1	NA	NA	NA	NA	0	0.976972	0	0.976972		1	1	2	1	0.442249		NA		1.434	0.975902	4.45
Q96A33	Coiled-coil domain-containing protein 47 OS=Homo sapiens OX=9606 GN=CCDC47 PE=1 SV=1	55.8	NA	NA	NA	NA	1	1	0	0	3	3	1	1	0	10000	2.35597	unique		4	3	1	1	3.53799				1.015	0.509281	8.39
P50225	Sulfotransferase 1A1 OS=Homo sapiens OX=9606 GN=SULT1A1 PE=1 SV=3	34.1	NA	NA	NA	NA	1	1	0	0	NA	NA	NA	NA	0	10000	0	unique		1	1	0	0	unique		NA		1.588	0.899282	44.79
Q8WUY1	Protein THEM6 OS=Homo sapiens OX=9606 GN=THEM6 PE=1 SV=2	23.9	NA	NA	NA	NA	1	1	0	0	NA	NA	NA	NA	0	10000	0	unique		1	1	0	0	unique		NA		1.306	0.972543	52.15
Q9UBP0	Spastin OS=Homo sapiens OX=9606 GN=SPAST PE=1 SV=1	67.2	NA	NA	NA	NA	1	1	0	0	NA	NA	NA	NA	0	10000	0	unique		2	1	0	0	unique		NA		1.49	0.962493	17.25
P10599	Thioredoxin OS=Homo sapiens OX=9606 GN=TXN PE=1 SV=3	11.7	NA	NA	NA	NA	1	1	1	1	1	1	4	3	0	0.976972	0.196331	1.1733		3	1	6	3	0.442249				1.151	0.79751	7.33
Q13485	Mothers against decapentaplegic homolog 4 OS=Homo sapiens OX=9606 GN=SMAD4 PE=1 SV=1	60.4	NA	NA	NA	NA	1	1	0	0	NA	NA	NA	NA	0	10000	0	unique		1	1	0	0	unique		NA		2.263	0.113571	67.42
Q9H4I3	TraB domain-containing protein OS=Homo sapiens OX=9606 GN=TRABD PE=1 SV=1	42.3	NA	NA	NA	NA	1	1	0	0	NA	NA	NA	NA	0	10000	0	unique		1	1	0	0	unique		NA		NA	NA	NA
Q8TF68	Zinc finger protein 384 OS=Homo sapiens OX=9606 GN=ZNF384 PE=1 SV=2	63.2	NA	NA	NA	NA	1	1	0	0	NA	NA	NA	NA	0	10000	0	unique		1	1	0	0	unique	NA	NA		2.044	0.311276	36.01
Q96N67	Dedicator of cytokinesis protein 7 OS=Homo sapiens OX=9606 GN=DOCK7 PE=1 SV=4	242.4	NA	NA	NA	NA	1	1	0	0	NA	NA	NA	NA	0	10000	0	unique		1	1	0	0	unique		NA		1.48	0.971814	24.01
Q6EEV6	Small ubiquitin-related modifier 4 OS=Homo sapiens OX=9606 GN=SUMO4 PE=1 SV=2	10.7	NA	NA	NA	NA	1	1	1	1	NA	NA	1	1	0	0.976972	0	0.976972		1	1	2	1	0.442249	NA			1.562	0.908418	39.45
O00411	DNA-directed RNA polymerase, mitochondrial OS=Homo sapiens OX=9606 GN=POLRMT PE=1 SV=2	138.5	NA	NA	NA	NA	1	1	1	1	NA	NA	1	1	0	0.976972	0	0.976972		1	1	3	2	0.294833				1.253	0.956464	31.82
A1L0T0	Acetolactate synthase-like protein OS=Homo sapiens OX=9606 GN=ILVBL PE=1 SV=2	67.8	NA	NA	NA	NA	1	1	2	2	NA	NA	NA	NA	0	0.488486	0	0.488486		1	1	3	2	0.294833				1.062	0.631544	3.32
Q00796	Sorbitol dehydrogenase OS=Homo sapiens OX=9606 GN=SORD PE=1 SV=4	38.3	NA	NA	NA	NA	1	1	1	1	1	1	0	0	0	0.976972	10000	unique		2	1	1	1	1.769		NA		1.62	0.846937	37.89
Q9C037	E3 ubiquitin-protein ligase TRIM4 OS=Homo sapiens OX=9606 GN=TRIM4 PE=1 SV=2	57.4	NA	NA	NA	NA	4	1	0	0	NA	NA	3	1	0	10000	0	unique		14	1	11	1	1.12572				1.464	0.972152	60.24
Q9UHA4	Ragulator complex protein LAMTOR3 OS=Homo sapiens OX=9606 GN=LAMTOR3 PE=1 SV=1	13.6	NA	NA	NA	NA	1	1	0	0	1	1	0	0	0	10000	10000	unique		3	1	0	0	unique	NA	NA		1.387	0.993166	44.33
O00299	Chloride intracellular channel protein 1 OS=Homo sapiens OX=9606 GN=CLIC1 PE=1 SV=4	26.9	NA	NA	NA	NA	1	1	0	0	NA	NA	1	1	0	10000	0	unique		1	1	1	1	0.884498	NA			1.284	0.971814	9.04
Q9NYD6	Homeobox protein Hox-C10 OS=Homo sapiens OX=9606 GN=HOXC10 PE=1 SV=2	38	NA	NA	NA	NA	1	1	0	0	NA	NA	NA	NA	0	10000	0	unique		2	1	0	0	unique	NA	NA		2.229	0.13168	39.8
Q7Z7L1	Schlafen family member 11 OS=Homo sapiens OX=9606 GN=SLFN11 PE=1 SV=2	102.8	NA	NA	NA	NA	1	1	0	0	1	1	0	0	0	10000	10000	unique		2	1	0	0	unique		NA		1.436	0.975902	40.63
Q02978	Mitochondrial 2-oxoglutarate/malate carrier protein OS=Homo sapiens OX=9606 GN=SLC25A11 PE=1 SV=3	34	NA	NA	NA	NA	1	1	0	0	1	1	0	0	0	10000	10000	unique		2	1	0	0	unique		NA		0.836	0.108332	10.95
Q02252	Methylmalonate-semialdehyde dehydrogenase [acylating], mitochondrial OS=Homo sapiens OX=9606 GN=ALDH6A1 PE=1 SV=2	57.8	NA	NA	NA	NA	1	1	1	1	NA	NA	NA	NA	0	0.976972	0	0.976972		1	1	1	1	0.884498	NA	NA		1.152	0.800648	27.13
O75569	Interferon-inducible double-stranded RNA-dependent protein kinase activator A OS=Homo sapiens OX=9606 GN=PRKRA PE=1 SV=1	34.4	NA	NA	NA	NA	1	1	2	2	1	1	0	0	0	0.488486	10000	unique		2	2	2	2	0.884498				1.21	0.905216	7.75
Q9H267	Vacuolar protein sorting-associated protein 33B OS=Homo sapiens OX=9606 GN=VPS33B PE=1 SV=2	70.5	NA	NA	NA	NA	1	1	0	0	NA	NA	1	1	0	10000	0	unique		2	1	2	1	0.884498				1.283	0.971814	14.14
Q9Y2Z4	Tyrosine--tRNA ligase, mitochondrial OS=Homo sapiens OX=9606 GN=YARS2 PE=1 SV=2	53.2	NA	NA	NA	NA	1	1	0	0	2	2	0	0	0	10000	10000	unique		3	2	0	0	unique		NA		1.274	0.960753	14.04
Q8WU68	Splicing factor U2AF 26 kDa subunit OS=Homo sapiens OX=9606 GN=U2AF1L4 PE=1 SV=2	25.7	NA	NA	NA	NA	1	1	0	0	NA	NA	NA	NA	0	10000	0	unique		NA	NA	NA	NA	NA	NA	NA		NA	NA	NA
Q9HB90	Ras-related GTP-binding protein C OS=Homo sapiens OX=9606 GN=RRAGC PE=1 SV=1	44.2	NA	NA	NA	NA	1	1	1	1	NA	NA	1	1	0	0.976972	0	0.976972		1	1	2	1	0.442249	NA			1.197	0.899282	31.49
Q10567	AP-1 complex subunit beta-1 OS=Homo sapiens OX=9606 GN=AP1B1 PE=1 SV=2	104.6	NA	NA	NA	NA	1	1	0	0	NA	NA	NA	NA	0	10000	0	unique		1	1	0	0	unique	NA	NA		1.766	0.672442	43.35
Q92598	Heat shock protein 105 kDa OS=Homo sapiens OX=9606 GN=HSPH1 PE=1 SV=1	96.8	NA	NA	NA	NA	1	1	0	0	NA	NA	NA	NA	0	10000	0	unique		2	1	0	0	unique		NA		2.983	0.00169825	19.42
Q8NDW4	Zinc finger protein 248 OS=Homo sapiens OX=9606 GN=ZNF248 PE=1 SV=1	67	NA	NA	NA	NA	1	1	1	1	NA	NA	NA	NA	0	0.976972	0	0.976972		2	1	2	1	0.884498				1.329	0.977146	3.04
P10398	Serine/threonine-protein kinase A-Raf OS=Homo sapiens OX=9606 GN=ARAF PE=1 SV=2	67.5	NA	NA	NA	NA	1	1	0	0	NA	NA	NA	NA	0	10000	0	unique		1	1	0	0	unique		NA		0.822	0.0894876	10.03
Q9BRT6	Protein LLP homolog OS=Homo sapiens OX=9606 GN=LLPH PE=1 SV=1	15.2	NA	NA	NA	NA	1	1	0	0	NA	NA	NA	NA	0	10000	0	unique		1	1	0	0	unique		NA		1.44	0.975902	26.91
Q9NR50	Translation initiation factor eIF-2B subunit gamma OS=Homo sapiens OX=9606 GN=EIF2B3 PE=1 SV=1	50.2	NA	NA	NA	NA	1	1	1	1	1	1	1	1	0	0.976972	0.785324	1.7623		3	1	3	1	0.884498				1.484	0.967796	24.42
Q16695	Histone H3.1t OS=Homo sapiens OX=9606 GN=HIST3H3 PE=1 SV=3	15.5	NA	NA	NA	NA	NA	NA	9	2	NA	NA	5	1	0	0	0	0		NA	NA	NA	NA	NA	NA	NA		NA	NA	NA
P42167	Lamina-associated polypeptide 2, isoforms beta/gamma OS=Homo sapiens OX=9606 GN=TMPO PE=1 SV=2	50.6	NA	NA	NA	NA	NA	NA	5	1	7	1	4	4	0	0	1.37432	1.37432		20	1	13	1	1.36077				1.14	0.77437	14.36
Q9BTD8	RNA-binding protein 42 OS=Homo sapiens OX=9606 GN=RBM42 PE=1 SV=1	50.4	NA	NA	NA	NA	NA	NA	1	1	1	1	1	1	0	0	0.785324	0.785324		1	1	2	2	0.442249				1.617	0.84966	57.66
O60716	Catenin delta-1 OS=Homo sapiens OX=9606 GN=CTNND1 PE=1 SV=1	108.1	NA	NA	NA	NA	NA	NA	3	3	1	1	0	0	0	0	10000	unique		1	1	4	3	0.221124				1.614	0.850824	76.39
A8MXV4	Nucleoside diphosphate-linked moiety X motif 19 OS=Homo sapiens OX=9606 GN=NUDT19 PE=1 SV=1	42.2	NA	NA	NA	NA	NA	NA	2	2	1	1	2	2	0	0	0.392662	0.392662		1	1	4	2	0.221124				1.532	0.936632	15.21
Q8N1F7	Nuclear pore complex protein Nup93 OS=Homo sapiens OX=9606 GN=NUP93 PE=1 SV=2	93.4	NA	NA	NA	NA	NA	NA	1	1	NA	NA	NA	NA	0	0	0	0		NA	NA	1	1	0	NA			0.413	4.18801e-08	1.76
Q15942	Zyxin OS=Homo sapiens OX=9606 GN=ZYX PE=1 SV=1	61.2	NA	NA	NA	NA	NA	NA	3	3	NA	NA	NA	NA	0	0	0	0		NA	NA	3	3	0	NA			1.02	0.519123	26.12
Q99627	COP9 signalosome complex subunit 8 OS=Homo sapiens OX=9606 GN=COPS8 PE=1 SV=1	23.2	NA	NA	NA	NA	NA	NA	1	1	1	1	0	0	0	0	10000	unique		1	1	1	1	0.884498				1.24	0.936632	45.82
O00264	Membrane-associated progesterone receptor component 1 OS=Homo sapiens OX=9606 GN=PGRMC1 PE=1 SV=3	21.7	NA	NA	NA	NA	NA	NA	1	1	NA	NA	NA	NA	0	0	0	0		NA	NA	1	1	0	NA			NA	NA	NA
Q4VCS5	Angiomotin OS=Homo sapiens OX=9606 GN=AMOT PE=1 SV=1	118	NA	NA	NA	NA	NA	NA	1	1	NA	NA	NA	NA	0	0	0	0		NA	NA	1	1	0	NA			100	2.03431e-16	0
Q12800	Alpha-globin transcription factor CP2 OS=Homo sapiens OX=9606 GN=TFCP2 PE=1 SV=2	57.2	NA	NA	NA	NA	NA	NA	2	2	NA	NA	NA	NA	0	0	0	0		NA	NA	2	2	0	NA			1.554	0.92001	28.02
Q16850	Lanosterol 14-alpha demethylase OS=Homo sapiens OX=9606 GN=CYP51A1 PE=1 SV=3	56.8	NA	NA	NA	NA	NA	NA	2	2	NA	NA	NA	NA	0	0	0	0		NA	NA	2	2	0	NA			1.11	0.71436	25.73
A5YKK6	CCR4-NOT transcription complex subunit 1 OS=Homo sapiens OX=9606 GN=CNOT1 PE=1 SV=2	266.8	NA	NA	NA	NA	NA	NA	1	1	2	2	0	0	0	0	10000	unique		2	2	1	1	1.769				1.5	0.959827	63.3
Q9UK32	Ribosomal protein S6 kinase alpha-6 OS=Homo sapiens OX=9606 GN=RPS6KA6 PE=1 SV=1	83.8	NA	NA	NA	NA	NA	NA	1	1	1	1	0	0	0	0	10000	unique		1	1	0	0	unique		NA		NA	NA	NA
O14545	TRAF-type zinc finger domain-containing protein 1 OS=Homo sapiens OX=9606 GN=TRAFD1 PE=1 SV=1	64.8	NA	NA	NA	NA	NA	NA	1	1	NA	NA	1	1	0	0	0	0		NA	NA	2	1	0	NA			1.086	0.675953	7.41
Q7Z417	Nuclear fragile X mental retardation-interacting protein 2 OS=Homo sapiens OX=9606 GN=NUFIP2 PE=1 SV=1	76.1	NA	NA	NA	NA	NA	NA	2	2	2	2	0	0	0	0	10000	unique		2	2	3	2	0.589665				1.576	0.905216	31.74
Q15067	Peroxisomal acyl-coenzyme A oxidase 1 OS=Homo sapiens OX=9606 GN=ACOX1 PE=1 SV=3	74.4	NA	NA	NA	NA	NA	NA	1	1	1	1	1	1	0	0	0.785324	0.785324		1	1	3	2	0.294833				1.819	0.57948	26.82
P04040	Catalase OS=Homo sapiens OX=9606 GN=CAT PE=1 SV=3	59.7	NA	NA	NA	NA	NA	NA	1	1	NA	NA	1	1	0	0	0	0		NA	NA	2	2	0	NA			0.631	0.00146447	0.16
P61962	DDB1- and CUL4-associated factor 7 OS=Homo sapiens OX=9606 GN=DCAF7 PE=1 SV=1	38.9	NA	NA	NA	NA	NA	NA	1	1	NA	NA	NA	NA	0	0	0	0		NA	NA	1	1	0	NA			1.316	0.975902	8.04
Q04917	14-3-3 protein eta OS=Homo sapiens OX=9606 GN=YWHAH PE=1 SV=4	28.2	NA	NA	NA	NA	NA	NA	5	1	NA	NA	NA	NA	0	0	0	0		NA	NA	8	1	0	NA	NA		2.01	0.346208	22.12
Q14195	Dihydropyrimidinase-related protein 3 OS=Homo sapiens OX=9606 GN=DPYSL3 PE=1 SV=1	61.9	NA	NA	NA	NA	NA	NA	1	1	NA	NA	NA	NA	0	0	0	0		NA	NA	1	1	0	NA			0.847	0.124963	79.56
Q8IVL6	Prolyl 3-hydroxylase 3 OS=Homo sapiens OX=9606 GN=P3H3 PE=1 SV=1	81.8	NA	NA	NA	NA	NA	NA	1	1	NA	NA	NA	NA	0	0	0	0		NA	NA	1	1	0	NA			2.694	0.0105788	4.06
Q9HCU5	Prolactin regulatory element-binding protein OS=Homo sapiens OX=9606 GN=PREB PE=1 SV=2	45.4	NA	NA	NA	NA	NA	NA	1	1	1	1	0	0	0	0	10000	unique		1	1	1	1	0.884498				1.151	0.79751	35.79
Q9BU76	Multiple myeloma tumor-associated protein 2 OS=Homo sapiens OX=9606 GN=MMTAG2 PE=1 SV=1	29.4	NA	NA	NA	NA	NA	NA	1	1	1	1	1	1	0	0	0.785324	0.785324		1	1	2	1	0.442249				1.705	0.720579	56.62
P48730	Casein kinase I isoform delta OS=Homo sapiens OX=9606 GN=CSNK1D PE=1 SV=2	47.3	NA	NA	NA	NA	NA	NA	1	1	NA	NA	NA	NA	0	0	0	0		NA	NA	1	1	0	NA			1.773	0.663515	76.02
Q86WJ1	Chromodomain-helicase-DNA-binding protein 1-like OS=Homo sapiens OX=9606 GN=CHD1L PE=1 SV=3	100.9	NA	NA	NA	NA	NA	NA	1	1	NA	NA	NA	NA	0	0	0	0		NA	NA	1	1	0	NA			1.537	0.936632	53.17
P04179	Superoxide dismutase [Mn], mitochondrial OS=Homo sapiens OX=9606 GN=SOD2 PE=1 SV=3	24.7	NA	NA	NA	NA	NA	NA	1	1	NA	NA	NA	NA	0	0	0	0		NA	NA	1	1	0	NA			0.01	2.03431e-16	0
Q96D71	RalBP1-associated Eps domain-containing protein 1 OS=Homo sapiens OX=9606 GN=REPS1 PE=1 SV=3	86.6	NA	NA	NA	NA	NA	NA	1	1	1	1	2	2	0	0	0.392662	0.392662		2	1	5	2	0.353799				1.419	0.977146	20.56
P61758	Prefoldin subunit 3 OS=Homo sapiens OX=9606 GN=VBP1 PE=1 SV=3	22.6	NA	NA	NA	NA	NA	NA	1	1	NA	NA	NA	NA	0	0	0	0		NA	NA	1	1	0	NA			1.366	0.993166	3.06
Q96GC9	Vacuole membrane protein 1 OS=Homo sapiens OX=9606 GN=VMP1 PE=1 SV=1	46.2	NA	NA	NA	NA	NA	NA	1	1	NA	NA	NA	NA	0	0	0	0		NA	NA	1	1	0	NA			0.01	2.03431e-16	0
Q12996	Cleavage stimulation factor subunit 3 OS=Homo sapiens OX=9606 GN=CSTF3 PE=1 SV=1	82.9	NA	NA	NA	NA	NA	NA	1	1	NA	NA	NA	NA	0	0	0	0		NA	NA	1	1	0	NA			0.957	0.383355	134.4
O95202	Mitochondrial proton/calcium exchanger protein OS=Homo sapiens OX=9606 GN=LETM1 PE=1 SV=1	83.3	NA	NA	NA	NA	NA	NA	1	1	1	1	0	0	0	0	10000	unique		1	1	1	1	0.884498				1.026	0.532645	14.55
Q9Y5J9	Mitochondrial import inner membrane translocase subunit Tim8 B OS=Homo sapiens OX=9606 GN=TIMM8B PE=1 SV=1	9.3	NA	NA	NA	NA	NA	NA	1	1	1	1	0	0	0	0	10000	unique		1	1	1	1	0.884498				0.138	2.03431e-16	19.27
Q8N668	COMM domain-containing protein 1 OS=Homo sapiens OX=9606 GN=COMMD1 PE=1 SV=1	21.2	NA	NA	NA	NA	NA	NA	1	1	NA	NA	NA	NA	0	0	0	0		NA	NA	1	1	0	NA			1.233	0.934578	21.79
P17252	Protein kinase C alpha type OS=Homo sapiens OX=9606 GN=PRKCA PE=1 SV=4	76.7	NA	NA	NA	NA	NA	NA	1	1	NA	NA	NA	NA	0	0	0	0		NA	NA	1	1	0	NA			0.995	0.466275	24.78
Q14642	Type I inositol 1,4,5-trisphosphate 5-phosphatase OS=Homo sapiens OX=9606 GN=INPP5A PE=1 SV=1	47.8	NA	NA	NA	NA	NA	NA	1	1	NA	NA	NA	NA	0	0	0	0		NA	NA	1	1	0	NA			1.29	0.972152	69.35
Q6NYC1	Bifunctional arginine demethylase and lysyl-hydroxylase JMJD6 OS=Homo sapiens OX=9606 GN=JMJD6 PE=1 SV=1	46.4	NA	NA	NA	NA	NA	NA	1	1	NA	NA	NA	NA	0	0	0	0		NA	NA	1	1	0	NA			1.119	0.727876	92.95
Q9NPJ3	Acyl-coenzyme A thioesterase 13 OS=Homo sapiens OX=9606 GN=ACOT13 PE=1 SV=1	15	NA	NA	NA	NA	NA	NA	1	1	NA	NA	NA	NA	0	0	0	0		NA	NA	1	1	0	NA			1.498	0.959827	31.41
Q96F86	Enhancer of mRNA-decapping protein 3 OS=Homo sapiens OX=9606 GN=EDC3 PE=1 SV=1	56	NA	NA	NA	NA	NA	NA	2	2	1	1	0	0	0	0	10000	unique		1	1	4	2	0.221124	NA			1.445	0.975902	20.55
Q15477	Helicase SKI2W OS=Homo sapiens OX=9606 GN=SKIV2L PE=1 SV=3	137.7	NA	NA	NA	NA	NA	NA	1	1	NA	NA	NA	NA	0	0	0	0		NA	NA	1	1	0	NA			2.108	0.235596	77.56
Q16775	Hydroxyacylglutathione hydrolase, mitochondrial OS=Homo sapiens OX=9606 GN=HAGH PE=1 SV=2	33.8	NA	NA	NA	NA	NA	NA	1	1	NA	NA	NA	NA	0	0	0	0		NA	NA	1	1	0	NA			1.406	0.978501	32.33
Q6L8Q7	2',5'-phosphodiesterase 12 OS=Homo sapiens OX=9606 GN=PDE12 PE=1 SV=2	67.3	NA	NA	NA	NA	NA	NA	1	1	5	5	2	2	0	0	1.96331	1.96331		6	5	3	2	1.769				1.907	0.466275	18.73
Q8IVS2	Malonyl-CoA-acyl carrier protein transacylase, mitochondrial OS=Homo sapiens OX=9606 GN=MCAT PE=1 SV=2	42.9	NA	NA	NA	NA	NA	NA	1	1	NA	NA	NA	NA	0	0	0	0		NA	NA	1	1	0	NA			1.447	0.975902	40.82
P43250	G protein-coupled receptor kinase 6 OS=Homo sapiens OX=9606 GN=GRK6 PE=1 SV=2	65.9	NA	NA	NA	NA	NA	NA	1	1	NA	NA	NA	NA	0	0	0	0		NA	NA	1	1	0	NA			100	2.03431e-16	0
Q8TF09	Dynein light chain roadblock-type 2 OS=Homo sapiens OX=9606 GN=DYNLRB2 PE=1 SV=1	10.8	NA	NA	NA	NA	NA	NA	1	1	NA	NA	NA	NA	0	0	0	0		NA	NA	1	1	0	NA			3.154	0.000595545	99.59
Q9Y312	Protein AAR2 homolog OS=Homo sapiens OX=9606 GN=AAR2 PE=1 SV=2	43.4	NA	NA	NA	NA	NA	NA	1	1	NA	NA	NA	NA	0	0	0	0		NA	NA	1	1	0	NA			1.379	0.999235	60.46
A2RU48	Single-pass membrane and coiled-coil domain-containing protein 3 OS=Homo sapiens OX=9606 GN=SMCO3 PE=1 SV=1	24.9	NA	NA	NA	NA	NA	NA	1	1	NA	NA	NA	NA	0	0	0	0		NA	NA	1	1	0	NA			NA	NA	NA
Q96QR8	Transcriptional activator protein Pur-beta OS=Homo sapiens OX=9606 GN=PURB PE=1 SV=3	33.2	NA	NA	NA	NA	NA	NA	1	1	1	1	0	0	0	0	10000	unique		3	2	1	1	2.65349				1.479	0.971814	13.81
Q9BZF1	Oxysterol-binding protein-related protein 8 OS=Homo sapiens OX=9606 GN=OSBPL8 PE=1 SV=3	101.1	NA	NA	NA	NA	NA	NA	1	1	NA	NA	NA	NA	0	0	0	0		NA	NA	1	1	0	NA			0.948	0.356361	1.08
P61024	Cyclin-dependent kinases regulatory subunit 1 OS=Homo sapiens OX=9606 GN=CKS1B PE=1 SV=1	9.7	NA	NA	NA	NA	NA	NA	1	1	NA	NA	NA	NA	0	0	0	0		NA	NA	1	1	0	NA			1.967	0.390516	70.88
P28838	Cytosol aminopeptidase OS=Homo sapiens OX=9606 GN=LAP3 PE=1 SV=3	56.1	NA	NA	NA	NA	NA	NA	1	1	NA	NA	NA	NA	0	0	0	0		NA	NA	1	1	0	NA			0.871	0.165738	10
P40222	Alpha-taxilin OS=Homo sapiens OX=9606 GN=TXLNA PE=1 SV=3	61.9	NA	NA	NA	NA	NA	NA	2	2	1	1	1	1	0	0	0.785324	0.785324		1	1	3	2	0.294833				1.735	0.685669	26.98
Q14669	E3 ubiquitin-protein ligase TRIP12 OS=Homo sapiens OX=9606 GN=TRIP12 PE=1 SV=1	220.3	NA	NA	NA	NA	NA	NA	1	1	NA	NA	NA	NA	0	0	0	0		NA	NA	1	1	0	NA			1.373	0.994278	22.03
Q9NVX2	Notchless protein homolog 1 OS=Homo sapiens OX=9606 GN=NLE1 PE=1 SV=4	53.3	NA	NA	NA	NA	NA	NA	1	1	NA	NA	NA	NA	0	0	0	0		NA	NA	1	1	0	NA			1.456	0.972152	31.75
Q96B26	Exosome complex component RRP43 OS=Homo sapiens OX=9606 GN=EXOSC8 PE=1 SV=1	30	NA	NA	NA	NA	NA	NA	1	1	1	1	0	0	0	0	10000	unique		2	1	2	1	0.884498				1.306	0.972152	41.93
P46734	Dual specificity mitogen-activated protein kinase kinase 3 OS=Homo sapiens OX=9606 GN=MAP2K3 PE=1 SV=2	39.3	NA	NA	NA	NA	NA	NA	1	1	NA	NA	NA	NA	0	0	0	0		NA	NA	1	1	0	NA			1.268	0.959827	60.94
Q9BYI3	Hyccin OS=Homo sapiens OX=9606 GN=FAM126A PE=1 SV=2	57.6	NA	NA	NA	NA	NA	NA	1	1	NA	NA	NA	NA	0	0	0	0		NA	NA	1	1	0	NA			10.35	2.03431e-16	708.56
Q12860	Contactin-1 OS=Homo sapiens OX=9606 GN=CNTN1 PE=1 SV=1	113.2	NA	NA	NA	NA	NA	NA	1	1	NA	NA	NA	NA	0	0	0	0		NA	NA	1	1	0	NA			0.826	0.0932446	3.42
Q9Y5X3	Sorting nexin-5 OS=Homo sapiens OX=9606 GN=SNX5 PE=1 SV=1	46.8	NA	NA	NA	NA	NA	NA	1	1	NA	NA	NA	NA	0	0	0	0		NA	NA	1	1	0	NA			1.236	0.936632	47.82
Q9Y3D9	28S ribosomal protein S23, mitochondrial OS=Homo sapiens OX=9606 GN=MRPS23 PE=1 SV=2	21.8	NA	NA	NA	NA	NA	NA	1	1	NA	NA	NA	NA	0	0	0	0		NA	NA	1	1	0	NA			0.921	0.284592	8.27
P16383	GC-rich sequence DNA-binding factor 2 OS=Homo sapiens OX=9606 GN=GCFC2 PE=1 SV=2	89.3	NA	NA	NA	NA	NA	NA	1	1	1	1	1	1	0	0	0.785324	0.785324		1	1	2	2	0.442249				0.93	0.311276	126.79
Q9UJW0	Dynactin subunit 4 OS=Homo sapiens OX=9606 GN=DCTN4 PE=1 SV=1	52.3	NA	NA	NA	NA	NA	NA	1	1	NA	NA	NA	NA	0	0	0	0		NA	NA	1	1	0	NA			1.409	0.978501	22.92
Q9UPT8	Zinc finger CCCH domain-containing protein 4 OS=Homo sapiens OX=9606 GN=ZC3H4 PE=1 SV=3	140.2	NA	NA	NA	NA	NA	NA	1	1	NA	NA	NA	NA	0	0	0	0		NA	NA	1	1	0	NA			1.029	0.534412	53.08
Q9NUQ8	ATP-binding cassette sub-family F member 3 OS=Homo sapiens OX=9606 GN=ABCF3 PE=1 SV=2	79.7	NA	NA	NA	NA	NA	NA	1	1	NA	NA	NA	NA	0	0	0	0		NA	NA	1	1	0	NA			1.257	0.957823	44.03
Q8TBB5	Kelch domain-containing protein 4 OS=Homo sapiens OX=9606 GN=KLHDC4 PE=1 SV=1	57.9	NA	NA	NA	NA	NA	NA	1	1	NA	NA	NA	NA	0	0	0	0		NA	NA	1	1	0	NA			NA	NA	NA
O14936	Peripheral plasma membrane protein CASK OS=Homo sapiens OX=9606 GN=CASK PE=1 SV=3	105.1	NA	NA	NA	NA	NA	NA	1	1	NA	NA	NA	NA	0	0	0	0		NA	NA	2	1	0	NA			1.707	0.720579	22.93
Q9NX63	MICOS complex subunit MIC19 OS=Homo sapiens OX=9606 GN=CHCHD3 PE=1 SV=1	26.1	NA	NA	NA	NA	NA	NA	1	1	1	1	0	0	0	0	10000	unique		1	1	1	1	0.884498				1.387	0.993166	63.08
O75487	Glypican-4 OS=Homo sapiens OX=9606 GN=GPC4 PE=1 SV=4	62.4	NA	NA	NA	NA	NA	NA	1	1	NA	NA	NA	NA	0	0	0	0		NA	NA	1	1	0	NA	NA		1.099	0.696959	25.84
Q9H0B6	Kinesin light chain 2 OS=Homo sapiens OX=9606 GN=KLC2 PE=1 SV=1	68.9	NA	NA	NA	NA	NA	NA	1	1	NA	NA	NA	NA	0	0	0	0		NA	NA	5	1	0	NA	NA		0.952	0.371181	6.25
O75351	Vacuolar protein sorting-associated protein 4B OS=Homo sapiens OX=9606 GN=VPS4B PE=1 SV=2	49.3	NA	NA	NA	NA	NA	NA	1	1	NA	NA	NA	NA	0	0	0	0		NA	NA	1	1	0	NA	NA		1.06	0.62723	13.03
Q9BZM5	UL16-binding protein 2 OS=Homo sapiens OX=9606 GN=ULBP2 PE=1 SV=1	27.4	NA	NA	NA	NA	NA	NA	1	1	NA	NA	NA	NA	0	0	0	0		NA	NA	1	1	0	NA	NA		1.027	0.533276	13.72
Q9NRG9	Aladin OS=Homo sapiens OX=9606 GN=AAAS PE=1 SV=1	59.5	NA	NA	NA	NA	NA	NA	1	1	NA	NA	NA	NA	0	0	0	0		NA	NA	1	1	0	NA			1.292	0.972152	20.08
P19022	Cadherin-2 OS=Homo sapiens OX=9606 GN=CDH2 PE=1 SV=4	99.7	NA	NA	NA	NA	NA	NA	1	1	NA	NA	NA	NA	0	0	0	0		NA	NA	1	1	0	NA			1.464	0.972152	62.73
P55039	Developmentally-regulated GTP-binding protein 2 OS=Homo sapiens OX=9606 GN=DRG2 PE=1 SV=1	40.7	NA	NA	NA	NA	NA	NA	1	1	1	1	0	0	0	0	10000	unique		1	1	1	1	0.884498		NA		1.15	0.797232	19.18
P37198	Nuclear pore glycoprotein p62 OS=Homo sapiens OX=9606 GN=NUP62 PE=1 SV=3	53.2	NA	NA	NA	NA	NA	NA	1	1	NA	NA	NA	NA	0	0	0	0		NA	NA	2	1	0	NA	NA		1.134	0.765382	4.7
P49748	Very long-chain specific acyl-CoA dehydrogenase, mitochondrial OS=Homo sapiens OX=9606 GN=ACADVL PE=1 SV=1	70.3	NA	NA	NA	NA	NA	NA	1	1	NA	NA	NA	NA	0	0	0	0		NA	NA	2	1	0	NA			1.023	0.523144	15.96
Q13617	Cullin-2 OS=Homo sapiens OX=9606 GN=CUL2 PE=1 SV=2	86.9	NA	NA	NA	NA	NA	NA	1	1	1	1	0	0	0	0	10000	unique		1	1	1	1	0.884498				1.3	0.972152	49.53
P18583	Protein SON OS=Homo sapiens OX=9606 GN=SON PE=1 SV=4	263.7	NA	NA	NA	NA	NA	NA	1	1	NA	NA	NA	NA	0	0	0	0		NA	NA	1	1	0	NA	NA		1.998	0.366539	28.68
P34896	Serine hydroxymethyltransferase, cytosolic OS=Homo sapiens OX=9606 GN=SHMT1 PE=1 SV=1	53	NA	NA	NA	NA	NA	NA	1	1	NA	NA	NA	NA	0	0	0	0		NA	NA	1	1	0	NA	NA		2.337	0.0777817	3.52
P21953	2-oxoisovalerate dehydrogenase subunit beta, mitochondrial OS=Homo sapiens OX=9606 GN=BCKDHB PE=1 SV=2	43.1	NA	NA	NA	NA	NA	NA	1	1	1	1	0	0	0	0	10000	unique		3	1	3	1	0.884498		NA		1.355	0.980693	44.48
Q9UNY4	Transcription termination factor 2 OS=Homo sapiens OX=9606 GN=TTF2 PE=1 SV=2	129.5	NA	NA	NA	NA	NA	NA	1	1	NA	NA	NA	NA	0	0	0	0		NA	NA	1	1	0	NA	NA		2.24	0.126287	47.94
O95456	Proteasome assembly chaperone 1 OS=Homo sapiens OX=9606 GN=PSMG1 PE=1 SV=1	32.8	NA	NA	NA	NA	NA	NA	1	1	NA	NA	NA	NA	0	0	0	0		NA	NA	1	1	0	NA			1.456	0.972152	72.68
Q969M3	Protein YIPF5 OS=Homo sapiens OX=9606 GN=YIPF5 PE=1 SV=1	28	NA	NA	NA	NA	NA	NA	1	1	NA	NA	NA	NA	0	0	0	0		NA	NA	1	1	0	NA	NA		NA	NA	NA
P60903	Protein S100-A10 OS=Homo sapiens OX=9606 GN=S100A10 PE=1 SV=2	11.2	NA	NA	NA	NA	NA	NA	1	1	1	1	0	0	0	0	10000	unique		1	1	1	1	0.884498		NA		2.06	0.288606	107.74
O00193	Small acidic protein OS=Homo sapiens OX=9606 GN=SMAP PE=1 SV=1	20.3	NA	NA	NA	NA	NA	NA	1	1	NA	NA	NA	NA	0	0	0	0		NA	NA	1	1	0	NA	NA		1.339	0.977146	17.11
Q96RT1	Erbin OS=Homo sapiens OX=9606 GN=ERBIN PE=1 SV=2	158.2	NA	NA	NA	NA	NA	NA	1	1	NA	NA	NA	NA	0	0	0	0		NA	NA	1	1	0	NA			1.421	0.977146	87.68
P08195	4F2 cell-surface antigen heavy chain OS=Homo sapiens OX=9606 GN=SLC3A2 PE=1 SV=3	68	NA	NA	NA	NA	NA	NA	1	1	1	1	0	0	0	0	10000	unique		1	1	1	1	0.884498				1.106	0.70914	5.76
Q9HD20	Manganese-transporting ATPase 13A1 OS=Homo sapiens OX=9606 GN=ATP13A1 PE=1 SV=2	132.9	NA	NA	NA	NA	NA	NA	1	1	NA	NA	1	1	0	0	0	0		NA	NA	2	1	0	NA	NA		NA	NA	NA
P42695	Condensin-2 complex subunit D3 OS=Homo sapiens OX=9606 GN=NCAPD3 PE=1 SV=2	168.8	NA	NA	NA	NA	NA	NA	1	1	NA	NA	NA	NA	0	0	0	0		NA	NA	1	1	0	NA			2.539	0.0263301	81.15
P13647	Keratin, type II cytoskeletal 5 OS=Homo sapiens OX=9606 GN=KRT5 PE=1 SV=3	62.3	NA	NA	NA	NA	NA	NA	NA	NA	19	4	50	11	0	0	0.298423	0.298423		23	4	55	11	0.369881				0.82	0.0858934	43.86
P04259	Keratin, type II cytoskeletal 6B OS=Homo sapiens OX=9606 GN=KRT6B PE=1 SV=5	60	NA	NA	NA	NA	NA	NA	NA	NA	18	2	56	2	0	0	0.252426	0.252426		22	2	61	2	0.318999				0.177	2.03431e-16	0
P02533	Keratin, type I cytoskeletal 14 OS=Homo sapiens OX=9606 GN=KRT14 PE=1 SV=4	51.5	NA	NA	NA	NA	NA	NA	NA	NA	13	1	40	2	0	0	0.25523	0.25523		13	1	40	2	0.287462				1.133	0.765382	2.26
P08779	Keratin, type I cytoskeletal 16 OS=Homo sapiens OX=9606 GN=KRT16 PE=1 SV=4	51.2	NA	NA	NA	NA	NA	NA	NA	NA	13	3	59	15	0	0	0.173038	0.173038		13	3	59	15	0.194889				1.016	0.509735	102.4
Q58FF6	Putative heat shock protein HSP 90-beta 4 OS=Homo sapiens OX=9606 GN=HSP90AB4P PE=5 SV=1	58.2	NA	NA	NA	NA	NA	NA	NA	NA	16	2	10	2	0	0	1.25652	1.25652		48	2	30	2	1.4152				1.569	0.905216	32.1
P57721	Poly(rC)-binding protein 3 OS=Homo sapiens OX=9606 GN=PCBP3 PE=2 SV=2	39.4	NA	NA	NA	NA	NA	NA	NA	NA	8	1	5	1	0	0	1.25652	1.25652		20	1	17	1	1.04059				1.311	0.975902	1.49
Q9BZK3	Putative nascent polypeptide-associated complex subunit alpha-like protein OS=Homo sapiens OX=9606 GN=NACA4P PE=5 SV=1	23.3	NA	NA	NA	NA	NA	NA	NA	NA	6	1	0	0	0	0	10000	unique		14	1	0	0	unique	NA	NA		2.111	0.232605	1.72
Q04695	Keratin, type I cytoskeletal 17 OS=Homo sapiens OX=9606 GN=KRT17 PE=1 SV=2	48.1	NA	NA	NA	NA	NA	NA	NA	NA	5	1	21	3	0	0	0.186982	0.186982		5	1	21	3	0.210595	NA			6.084	3.57075e-12	1213.93
Q02413	Desmoglein-1 OS=Homo sapiens OX=9606 GN=DSG1 PE=1 SV=2	113.7	NA	NA	NA	NA	NA	NA	NA	NA	2	2	5	5	0	0	0.31413	0.31413		2	2	5	5	0.353799				0.919	0.28324	0
P49590	Probable histidine--tRNA ligase, mitochondrial OS=Homo sapiens OX=9606 GN=HARS2 PE=1 SV=1	56.9	NA	NA	NA	NA	NA	NA	NA	NA	4	2	0	0	0	0	10000	unique		6	2	0	0	unique		NA		1.208	0.905216	37.07
Q9Y678	Coatomer subunit gamma-1 OS=Homo sapiens OX=9606 GN=COPG1 PE=1 SV=1	97.7	NA	NA	NA	NA	NA	NA	NA	NA	2	1	2	2	0	0	0.785324	0.785324		3	1	3	1	0.884498				NA	NA	NA
Q92667	A-kinase anchor protein 1, mitochondrial OS=Homo sapiens OX=9606 GN=AKAP1 PE=1 SV=1	97.3	NA	NA	NA	NA	NA	NA	NA	NA	1	1	0	0	0	0	10000	unique		1	1	0	0	unique		NA		2.146	0.196998	0
P52732	Kinesin-like protein KIF11 OS=Homo sapiens OX=9606 GN=KIF11 PE=1 SV=2	119.1	NA	NA	NA	NA	NA	NA	NA	NA	2	2	0	0	0	0	10000	unique		2	2	0	0	unique		NA		1.977	0.386694	31.24
Q5VYK3	Proteasome adapter and scaffold protein ECM29 OS=Homo sapiens OX=9606 GN=ECPAS PE=1 SV=2	204.2	NA	NA	NA	NA	NA	NA	NA	NA	2	2	0	0	0	0	10000	unique		2	2	0	0	unique		NA		1.025	0.526427	12.18
P46087	Probable 28S rRNA (cytosine(4447)-C(5))-methyltransferase OS=Homo sapiens OX=9606 GN=NOP2 PE=1 SV=2	89.2	NA	NA	NA	NA	NA	NA	NA	NA	1	1	0	0	0	0	10000	unique		1	1	0	0	unique		NA		NA	NA	NA
Q8N684	Cleavage and polyadenylation specificity factor subunit 7 OS=Homo sapiens OX=9606 GN=CPSF7 PE=1 SV=1	52	NA	NA	NA	NA	NA	NA	NA	NA	1	1	0	0	0	0	10000	unique		1	1	0	0	unique		NA		100	2.03431e-16	0
Q9Y5K6	CD2-associated protein OS=Homo sapiens OX=9606 GN=CD2AP PE=1 SV=1	71.4	NA	NA	NA	NA	NA	NA	NA	NA	3	3	1	1	0	0	2.35597	2.35597		3	3	1	1	2.65349				1.628	0.83574	45.08
Q8TEQ6	Gem-associated protein 5 OS=Homo sapiens OX=9606 GN=GEMIN5 PE=1 SV=3	168.5	NA	NA	NA	NA	NA	NA	NA	NA	2	2	0	0	0	0	10000	unique		2	2	0	0	unique		NA		1.578	0.905216	18.02
O95486	Protein transport protein Sec24A OS=Homo sapiens OX=9606 GN=SEC24A PE=1 SV=2	119.7	NA	NA	NA	NA	NA	NA	NA	NA	2	2	1	1	0	0	1.57065	1.57065		2	2	2	1	0.884498				1.738	0.685669	65.38
Q92733	Proline-rich protein PRCC OS=Homo sapiens OX=9606 GN=PRCC PE=1 SV=1	52.4	NA	NA	NA	NA	NA	NA	NA	NA	1	1	0	0	0	0	10000	unique		1	1	0	0	unique		NA		0.96	0.386694	25.13
Q01469	Fatty acid-binding protein 5 OS=Homo sapiens OX=9606 GN=FABP5 PE=1 SV=3	15.2	NA	NA	NA	NA	NA	NA	NA	NA	1	1	0	0	0	0	10000	unique		1	1	0	0	unique		NA		0.725	0.0160269	0
Q8WY54	Protein phosphatase 1E OS=Homo sapiens OX=9606 GN=PPM1E PE=1 SV=3	83.9	NA	NA	NA	NA	NA	NA	NA	NA	1	1	0	0	0	0	10000	unique		1	1	0	0	unique		NA		1.651	0.79751	75.93
Q10713	Mitochondrial-processing peptidase subunit alpha OS=Homo sapiens OX=9606 GN=PMPCA PE=1 SV=2	58.2	NA	NA	NA	NA	NA	NA	NA	NA	1	1	0	0	0	0	10000	unique		1	1	0	0	unique		NA		NA	NA	NA
O43813	Glutathione S-transferase LANCL1 OS=Homo sapiens OX=9606 GN=LANCL1 PE=1 SV=1	45.3	NA	NA	NA	NA	NA	NA	NA	NA	2	2	0	0	0	0	10000	unique		3	2	0	0	unique		NA		15.021	2.03431e-16	482.38
Q99567	Nuclear pore complex protein Nup88 OS=Homo sapiens OX=9606 GN=NUP88 PE=1 SV=2	83.5	NA	NA	NA	NA	NA	NA	NA	NA	1	1	0	0	0	0	10000	unique		1	1	0	0	unique		NA		1.479	0.971814	21.34
P49792	E3 SUMO-protein ligase RanBP2 OS=Homo sapiens OX=9606 GN=RANBP2 PE=1 SV=2	358	NA	NA	NA	NA	NA	NA	NA	NA	3	3	0	0	0	0	10000	unique		3	3	0	0	unique		NA		1.61	0.85668	66.05
P46013	Proliferation marker protein Ki-67 OS=Homo sapiens OX=9606 GN=MKI67 PE=1 SV=2	358.5	NA	NA	NA	NA	NA	NA	NA	NA	1	1	0	0	0	0	10000	unique		1	1	0	0	unique		NA		100	2.03431e-16	0
Q9Y3S2	Zinc finger protein 330 OS=Homo sapiens OX=9606 GN=ZNF330 PE=1 SV=1	36.2	NA	NA	NA	NA	NA	NA	NA	NA	1	1	0	0	0	0	10000	unique		1	1	0	0	unique		NA		2.987	0.00166558	71.91
Q5T4S7	E3 ubiquitin-protein ligase UBR4 OS=Homo sapiens OX=9606 GN=UBR4 PE=1 SV=1	573.5	NA	NA	NA	NA	NA	NA	NA	NA	1	1	0	0	0	0	10000	unique		1	1	0	0	unique		NA		1.711	0.71436	9.02
P49593	Protein phosphatase 1F OS=Homo sapiens OX=9606 GN=PPM1F PE=1 SV=3	49.8	NA	NA	NA	NA	NA	NA	NA	NA	1	1	0	0	0	0	10000	unique		1	1	0	0	unique		NA		1.539	0.936632	11.36
Q16891	MICOS complex subunit MIC60 OS=Homo sapiens OX=9606 GN=IMMT PE=1 SV=1	83.6	NA	NA	NA	NA	NA	NA	NA	NA	1	1	0	0	0	0	10000	unique		1	1	0	0	unique		NA		19.587	2.03431e-16	363.95
Q9Y2X3	Nucleolar protein 58 OS=Homo sapiens OX=9606 GN=NOP58 PE=1 SV=1	59.5	NA	NA	NA	NA	NA	NA	NA	NA	1	1	0	0	0	0	10000	unique		1	1	0	0	unique		NA		1.636	0.82244	16.22
P30533	Alpha-2-macroglobulin receptor-associated protein OS=Homo sapiens OX=9606 GN=LRPAP1 PE=1 SV=1	41.4	NA	NA	NA	NA	NA	NA	NA	NA	1	1	1	1	0	0	0.785324	0.785324		1	1	1	1	0.884498				1.858	0.522597	13.82
Q9H7E9	UPF0488 protein C8orf33 OS=Homo sapiens OX=9606 GN=C8orf33 PE=1 SV=1	25	NA	NA	NA	NA	NA	NA	NA	NA	1	1	0	0	0	0	10000	unique		1	1	0	0	unique		NA		NA	NA	NA
Q9H9J2	39S ribosomal protein L44, mitochondrial OS=Homo sapiens OX=9606 GN=MRPL44 PE=1 SV=1	37.5	NA	NA	NA	NA	NA	NA	NA	NA	1	1	0	0	0	0	10000	unique		1	1	0	0	unique		NA		0.991	0.459292	23.87
P20585	DNA mismatch repair protein Msh3 OS=Homo sapiens OX=9606 GN=MSH3 PE=1 SV=4	127.3	NA	NA	NA	NA	NA	NA	NA	NA	2	2	0	0	0	0	10000	unique		2	2	0	0	unique		NA		1.324	0.975902	18.69
Q99598	Translin-associated protein X OS=Homo sapiens OX=9606 GN=TSNAX PE=1 SV=1	33.1	NA	NA	NA	NA	NA	NA	NA	NA	2	2	1	1	0	0	1.57065	1.57065		2	2	1	1	1.769				1.569	0.905216	53.59
Q9Y520	Protein PRRC2C OS=Homo sapiens OX=9606 GN=PRRC2C PE=1 SV=4	316.7	NA	NA	NA	NA	NA	NA	NA	NA	1	1	1	1	0	0	0.785324	0.785324		2	1	1	1	1.769				1.375	0.995868	18.62
Q09472	Histone acetyltransferase p300 OS=Homo sapiens OX=9606 GN=EP300 PE=1 SV=2	264	NA	NA	NA	NA	NA	NA	NA	NA	1	1	0	0	0	0	10000	unique		1	1	0	0	unique		NA		1.874	0.508027	34.58
P51532	Transcription activator BRG1 OS=Homo sapiens OX=9606 GN=SMARCA4 PE=1 SV=2	184.5	NA	NA	NA	NA	NA	NA	NA	NA	1	1	0	0	0	0	10000	unique		1	1	0	0	unique		NA		1.646	0.806525	6.38
Q02241	Kinesin-like protein KIF23 OS=Homo sapiens OX=9606 GN=KIF23 PE=1 SV=3	110	NA	NA	NA	NA	NA	NA	NA	NA	1	1	0	0	0	0	10000	unique		1	1	0	0	unique		NA		1.453	0.972961	8.96
Q92879	CUGBP Elav-like family member 1 OS=Homo sapiens OX=9606 GN=CELF1 PE=1 SV=2	52	NA	NA	NA	NA	NA	NA	NA	NA	1	1	0	0	0	0	10000	unique		1	1	0	0	unique		NA		1.358	0.984869	147.17
Q86W50	RNA N6-adenosine-methyltransferase METTL16 OS=Homo sapiens OX=9606 GN=METTL16 PE=1 SV=2	63.6	NA	NA	NA	NA	NA	NA	NA	NA	1	1	0	0	0	0	10000	unique		1	1	0	0	unique		NA		1.679	0.765382	26.92
Q9GZT3	SRA stem-loop-interacting RNA-binding protein, mitochondrial OS=Homo sapiens OX=9606 GN=SLIRP PE=1 SV=1	12.3	NA	NA	NA	NA	NA	NA	NA	NA	2	2	1	1	0	0	1.57065	1.57065		4	2	2	1	1.769		NA		1.37	0.993166	11.68
P24928	DNA-directed RNA polymerase II subunit RPB1 OS=Homo sapiens OX=9606 GN=POLR2A PE=1 SV=2	217	NA	NA	NA	NA	NA	NA	NA	NA	1	1	0	0	0	0	10000	unique		1	1	0	0	unique		NA		1.662	0.783922	50.81
Q8NI27	THO complex subunit 2 OS=Homo sapiens OX=9606 GN=THOC2 PE=1 SV=2	182.7	NA	NA	NA	NA	NA	NA	NA	NA	1	1	0	0	0	0	10000	unique		1	1	0	0	unique		NA		2.011	0.346208	15.77
Q7Z2W9	39S ribosomal protein L21, mitochondrial OS=Homo sapiens OX=9606 GN=MRPL21 PE=1 SV=2	22.8	NA	NA	NA	NA	NA	NA	NA	NA	1	1	0	0	0	0	10000	unique		1	1	0	0	unique		NA		1.315	0.975902	62.97
Q5JPH6	Probable glutamate--tRNA ligase, mitochondrial OS=Homo sapiens OX=9606 GN=EARS2 PE=1 SV=2	58.7	NA	NA	NA	NA	NA	NA	NA	NA	1	1	0	0	0	0	10000	unique		1	1	0	0	unique		NA		1.277	0.965916	14.26
Q9Y487	V-type proton ATPase 116 kDa subunit a isoform 2 OS=Homo sapiens OX=9606 GN=ATP6V0A2 PE=1 SV=2	98	NA	NA	NA	NA	NA	NA	NA	NA	1	1	0	0	0	0	10000	unique		1	1	0	0	unique		NA		1.755	0.675953	61.75
Q9H9T3	Elongator complex protein 3 OS=Homo sapiens OX=9606 GN=ELP3 PE=1 SV=2	62.2	NA	NA	NA	NA	NA	NA	NA	NA	1	1	1	1	0	0	0.785324	0.785324		1	1	1	1	0.884498				1.617	0.84966	29.29
Q86UP2	Kinectin OS=Homo sapiens OX=9606 GN=KTN1 PE=1 SV=1	156.2	NA	NA	NA	NA	NA	NA	NA	NA	1	1	0	0	0	0	10000	unique		1	1	0	0	unique		NA		1.183	0.860961	33.16
Q9UPT9	Ubiquitin carboxyl-terminal hydrolase 22 OS=Homo sapiens OX=9606 GN=USP22 PE=1 SV=2	59.9	NA	NA	NA	NA	NA	NA	NA	NA	1	1	0	0	0	0	10000	unique		1	1	0	0	unique		NA		1.232	0.931711	34.72
P63151	Serine/threonine-protein phosphatase 2A 55 kDa regulatory subunit B alpha isoform OS=Homo sapiens OX=9606 GN=PPP2R2A PE=1 SV=1	51.7	NA	NA	NA	NA	NA	NA	NA	NA	1	1	0	0	0	0	10000	unique		1	1	0	0	unique		NA		11.837	2.03431e-16	617.5
Q5D862	Filaggrin-2 OS=Homo sapiens OX=9606 GN=FLG2 PE=1 SV=1	247.9	NA	NA	NA	NA	NA	NA	NA	NA	1	1	3	3	0	0	0.261775	0.261775		1	1	3	3	0.294833				0.325	1.56e-11	15.2
Q99661	Kinesin-like protein KIF2C OS=Homo sapiens OX=9606 GN=KIF2C PE=1 SV=2	81.3	NA	NA	NA	NA	NA	NA	NA	NA	1	1	0	0	0	0	10000	unique		1	1	0	0	unique		NA		1.278	0.967796	19.75
Q5T8P6	RNA-binding protein 26 OS=Homo sapiens OX=9606 GN=RBM26 PE=1 SV=3	113.5	NA	NA	NA	NA	NA	NA	NA	NA	1	1	0	0	0	0	10000	unique		1	1	0	0	unique		NA		1.803	0.601123	22.97
Q9Y314	Nitric oxide synthase-interacting protein OS=Homo sapiens OX=9606 GN=NOSIP PE=1 SV=1	33.2	NA	NA	NA	NA	NA	NA	NA	NA	1	1	0	0	0	0	10000	unique		1	1	0	0	unique		NA		1.747	0.675953	61.43
O43670	BUB3-interacting and GLEBS motif-containing protein ZNF207 OS=Homo sapiens OX=9606 GN=ZNF207 PE=1 SV=1	50.7	NA	NA	NA	NA	NA	NA	NA	NA	1	1	1	1	0	0	0.785324	0.785324		1	1	1	1	0.884498		NA		1.537	0.936632	37.42
P13861	cAMP-dependent protein kinase type II-alpha regulatory subunit OS=Homo sapiens OX=9606 GN=PRKAR2A PE=1 SV=2	45.5	NA	NA	NA	NA	NA	NA	NA	NA	1	1	0	0	0	0	10000	unique		1	1	0	0	unique		NA		1.17	0.839119	47.56
Q14677	Clathrin interactor 1 OS=Homo sapiens OX=9606 GN=CLINT1 PE=1 SV=1	68.2	NA	NA	NA	NA	NA	NA	NA	NA	1	1	1	1	0	0	0.785324	0.785324		2	1	2	1	0.884498				1.472	0.972152	16.59
Q5F1R6	DnaJ homolog subfamily C member 21 OS=Homo sapiens OX=9606 GN=DNAJC21 PE=1 SV=2	62	NA	NA	NA	NA	NA	NA	NA	NA	1	1	0	0	0	0	10000	unique		1	1	0	0	unique		NA		1.469	0.972152	8.74
Q96I59	Probable asparagine--tRNA ligase, mitochondrial OS=Homo sapiens OX=9606 GN=NARS2 PE=1 SV=3	54.1	NA	NA	NA	NA	NA	NA	NA	NA	1	1	0	0	0	0	10000	unique		1	1	0	0	unique		NA		1	0.466275	7412.26
O75306	NADH dehydrogenase [ubiquinone] iron-sulfur protein 2, mitochondrial OS=Homo sapiens OX=9606 GN=NDUFS2 PE=1 SV=2	52.5	NA	NA	NA	NA	NA	NA	NA	NA	1	1	0	0	0	0	10000	unique		2	1	0	0	unique		NA		0.01	2.03431e-16	0
Q8WYA6	Beta-catenin-like protein 1 OS=Homo sapiens OX=9606 GN=CTNNBL1 PE=1 SV=1	65.1	NA	NA	NA	NA	NA	NA	NA	NA	1	1	0	0	0	0	10000	unique		3	1	0	0	unique		NA		1.494	0.959827	44.36
P13995	Bifunctional methylenetetrahydrofolate dehydrogenase/cyclohydrolase, mitochondrial OS=Homo sapiens OX=9606 GN=MTHFD2 PE=1 SV=2	37.9	NA	NA	NA	NA	NA	NA	NA	NA	1	1	0	0	0	0	10000	unique		1	1	0	0	unique		NA		4.327	2.52882e-07	100.93
Q9BTE6	Alanyl-tRNA editing protein Aarsd1 OS=Homo sapiens OX=9606 GN=AARSD1 PE=1 SV=2	45.5	NA	NA	NA	NA	NA	NA	NA	NA	1	1	0	0	0	0	10000	unique		1	1	0	0	unique		NA		1.657	0.790772	22.62
Q96S55	ATPase WRNIP1 OS=Homo sapiens OX=9606 GN=WRNIP1 PE=1 SV=2	72.1	NA	NA	NA	NA	NA	NA	NA	NA	1	1	0	0	0	0	10000	unique		1	1	0	0	unique		NA		1.86	0.522597	50.21
Q8N7P7	Uncharacterized protein FLJ40521 OS=Homo sapiens OX=9606 PE=2 SV=1	48.3	NA	NA	NA	NA	NA	NA	NA	NA	2	1	0	0	0	0	10000	unique		6	1	0	0	unique		NA		1.398	0.986503	3.7
P23526	Adenosylhomocysteinase OS=Homo sapiens OX=9606 GN=AHCY PE=1 SV=4	47.7	NA	NA	NA	NA	NA	NA	NA	NA	1	1	0	0	0	0	10000	unique		1	1	0	0	unique		NA		1.901	0.466275	28.94
Q9Y5J1	U3 small nucleolar RNA-associated protein 18 homolog OS=Homo sapiens OX=9606 GN=UTP18 PE=1 SV=3	62	NA	NA	NA	NA	NA	NA	NA	NA	1	1	0	0	0	0	10000	unique		2	1	0	0	unique		NA		1.509	0.957823	33.69
Q5JRA6	Transport and Golgi organization protein 1 homolog OS=Homo sapiens OX=9606 GN=MIA3 PE=1 SV=1	213.6	NA	NA	NA	NA	NA	NA	NA	NA	1	1	0	0	0	0	10000	unique		1	1	0	0	unique	NA	NA		1.295	0.972152	14.03
Q9Y3S1	Serine/threonine-protein kinase WNK2 OS=Homo sapiens OX=9606 GN=WNK2 PE=1 SV=4	242.5	NA	NA	NA	NA	NA	NA	NA	NA	1	1	0	0	0	0	10000	unique		1	1	0	0	unique		NA		NA	NA	NA
O95168	NADH dehydrogenase [ubiquinone] 1 beta subcomplex subunit 4 OS=Homo sapiens OX=9606 GN=NDUFB4 PE=1 SV=3	15.2	NA	NA	NA	NA	NA	NA	NA	NA	1	1	0	0	0	0	10000	unique		1	1	0	0	unique		NA		1.667	0.77437	147.37
Q2KHM9	Protein moonraker OS=Homo sapiens OX=9606 GN=KIAA0753 PE=1 SV=3	109.3	NA	NA	NA	NA	NA	NA	NA	NA	1	1	0	0	0	0	10000	unique		1	1	0	0	unique		NA		2.66	0.0128823	54.16
P78406	mRNA export factor OS=Homo sapiens OX=9606 GN=RAE1 PE=1 SV=1	40.9	NA	NA	NA	NA	NA	NA	NA	NA	1	1	0	0	0	0	10000	unique		1	1	0	0	unique	NA	NA		1.592	0.894835	64.63
P42224	Signal transducer and activator of transcription 1-alpha/beta OS=Homo sapiens OX=9606 GN=STAT1 PE=1 SV=2	87.3	NA	NA	NA	NA	NA	NA	NA	NA	1	1	0	0	0	0	10000	unique		1	1	0	0	unique		NA		1.406	0.978501	7.73
Q96HS1	Serine/threonine-protein phosphatase PGAM5, mitochondrial OS=Homo sapiens OX=9606 GN=PGAM5 PE=1 SV=2	32	NA	NA	NA	NA	NA	NA	NA	NA	1	1	0	0	0	0	10000	unique		1	1	0	0	unique		NA		100	2.03431e-16	0
P49902	Cytosolic purine 5'-nucleotidase OS=Homo sapiens OX=9606 GN=NT5C2 PE=1 SV=1	64.9	NA	NA	NA	NA	NA	NA	NA	NA	1	1	0	0	0	0	10000	unique		1	1	0	0	unique		NA		0.141	2.03431e-16	20.86
Q15527	Surfeit locus protein 2 OS=Homo sapiens OX=9606 GN=SURF2 PE=1 SV=3	29.6	NA	NA	NA	NA	NA	NA	NA	NA	1	1	0	0	0	0	10000	unique		1	1	0	0	unique	NA	NA		2.196	0.154736	12.42
O15020	Spectrin beta chain, non-erythrocytic 2 OS=Homo sapiens OX=9606 GN=SPTBN2 PE=1 SV=3	271.2	NA	NA	NA	NA	NA	NA	NA	NA	1	1	1	1	0	0	0.785324	0.785324		3	1	3	1	0.884498				1.026	0.532604	90.86
P12694	2-oxoisovalerate dehydrogenase subunit alpha, mitochondrial OS=Homo sapiens OX=9606 GN=BCKDHA PE=1 SV=2	50.4	NA	NA	NA	NA	NA	NA	NA	NA	1	1	0	0	0	0	10000	unique		2	1	0	0	unique	NA	NA		1.342	0.977146	3.8
O00629	Importin subunit alpha-3 OS=Homo sapiens OX=9606 GN=KPNA4 PE=1 SV=1	57.9	NA	NA	NA	NA	NA	NA	NA	NA	1	1	0	0	0	0	10000	unique		1	1	0	0	unique		NA		21.369	2.03431e-16	331.06
P55265	Double-stranded RNA-specific adenosine deaminase OS=Homo sapiens OX=9606 GN=ADAR PE=1 SV=4	136	NA	NA	NA	NA	NA	NA	NA	NA	1	1	0	0	0	0	10000	unique		1	1	0	0	unique	NA	NA		1.872	0.509281	28.48
Q13523	Serine/threonine-protein kinase PRP4 homolog OS=Homo sapiens OX=9606 GN=PRPF4B PE=1 SV=3	116.9	NA	NA	NA	NA	NA	NA	NA	NA	1	1	0	0	0	0	10000	unique		1	1	0	0	unique		NA		1.235	0.936632	51.71
Q9BY44	Eukaryotic translation initiation factor 2A OS=Homo sapiens OX=9606 GN=EIF2A PE=1 SV=3	64.9	NA	NA	NA	NA	NA	NA	NA	NA	1	1	0	0	0	0	10000	unique		1	1	0	0	unique	NA	NA		3.032	0.0012868	0.87
Q9NXF1	Testis-expressed protein 10 OS=Homo sapiens OX=9606 GN=TEX10 PE=1 SV=2	105.6	NA	NA	NA	NA	NA	NA	NA	NA	1	1	0	0	0	0	10000	unique		1	1	0	0	unique		NA		1.157	0.813014	28.4
Q96GM8	Target of EGR1 protein 1 OS=Homo sapiens OX=9606 GN=TOE1 PE=1 SV=1	56.5	NA	NA	NA	NA	NA	NA	NA	NA	1	1	0	0	0	0	10000	unique		1	1	0	0	unique		NA		1.292	0.972152	3.88
O75489	NADH dehydrogenase [ubiquinone] iron-sulfur protein 3, mitochondrial OS=Homo sapiens OX=9606 GN=NDUFS3 PE=1 SV=1	30.2	NA	NA	NA	NA	NA	NA	NA	NA	1	1	0	0	0	0	10000	unique		1	1	0	0	unique	NA	NA		1.203	0.905216	26.94
Q53GS9	U4/U6.U5 tri-snRNP-associated protein 2 OS=Homo sapiens OX=9606 GN=USP39 PE=1 SV=2	65.3	NA	NA	NA	NA	NA	NA	NA	NA	1	1	0	0	0	0	10000	unique		1	1	0	0	unique	NA	NA		1.285	0.971814	16.77
Q9UQ88	Cyclin-dependent kinase 11A OS=Homo sapiens OX=9606 GN=CDK11A PE=1 SV=4	91.3	NA	NA	NA	NA	NA	NA	NA	NA	1	1	0	0	0	0	10000	unique		1	1	0	0	unique		NA		1.927	0.443808	32.89
Q14241	Elongin-A OS=Homo sapiens OX=9606 GN=ELOA PE=1 SV=2	89.9	NA	NA	NA	NA	NA	NA	NA	NA	1	1	0	0	0	0	10000	unique		1	1	0	0	unique	NA	NA		NA	NA	NA
Q969G9	Protein naked cuticle homolog 1 OS=Homo sapiens OX=9606 GN=NKD1 PE=1 SV=1	52.3	NA	NA	NA	NA	NA	NA	NA	NA	1	1	0	0	0	0	10000	unique		2	1	0	0	unique		NA		NA	NA	NA
P02788	Lactotransferrin OS=Homo sapiens OX=9606 GN=LTF PE=1 SV=6	78.1	NA	NA	NA	NA	NA	NA	NA	NA	NA	NA	95	43	0	0	0	0		NA	NA	95	43	0	NA			0.815	0.080659	41.04
P02538	Keratin, type II cytoskeletal 6A OS=Homo sapiens OX=9606 GN=KRT6A PE=1 SV=3	60	NA	NA	NA	NA	NA	NA	NA	NA	NA	NA	54	3	0	0	0	0		NA	NA	59	3	0	NA			1.09	0.68066	114.5
P01876	Immunoglobulin heavy constant alpha 1 OS=Homo sapiens OX=9606 GN=IGHA1 PE=1 SV=2	37.6	NA	NA	NA	NA	NA	NA	NA	NA	NA	NA	29	9	0	0	0	0		NA	NA	29	9	0	NA			0.01	2.03431e-16	0
Q9UGM3	Deleted in malignant brain tumors 1 protein OS=Homo sapiens OX=9606 GN=DMBT1 PE=1 SV=2	260.6	NA	NA	NA	NA	NA	NA	NA	NA	NA	NA	13	8	0	0	0	0		NA	NA	13	8	0	NA			0.01	2.03431e-16	0
P61626	Lysozyme C OS=Homo sapiens OX=9606 GN=LYZ PE=1 SV=1	16.5	NA	NA	NA	NA	NA	NA	NA	NA	NA	NA	19	11	0	0	0	0		NA	NA	19	11	0	NA			0.013	2.03431e-16	0.01
P01833	Polymeric immunoglobulin receptor OS=Homo sapiens OX=9606 GN=PIGR PE=1 SV=4	83.2	NA	NA	NA	NA	NA	NA	NA	NA	NA	NA	14	12	0	0	0	0		NA	NA	14	12	0	NA			0.035	2.03431e-16	0.3
P12273	Prolactin-inducible protein OS=Homo sapiens OX=9606 GN=PIP PE=1 SV=1	16.6	NA	NA	NA	NA	NA	NA	NA	NA	NA	NA	17	9	0	0	0	0		NA	NA	17	9	0	NA			0.023	2.03431e-16	0
P01834	Immunoglobulin kappa constant OS=Homo sapiens OX=9606 GN=IGKC PE=1 SV=2	11.8	NA	NA	NA	NA	NA	NA	NA	NA	NA	NA	10	5	0	0	0	0		NA	NA	10	5	0	NA			0.01	2.03431e-16	0
P13646	Keratin, type I cytoskeletal 13 OS=Homo sapiens OX=9606 GN=KRT13 PE=1 SV=4	49.6	NA	NA	NA	NA	NA	NA	NA	NA	NA	NA	18	3	0	0	0	0		NA	NA	20	3	0	NA			0.969	0.401012	17.65
P19013	Keratin, type II cytoskeletal 4 OS=Homo sapiens OX=9606 GN=KRT4 PE=1 SV=4	57.3	NA	NA	NA	NA	NA	NA	NA	NA	NA	NA	11	2	0	0	0	0		NA	NA	12	2	0	NA			0.329	2.21587e-11	0
P78385	Keratin, type II cuticular Hb3 OS=Homo sapiens OX=9606 GN=KRT83 PE=1 SV=2	54.2	NA	NA	NA	NA	NA	NA	NA	NA	NA	NA	17	5	0	0	0	0		NA	NA	21	5	0	NA			0.185	2.03431e-16	17.98
P0DOY2	Immunoglobulin lambda constant 2 OS=Homo sapiens OX=9606 GN=IGLC2 PE=1 SV=1	11.3	NA	NA	NA	NA	NA	NA	NA	NA	NA	NA	8	6	0	0	0	0		NA	NA	8	6	0	NA			0.024	2.03431e-16	0
P0DOX2	Immunoglobulin alpha-2 heavy chain OS=Homo sapiens OX=9606 PE=1 SV=2	48.9	NA	NA	NA	NA	NA	NA	NA	NA	NA	NA	14	2	0	0	0	0		NA	NA	21	2	0	NA			1.567	0.905216	36.83
Q9GZZ8	Extracellular glycoprotein lacritin OS=Homo sapiens OX=9606 GN=LACRT PE=1 SV=1	14.2	NA	NA	NA	NA	NA	NA	NA	NA	NA	NA	8	4	0	0	0	0		NA	NA	8	4	0	NA			0.016	2.03431e-16	0.02
Q5T749	Keratinocyte proline-rich protein OS=Homo sapiens OX=9606 GN=KPRP PE=1 SV=1	64.1	NA	NA	NA	NA	NA	NA	NA	NA	NA	NA	6	6	0	0	0	0		NA	NA	6	6	0	NA			0.633	0.00152053	0
O75556	Mammaglobin-B OS=Homo sapiens OX=9606 GN=SCGB2A1 PE=1 SV=1	10.9	NA	NA	NA	NA	NA	NA	NA	NA	NA	NA	6	5	0	0	0	0		NA	NA	6	5	0	NA			0.01	2.03431e-16	0
Q15323	Keratin, type I cuticular Ha1 OS=Homo sapiens OX=9606 GN=KRT31 PE=1 SV=3	47.2	NA	NA	NA	NA	NA	NA	NA	NA	NA	NA	7	4	0	0	0	0		NA	NA	7	4	0	NA			0.01	2.03431e-16	0
Q9HC84	Mucin-5B OS=Homo sapiens OX=9606 GN=MUC5B PE=1 SV=3	596	NA	NA	NA	NA	NA	NA	NA	NA	NA	NA	4	3	0	0	0	0		NA	NA	4	3	0	NA			0.01	2.03431e-16	0
A6NCN2	Putative keratin-87 protein OS=Homo sapiens OX=9606 GN=KRT87P PE=5 SV=4	29.1	NA	NA	NA	NA	NA	NA	NA	NA	NA	NA	10	2	0	0	0	0		NA	NA	10	2	0	NA			1	0.466275	7412.26
P01591	Immunoglobulin J chain OS=Homo sapiens OX=9606 GN=JCHAIN PE=1 SV=4	18.1	NA	NA	NA	NA	NA	NA	NA	NA	NA	NA	3	2	0	0	0	0		NA	NA	3	2	0	NA			0.01	2.03431e-16	0
Q8TDL5	BPI fold-containing family B member 1 OS=Homo sapiens OX=9606 GN=BPIFB1 PE=1 SV=1	52.4	NA	NA	NA	NA	NA	NA	NA	NA	NA	NA	6	6	0	0	0	0		NA	NA	6	6	0	NA			0.01	2.03431e-16	0
Q5JWF2	Guanine nucleotide-binding protein G(s) subunit alpha isoforms XLas OS=Homo sapiens OX=9606 GN=GNAS PE=1 SV=2	111	NA	NA	NA	NA	NA	NA	NA	NA	NA	NA	4	4	0	0	0	0		NA	NA	NA	NA	NA	NA	NA		NA	NA	NA
Q9NSB4	Keratin, type II cuticular Hb2 OS=Homo sapiens OX=9606 GN=KRT82 PE=3 SV=3	56.6	NA	NA	NA	NA	NA	NA	NA	NA	NA	NA	5	2	0	0	0	0		NA	NA	5	2	0	NA			0.01	2.03431e-16	0
Q8N1N4	Keratin, type II cytoskeletal 78 OS=Homo sapiens OX=9606 GN=KRT78 PE=1 SV=2	56.8	NA	NA	NA	NA	NA	NA	NA	NA	NA	NA	5	1	0	0	0	0		NA	NA	9	1	0	NA			0.01	2.03431e-16	0
P01857	Immunoglobulin heavy constant gamma 1 OS=Homo sapiens OX=9606 GN=IGHG1 PE=1 SV=1	36.1	NA	NA	NA	NA	NA	NA	NA	NA	NA	NA	7	1	0	0	0	0		NA	NA	7	1	0	NA			0.01	2.03431e-16	0
P03973	Antileukoproteinase OS=Homo sapiens OX=9606 GN=SLPI PE=1 SV=2	14.3	NA	NA	NA	NA	NA	NA	NA	NA	NA	NA	7	4	0	0	0	0		NA	NA	7	4	0	NA			0.01	2.03431e-16	0
P01860	Immunoglobulin heavy constant gamma 3 OS=Homo sapiens OX=9606 GN=IGHG3 PE=1 SV=2	41.3	NA	NA	NA	NA	NA	NA	NA	NA	NA	NA	5	1	0	0	0	0		NA	NA	5	1	0	NA			0.315	4.94092e-12	14.26
P0DOX6	Immunoglobulin mu heavy chain OS=Homo sapiens OX=9606 PE=1 SV=2	63.4	NA	NA	NA	NA	NA	NA	NA	NA	NA	NA	1	1	0	0	0	0		NA	NA	1	1	0	NA			NA	NA	NA
O95968	Secretoglobin family 1D member 1 OS=Homo sapiens OX=9606 GN=SCGB1D1 PE=1 SV=1	9.9	NA	NA	NA	NA	NA	NA	NA	NA	NA	NA	4	3	0	0	0	0		NA	NA	4	3	0	NA			0.835	0.107089	4.7
Q99935	Opiorphin prepropeptide OS=Homo sapiens OX=9606 GN=OPRPN PE=1 SV=2	27.2	NA	NA	NA	NA	NA	NA	NA	NA	NA	NA	2	1	0	0	0	0		NA	NA	2	1	0	NA			0.01	2.03431e-16	0
O43524	Forkhead box protein O3 OS=Homo sapiens OX=9606 GN=FOXO3 PE=1 SV=1	71.2	NA	NA	NA	NA	NA	NA	NA	NA	NA	NA	1	1	0	0	0	0		NA	NA	1	1	0	NA			1.762	0.675953	21.1
P22695	Cytochrome b-c1 complex subunit 2, mitochondrial OS=Homo sapiens OX=9606 GN=UQCRC2 PE=1 SV=3	48.4	NA	NA	NA	NA	NA	NA	NA	NA	NA	NA	1	1	0	0	0	0		NA	NA	1	1	0	NA			1.382	0.994835	58.84
Q99497	Protein/nucleic acid deglycase DJ-1 OS=Homo sapiens OX=9606 GN=PARK7 PE=1 SV=2	19.9	NA	NA	NA	NA	NA	NA	NA	NA	NA	NA	2	2	0	0	0	0		NA	NA	2	2	0	NA			1.155	0.809061	8.92
Q08554	Desmocollin-1 OS=Homo sapiens OX=9606 GN=DSC1 PE=1 SV=2	99.9	NA	NA	NA	NA	NA	NA	NA	NA	NA	NA	2	2	0	0	0	0		NA	NA	2	2	0	NA			10.032	2.03431e-16	731.47
P59665	Neutrophil defensin 1 OS=Homo sapiens OX=9606 GN=DEFA1 PE=1 SV=1	10.2	NA	NA	NA	NA	NA	NA	NA	NA	NA	NA	1	1	0	0	0	0		NA	NA	1	1	0	NA			0.01	2.03431e-16	0
Q9BVC6	Transmembrane protein 109 OS=Homo sapiens OX=9606 GN=TMEM109 PE=1 SV=1	26.2	NA	NA	NA	NA	NA	NA	NA	NA	NA	NA	1	1	0	0	0	0		NA	NA	1	1	0	NA			1.254	0.956464	2.52
P20930	Filaggrin OS=Homo sapiens OX=9606 GN=FLG PE=1 SV=3	434.9	NA	NA	NA	NA	NA	NA	NA	NA	NA	NA	1	1	0	0	0	0		NA	NA	1	1	0	NA			0.01	2.03431e-16	0
Q8WVV4	Protein POF1B OS=Homo sapiens OX=9606 GN=POF1B PE=1 SV=3	68	NA	NA	NA	NA	NA	NA	NA	NA	NA	NA	1	1	0	0	0	0		NA	NA	1	1	0	NA			0.01	2.03431e-16	0
P01859	Immunoglobulin heavy constant gamma 2 OS=Homo sapiens OX=9606 GN=IGHG2 PE=1 SV=2	35.9	NA	NA	NA	NA	NA	NA	NA	NA	NA	NA	2	1	0	0	0	0		NA	NA	2	1	0	NA			0.01	2.03431e-16	0
P05109	Protein S100-A8 OS=Homo sapiens OX=9606 GN=S100A8 PE=1 SV=1	10.8	NA	NA	NA	NA	NA	NA	NA	NA	NA	NA	1	1	0	0	0	0		NA	NA	1	1	0	NA			0.01	2.03431e-16	0
P56524	Histone deacetylase 4 OS=Homo sapiens OX=9606 GN=HDAC4 PE=1 SV=3	119	NA	NA	NA	NA	NA	NA	NA	NA	NA	NA	1	1	0	0	0	0		NA	NA	1	1	0	NA			NA	NA	NA
Q9BY43	Charged multivesicular body protein 4a OS=Homo sapiens OX=9606 GN=CHMP4A PE=1 SV=3	25.1	NA	NA	NA	NA	NA	NA	NA	NA	NA	NA	1	1	0	0	0	0		NA	NA	1	1	0	NA			NA	NA	NA
Q9NUQ3	Gamma-taxilin OS=Homo sapiens OX=9606 GN=TXLNG PE=1 SV=2	60.5	NA	NA	NA	NA	NA	NA	NA	NA	NA	NA	1	1	0	0	0	0		NA	NA	1	1	0	NA			2.01	0.346208	6.26
A8MUU1	Putative fatty acid-binding protein 5-like protein 3 OS=Homo sapiens OX=9606 GN=FABP5P3 PE=5 SV=1	11.3	NA	NA	NA	NA	NA	NA	NA	NA	NA	NA	1	1	0	0	0	0		NA	NA	1	1	0	NA			NA	NA	NA
P14555	Phospholipase A2, membrane associated OS=Homo sapiens OX=9606 GN=PLA2G2A PE=1 SV=2	16.1	NA	NA	NA	NA	NA	NA	NA	NA	NA	NA	1	1	0	0	0	0		NA	NA	1	1	0	NA			0.01	2.03431e-16	0
P0C7H8	Keratin-associated protein 2-3 OS=Homo sapiens OX=9606 GN=KRTAP2-3 PE=1 SV=2	13.5	NA	NA	NA	NA	NA	NA	NA	NA	NA	NA	1	1	0	0	0	0		NA	NA	1	1	0	NA			0.01	2.03431e-16	0
P49427	Ubiquitin-conjugating enzyme E2 R1 OS=Homo sapiens OX=9606 GN=CDC34 PE=1 SV=2	26.7	NA	NA	NA	NA	NA	NA	NA	NA	NA	NA	1	1	0	0	0	0		NA	NA	1	1	0	NA			1.484	0.967796	3.52
Q5JRX3	Presequence protease, mitochondrial OS=Homo sapiens OX=9606 GN=PITRM1 PE=1 SV=3	117.3	NA	NA	NA	NA	NA	NA	NA	NA	NA	NA	1	1	0	0	0	0		NA	NA	2	1	0	NA			1.178	0.850824	4.18
Q9UK59	Lariat debranching enzyme OS=Homo sapiens OX=9606 GN=DBR1 PE=1 SV=2	61.5	NA	NA	NA	NA	NA	NA	NA	NA	NA	NA	1	1	0	0	0	0		NA	NA	1	1	0	NA			1.396	0.98764	28.53
Q13505	Metaxin-1 OS=Homo sapiens OX=9606 GN=MTX1 PE=1 SV=3	51.4	NA	NA	NA	NA	NA	NA	NA	NA	NA	NA	1	1	0	0	0	0		NA	NA	1	1	0	NA			0.639	0.00182934	3.55
Q9BQP7	Mitochondrial genome maintenance exonuclease 1 OS=Homo sapiens OX=9606 GN=MGME1 PE=1 SV=1	39.4	NA	NA	NA	NA	NA	NA	NA	NA	NA	NA	1	1	0	0	0	0		NA	NA	2	1	0	NA			1.567	0.905216	39.31
Q9Y2W1	Thyroid hormone receptor-associated protein 3 OS=Homo sapiens OX=9606 GN=THRAP3 PE=1 SV=2	108.6	NA	NA	NA	NA	NA	NA	NA	NA	NA	NA	1	1	0	0	0	0		NA	NA	1	1	0	NA	NA		1.275	0.962493	10.65
Q8WXH2	Junctophilin-3 OS=Homo sapiens OX=9606 GN=JPH3 PE=2 SV=2	81.4	NA	NA	NA	NA	NA	NA	NA	NA	NA	NA	1	1	0	0	0	0		NA	NA	1	1	0	NA			NA	NA	NA
Q86X76	Deaminated glutathione amidase OS=Homo sapiens OX=9606 GN=NIT1 PE=1 SV=2	35.9	NA	NA	NA	NA	NA	NA	NA	NA	NA	NA	1	1	0	0	0	0		NA	NA	2	1	0	NA	NA		0.649	0.00240055	13.87
O60811	PRAME family member 2 OS=Homo sapiens OX=9606 GN=PRAMEF2 PE=2 SV=2	54.8	NA	NA	NA	NA	NA	NA	NA	NA	NA	NA	1	1	0	0	0	0		NA	NA	1	1	0	NA			0.012	2.03431e-16	0
Q96DA0	Zymogen granule protein 16 homolog B OS=Homo sapiens OX=9606 GN=ZG16B PE=1 SV=3	22.7	NA	NA	NA	NA	NA	NA	NA	NA	NA	NA	1	1	0	0	0	0		NA	NA	1	1	0	NA			0.01	2.03431e-16	0
Q92600	CCR4-NOT transcription complex subunit 9 OS=Homo sapiens OX=9606 GN=CNOT9 PE=1 SV=1	33.6	NA	NA	NA	NA	NA	NA	NA	NA	NA	NA	1	1	0	0	0	0		NA	NA	3	1	0	NA			1.762	0.675953	61.77
O00533	Neural cell adhesion molecule L1-like protein OS=Homo sapiens OX=9606 GN=CHL1 PE=1 SV=4	135	NA	NA	NA	NA	NA	NA	NA	NA	NA	NA	1	1	0	0	0	0		NA	NA	1	1	0	NA			1.219	0.913472	55.34
Q8NCW6	Polypeptide N-acetylgalactosaminyltransferase 11 OS=Homo sapiens OX=9606 GN=GALNT11 PE=1 SV=2	68.9	NA	NA	NA	NA	NA	NA	NA	NA	NA	NA	2	1	0	0	0	0		NA	NA	2	1	0	NA			1.716	0.70914	28.94
Q13330	Metastasis-associated protein MTA1 OS=Homo sapiens OX=9606 GN=MTA1 PE=1 SV=2	80.7	NA	NA	NA	NA	NA	NA	NA	NA	NA	NA	NA	NA	NA	NA	NA	#VALUE!		4	2	0	0	unique	NA	NA		1.368	0.993166	3.29
A6NHQ2	rRNA/tRNA 2'-O-methyltransferase fibrillarin-like protein 1 OS=Homo sapiens OX=9606 GN=FBLL1 PE=3 SV=2	34.8	NA	NA	NA	NA	NA	NA	NA	NA	NA	NA	NA	NA	NA	NA	NA	#VALUE!		NA	NA	NA	NA	NA	NA			NA	NA	NA

## Sheet: Supplementary Table 3
Supplementary Table 3. Sequence for the synthesised Illusia FRET reporter. The different domains are highlighted as indicated with the flanking attB1/attB2 sites in bold; Lyn domain (grey), mTurquoise2 (blue), the Dok1 PTB (green), Eevee linker (purple), cytoplasmic domain (aa772-798) from integrin b1 (including the two NPxY motifs; red) and YPet (orange). The stop codon is indicated with red tex…
GCCCACAAGTTTGTACAAAAAAGCAGGCTAGCGTCGACGCCACCATGGGCTGCATCAAGAGCAAGCGCAAGGACAACCTGAACGACGACGGCGTGGACTCTAGAATGGTGAGCAAGGGCGAGGAGCTGTTCACCGGGGTGGTGCCCATCCTGGTCGAGCTGGACGGCGACGTAAACGGCCACAAGTTCAGCGTGTCCGGCGAGGGCGAGGGCGATGCCACCTACGGCAAGCTGACCCTGAAGCTTCTATGCACCACCGGCAAGCTGCCCGTGCCCTGGCCCACCCTCGTGACCACCCTGGGCTACGGCCTGCAGTGCTTCGCCCGCTACCCCGACCACATGAAGCAGCACGACTTCTTCAAGTCCGCCATGCCCGAAGGCTACGTCCAGGAGCGCACCA…

## Sheet: Supplementary Table 4
Supplementary Table 4. Oligonucleotides used for molecular cloning
Oligonucleotide	Sequence (5’ to 3’)
YYFF_top	﻿CCGGAAAAGGAGAGTTTAAGCCGAATGTCGTGACTACAGTAGCCAGTAAGTTTATTCCTAATGAAGGTACGGACTGGAAAGCCAATGG
YYFF_bottom	GGCCGCCATTGGCTTTCCAGTCCGTACCTTCATTAGGAATAAACTTACTGGCTACTGTAGTCACGACATTCGGCTTAAACTCTCCTTTT
Y783F_top	CCGGAAAAGGAGAGTATAAGCCGAATGTCGTGACTACAGTAGCCAGTAAGTTTATTCCTAATGAAGGTACGGACTGGAAAGCCAATGGC
Y783F_bottom	GGCCGCCATTGGCTTTCCAGTCCGTACCTTCATTAGGAATAAACTTACTGGCTACTGTAGTCACGACATTCGGCTTATACTCTCCTTTT
Y795F_top	CCGGAAAAGGAGAGTTTAAGCCGAATGTCGTGACTACAGTAGCCAGTAAGTATATTCCTAATGAAGGTACGGACTGGAAAGCCAATGGC
Y795F_bottom	GGCCGCCATTGGCTTTCCAGTCCGTACCTTCATTAGGAATATACTTACTGGCTACTGTAGTCACGACATTCGGCTTAAACTCTCCTTTT
YYEE_top	CCGGAAAAGGAGAGGAAAAGCCGAATGTCGTGACTACAGTAGCCAGTAAGGAAATTCCTAATGAAGGTACGGACTGGAAAGCCAATGGC
YYEE_bottom	GGCCGCCATTGGCTTTCCAGTCCGTACCTTCATTAGGAATTTCCTTACTGGCTACTGTAGTCACGACATTCGGCTTTTCCTCTCCTTTT
ITGB1_F	ATCCGGTACCACCGCCATGAATTTACAACCAA
ITGB1_R	ATATCTCGAGTCACTATTTTCCCTCATACTTCGGATTGACC
ITGB1(YYFF)_R	ATATCTCGAGTCACTATTTTCCCTCAAACTTCGGATTGACCACAGTTGTTACGGCACTCTTAAAAATAGG
ITGB1(WT)_OEC_F	ATCCGGTACCACCGCCATGAATTTACAA
ITGB1(WT)_OEC_R	GCGGCCGCCGCCGCCTTTTCCCTCATACTTCGGATTGACCACAGTTGTTA
ITGB1(YYFF)_OEC_R	CCATGCGGCCGCCGCCGCCTTTTCCCTCAAACTTCGGATTGACCACAGTTGTTACGGCACTCTTAAAAAT
mRuby2_OEC_F	GGCGGCGGCGGCCGCATGGTGTCTAAGGGCGAAGAGCTGATCAAGG
mRuby2_OEC_R	ATATCTCGAGTTACTACTTGTACAGCTCGTCCATCCCACCACC
ITGB1_attB1_F	AGGTACAAGTTTGTACAAAAAAGCAGGCTGGCGCCGACCAATTCAGTCGACT
ITGB1_attB1_R	GACAACCACTTTGTACAAGAAAGCTGGGTCGAATTCTTTTCCCTCATACTTCGG
Dok1_OEC_F	ACCGGCACCATGGACGGAGCAGTGATGGAAGGG
Dok1_OEC_R	GCGGCCGCCGCCGCCGGTAGAGCCCTCTGACTTGACCCCAG
Clover_OEC_F	GGCGGCGGCGGCCGCATGGTGAGCAAGGGCGAGGAG
Clover_OEC_R	ACTAGATATCTTACTACTTGTACAGCTCGTCCATGCCATGTGTAATCC
Dok1_stop_F	ATCCGGTACCGGCACCATGGACGGAGCAGTGATG
Dok1_stop_R	ACTAGATATCTTACTAGGTAGAGCCCTCTGACTTGACCCCAG
Src_F	GGCTGGCGCCGGTACCGCCACCATGGGGAGCAGCAAGAGCAAGC
Src_R	GGGTCTAGATATCTCGAGTCACTATAGGTTCTCTCCAGGCTGGTACTGGG
Src_Y527F_R	GGGTCTAGATATCTCGAGTCACTATAGGTTCTCTCCAGGCTGGAACTGGG
PTPN11_F	AATTCGTCGACTGGATCCGGTACCG
PTPN12_F	AATTCGTCGACTGGATCCGGTAC
PTPN11_R1	TTCTGCTCGAGTTATCAGCGGCCGCTTTTCTGCTGTTGCATCA
PTPN12_R1	TTCTGCTCGAGTTATCAGCGGCCGCATGAAGGTGGATCTCTTGGTCCTTTG
PTPN11_R2	TTCTGCTCGAGTTATCAGCGGCCGCTTTTCTGCTGTTGCATCA
PTPN12_R2	TTCTGCTCGAGTTATCAGCGGCCGCATGAAGGTGGATCTCTTGGTCCTTTG
Paxillin-EGFP_F	GGCCGCGGCCGCGCCACCATGGACGACCTCGACG
Paxillin-EGFP_R	ATCTCTCGAGTTACTTGTACAGCTCGTCCATGCCGAG
mScarlet_Nterm_F	GCTTGGTACCATGGTGAGCAAGGGCGAGGC
mScarlet_Nterm_R	CACCATCGATCTTGTACAGCTCGTCCATGCCGCC
mScarlet_Cterm_F	GGTCATCGATGGTGGCGGTGGCTCTATGGTGAGCAAGGGCGAGGC
mScarlet_Cterm_R	GCCCTCTAGATTACTTGTACAGCTCGTCCATGCCGC
EGFP_F	CGACGGTACCGCCACCATGGTGAGCAAGGGC
EGFP_R	CATCCTCGAGCTACTTGTACAGCTCGTCCATGCCGAGAGT
YPet_F	GGCTGGCGCCGGTACCGCCACCATGGTGAGCAAGGGCGAGGAGC
YPet_R	GGGTCTAGATATCTCGAGTCATTAGTACAGCTCGTTCATGCCCTCAGTGATCC

## Sheet: Supplementary Table 5
Supplementary Table 5. Plasmid constructs used in this study
Plasmid	Addgene #	Reference
pDONR221	n/a	#12536017, ThermoFisher (Invitrogen)		References
pENTR221-Illusia	215442	This work		1	Conway, J.R.W. et al. Intravital Imaging to Monitor Therapeutic Response in Moving Hypoxic Regions Resistant to PI3K Pathway Targeting in Pancreatic Cancer. Cell reports 23, 3312-3326 (2018).
pENTR221-Illusia(YYFF)	215443	This work		2	Lam, A.J. et al. Improving FRET dynamic range with bright green and red fluorescent proteins. Nat Methods 9, 1005-1012 (2012).
pENTR221-Illusia(YYEE)	222591	This work		3	Croucher, D.R. et al. Bimolecular complementation affinity purification (BiCAP) reveals dimer-specific protein interactions for ERBB2 dimers. Sci Signal 9, ra69 (2016).
pENTR221-Illusia(Y783F)	222595	This work		4	Berger, A.H. et al. High-throughput Phenotyping of Lung Cancer Somatic Mutations. Cancer Cell 30, 214-228 (2016).
pENTR221-Illusia(Y795F)	222597	This work		5	Al-Akhrass, H. et al. A feed-forward loop between SorLA and HER3 determines heregulin response and neratinib resistance. Oncogene 40, 1300-1317 (2021).
pPB.DEST	n/a	1		6	Meerbrey, K.L. et al. The pINDUCER lentiviral toolkit for inducible RNA interference in vitro and in vivo. Proc Natl Acad Sci U S A 108, 3665-3670 (2011).
pPB.DEST-Illusia	215444	This work		7	Zhang, X.H. et al. Latent bone metastasis in breast cancer tied to Src-dependent survival signals. Cancer Cell 16, 67-78 (2009).
pPB.DEST-Illusia(YYFF)	215445	This work		8	Johannessen, C.M. et al. COT drives resistance to RAF inhibition through MAP kinase pathway reactivation. Nature 468, 968-972 (2010).
pPB.DEST-Illusia(YYEE)	222594	This work		9	Garvalov, B.K. et al. Cdc42 regulates cofilin during the establishment of neuronal polarity. J Neurosci 27, 13117-13129 (2007).
pPB.DEST-Illusia(Y783F)	222596	This work		10	Yusa, K., Zhou, L., Li, M.A., Bradley, A. & Craig, N.L. A hyperactive piggyBac transposase for mammalian applications. Proc Natl Acad Sci U S A 108, 1531-1536 (2011).
pPB.DEST-Illusia(Y795F)	222598	This work		11	Dull, T. et al. A third-generation lentivirus vector with a conditional packaging system. J Virol 72, 8463-8471 (1998).
pENTR2b-ITGB1(WT)-mRuby2	215446	This work		12	Aper, S.J. et al. Colorful protein-based fluorescent probes for collagen imaging. PloS one 9, e114983 (2014).
pENTR2b-ITGB1(YYFF)-mRuby2	215447	This work		13	Conway, J.R.W. et al. Defined extracellular matrix compositions support stiffness-insensitive cell spreading and adhesion signaling. Proc Natl Acad Sci U S A 120, e2304288120 (2023).
pPB.DEST-ITGB1(WT)-mRuby2	215448	This work		14	Conway, J.R.W. et al. IGFBP2 secretion by mammary adipocytes limits breast cancer invasion. Sci Adv 9, eadg1840 (2023).
pPB.DEST-ITGB1(YYFF)-mRuby2	215449	This work		15	Rabinovich, B.A. et al. Visualizing fewer than 10 mouse T cells with an enhanced firefly luciferase in immunocompetent mouse models of cancer. Proc Natl Acad Sci U S A 105, 14342-14346 (2008).
pENTR2b-ITGB1(WT)	215450	This work
pENTR2b-ITGB1(YYFF)	215451	This work
mCherry-Integrin-Beta1-N-18	55064	A gift from Michael Davidson.
pLKO.1-shBeta1	n/a	Broad Institute, TRCN0000029645
pLenti6.3/TO/V5-DEST	n/a	ThermoFisher (Invitrogen)
pEF.DEST51	n/a	#12285011, ThermoFisher (Invitrogen)
pENTR2b	n/a	#A10463, ThermoFisher (Invitrogen)
pcDNA3-mRuby2	40260	2
pDEST-ORF-V1	73637	3
pDEST-V1-ORF	73635	3
pDEST-ORF-V2	73638	3
pDONR223-Dok1	82884	4
pDONR223-Dok1(no stop)	82974	4
pDEST-Dok1-V2	215452	This work
pEF.DEST51-mVenus	154899	5
pENTR221-ITGB1(no stop)	215453	This work
pDEST-ITGB1-V1	215454	This work
pcDNA3-Clover	40259	2
pENTR2b-Dok1-Clover	215455	This work
pEF.DEST51-Dok1-Clover	215456	This work
pEF.DEST51-Dok1	215458	This work
pINDUCER20	44012	6
pBABE-Src-Rescue	26983	7
pENTR2b-Src(WT)	215459	This work
pENTR2b-Src(Y527F)	215460	This work
pENTR2b-Src(K295R)	215461	This work
pENTR2b-Src(E378G)	215462	This work
pINDUCER20-Src(WT)	215463	This work
pINDUCER20-Src(Y527F)	215464	This work
pINDUCER20-Src(K295R)	215465	This work
pINDUCER20-Src(E378G)	215466	This work
pDONR223-ABL2	23909	8
pENTR223-ABL2(WT)	215467	This work
pENTR223-ABL2(K281M)	215468	This work
pINDUCER20-ABL2(WT)	215469	This work
pINDUCER20-ABL2(K281M)	215470	This work
pmRFP-N1 human cofilin WT	50856	9
pmRFP-N1 human cofilin S3A	50857	9
pmRFP-N1 human cofilin S3E	50858	9
pENTR221-VPS35-mScarlet	215472	This work
pENTR221-ANXA6-mScarlet	215473	This work
pEF.DEST51-VPS35-mScarlet	215474	This work
pEF.DEST51-ANXA6-mScarlet	215475	This work
pEGFP-F0F3	n/a	A kind gift from Benjamin T. Goult (Kent University, UK).
pEGFP-C1	n/a	Clontech
pCMV6-PTPN11	n/a	#RC220029, Origene
pCMV6-PTPN12	n/a	#RC207952, Origene
pENTR2b-PTPN11	215476	This work
pENTR2b-PTPN12	215477	This work
pENTR2b-PTPN11(D425A,C459S)	215515	This work
pENTR2b-PTPN12(D199A,C231S)	215516	This work
pINDUCER20-PTPN12	215517	This work
pINDUCER20-PTPN12(D199A,C231S)	215518	This work
pENTR2b-PTPN11-Clover	215519	This work
pENTR2b-PTPN11(D425A,C459S)-Clover	215520	This work
pENTR2b-PTPN12-Clover	215521	This work
pENTR2b-PTPN12(D199A,C231S)-Clover	215522	This work
pEF.DEST51-PTPN11	215523	This work
pEF.DEST51-PTPN11-Clover	215525	This work
pEF.DEST51-PTPN11(D425A,C459S)-Clover	215526	This work
pEF.DEST51-PTPN12-Clover	215527	This work
pEF.DEST51-PTPN12(D199A,C231S)-Clover	215528	This work
pCMV-hyPBase	n/a	Wellcome Trust Sanger Institute10
pMDLg/pRRE	12251	11
pRSV-Rev	12253	11
pMD2.G	12259	A kind gift from Didier Trono (EPFL, Switzerland).
pENTR2b-Paxillin-EGFP	215529	This work
pLenti6.3/TO/V5-DEST-Paxillin-EGFP	215530	This work
pENTR223-SH3PXD2A	n/a	ORFeome library
pDEST-ORF-mScarlet	217453	This work
pDEST-mScarlet-ORF	217454	This work
pDEST-mScarlet-SH3PXD2A	215533	This work
pDEST-Dok1-mScarlet	215535	This work
mEmerald-Cortactin-C-12	54051	A kind gift from Michael Davidson (Florida State University, USA)
pET28a-EGFP-CNA35	61603	A gift from Maarten Merkx (Eindhoven University of Technology, MB Eindhoven, The Netherlands)12
pET28a-HaloTag-CNA35	215457	This work
pENTR2b-mScarlet	207961	13
pEF.DEST51-mScarlet	207960	13
pLenti6.3/TO/V5-DEST-mScarlet	215536	This work
pENTR2b-EGFP	215537	This work
pLenti6.3/TO/V5-DEST-EGFP	215538	This work
pENTR2b-mTurquoise2	191014	14
pEF.DEST51-mTurquoise2	215539	This work
pENTR2b-YPet	215540	This work
pEF.DEST51-YPet	215541	This work
pLV430g-ofl_T2A_EGFP	n/a	15
