# Supplementary material for: Dynamic regulation of integrin β1 phosphorylation supports invasion of breast cancer cells
Source: Nat Cell Biol. 2025 May 26;27(6):1021–34. doi: 10.1038/s41556-025-01663-4 (PMC12173946; doi:10.1038/s41556-025-01663-4)
Supplement: Supplementary file 6 — Statistical source data. [file 41556_2025_1663_MOESM6_ESM.xlsx]

## Sheet: Fig. 1c
Figure 1c	Quantification of invasion beyond 100 μm into 3D fibroblast-contracted collagen I matrices for MM231 triple-negative breast cancer cells expressing either ITGB1(WT or YYFF).
		WT	YYFF		n =	3 independent experiments, 10 regions/experiment
	Experiment 1	32.1839	24.1606
		27.0925	25.1303		Units:	Invasion index (%)
		38.1288	19.1638
		23.1076	19.1715		Unpaired t test with Welch's correction	Analysis performed in Prism 7 (GraphPad Software)
		32.8784	22.4274		P value	0.0008
		30.8386	17.1028		P value summary	***
		18.5484	10.6274		Significantly different (P < 0.05)?	Yes
		19.6078	30.324		One- or two-tailed P value?	Two-tailed
					Welch-corrected t, df	t=3.630, df=41.09
	Experiment 2	25.4608	3.0303
		31.0745	6.52819
		40.5829	18.1818
		38.6035	18.0095
		37.5407	14.4958
		30.9672	28.0335
		33.1565	13.0699
		34.0167	23.0496
	Experiment 3	45.2486	41.0938
		45.8637	43.2465
		44.4187	44.8008
		43.0493	27.8417
		45.3013	44.3805
		42.4289	26.3708
		42.9609	25.5759
		40.0244	41.6372

## Sheet: Fig. 1d
Figure 1d	Quantification of cell shape (i.e. solidity) of MM231 cells embedded in 3D collagen matrices overnight.
		Parental	shβ1	ITGB1(WT)	ITGB1(YYFF)			n =	3 independent experiments, 15-50 cells/condition/replicate
	Experiment 1	0.844	0.908	0.604	0.895
		0.476	0.799	0.966	0.395			Units:	Solidity
		0.299	0.915	0.39	0.535
		0.447	0.685	0.482	0.59			Kruskal-Wallis test	Analysis performed in Prism 7 (GraphPad Software)
		0.526	0.828	0.835	0.585			Dunn's multiple comparisons test	Mean rank diff.	Significant?	Summary	Adjusted P Value
		0.557	0.611	0.585	0.931			Parental vs. shβ1	-248.2	Yes	****	<0.0001
		0.727	0.602	0.752	0.402			Parental vs. ITGB1(WT)	-56.29	No	ns	0.2099
		0.663	0.964	0.675	0.671			Parental vs. ITGB1(YYFF)	-121.5	Yes	****	<0.0001
		0.516	0.532	0.733	0.566
		0.545	0.944	0.717	0.645
		0.304	0.902	0.536	0.68
		0.705	0.884	0.768	0.722
		0.702	0.898	0.789	0.757
		0.589	0.604	0.422	0.722
		0.368	0.827	0.717	0.89
		0.91	0.932	0.464	0.669
		0.35	0.465	0.555	0.382
		0.533	0.782	0.353	0.599
		0.537	0.567	0.802	0.732
		0.681	0.969	0.849	0.476
		0.306	0.774	0.662	0.629
		0.753	0.662	0.666	0.917
		0.575	0.692	0.416	0.79
		0.777	0.471	0.733	0.722
		0.71	0.53	0.523	0.606
		0.631	0.948	0.469	0.73
		0.734	0.766	0.92	0.845
		0.455	0.96	0.78	0.63
		0.656	0.77	0.678	0.502
		0.868	0.935	0.861	0.706
		0.733	0.875	0.48	0.745
		0.434		0.838	0.505
		0.529		0.574	0.677
		0.552		0.667	0.574
		0.655		0.692	0.472
		0.624		0.309	0.91
		0.749
		0.586
		0.574
		0.44
		0.364
		0.79
		0.804
		0.541
		0.923
		0.484
		0.684
		0.714
		0.462
	Experiment 2	0.564	0.942	0.715	0.678
		0.901	0.784	0.694	0.716
		0.486	0.626	0.747	0.861
		0.637	0.901	0.634	0.69
		0.44	0.945	0.636	0.846
		0.622	0.724	0.904	0.654
		0.829	0.849	0.715	0.962
		0.681	0.958	0.798	0.939
		0.692	0.86	0.568	0.499
		0.553	0.882	0.561	0.85
		0.42	0.845	0.868	0.96
		0.522	0.771	0.821	0.505
		0.793	0.785	0.546	0.937
		0.742	0.725	0.451	0.919
		0.419	0.958	0.567	0.942
		0.369	0.746	0.728	0.884
		0.651	0.939	0.862	0.888
		0.8	0.923	0.667	0.642
		0.492	0.937	0.676	0.974
		0.842	0.938	0.84	0.906
		0.609	0.89	0.778	0.922
		0.597	0.915	0.835	0.685
		0.74	0.924	0.618	0.859
		0.702	0.959	0.84	0.97
		0.776	0.917	0.713	0.628
		0.741		0.635	0.766
		0.647		0.5	0.596
		0.84			0.852
		0.545			0.881
		0.601			0.967
		0.545			0.946
		0.637			0.85
		0.644			0.803
		0.605			0.952
		0.789			0.741
		0.541			0.772
		0.694			0.761
					0.683
					0.654
					0.894
					0.707
					0.62
					0.636
					0.922
					0.923
					0.849
					0.749
					0.837
					0.645
					0.396
	Experiment 3	0.554	0.938	0.638	0.526
		0.557	0.924	0.949	0.613
		0.684	0.9	0.643	0.514
		0.515	0.798	0.709	0.724
		0.715	0.849	0.565	0.573
		0.565	0.72	0.883	0.748
		0.559	0.945	0.878	0.785
		0.557	0.881	0.836	0.673
		0.592	0.932	0.471	0.871
		0.728	0.936	0.482	0.681
		0.499	0.935	0.548	0.75
		0.37	0.433	0.321	0.605
		0.461	0.82	0.943	0.823
		0.696	0.633	0.41	0.698
		0.606	0.959	0.642	0.882
		0.339	0.74	0.498	0.766
		0.67	0.871	0.76	0.574
		0.757	0.749	0.5	0.69
			0.752	0.649	0.631
			0.944	0.729	0.665
				0.711	0.775
					0.548
					0.58
					0.697
					0.498
					0.72
					0.929
					0.676
					0.644
					0.593

## Sheet: Fig. 1e
Figure 1e	Local invasion of MM231 ITGB1(WT or YYFF) cells into the mouse dermis from subcutaneous xenografts.
		Invasion into the subcutaneous fat (μm2)		(left panel)					Invasion into the muscle (μm2)		(right panel)					Quantification of local invasion and Ki67-positive nuclei was performed in QuPath on xenografts with a smaller cross-sectional area than 300k µm2 that showed local invasion. Where no local invasion was detectable into the fat or muscle, mice were excluded from the analysis.
		WT	YYFF		Unpaired t test with Welch's correction				WT	YYFF		Unpaired t test with Welch's correction
		265555	120841		Analysis performed in Prism 7 (GraphPad Software)				169356	80423		Analysis performed in Prism 7 (GraphPad Software)
		155173	142197		P value	0.0463			240400	74460		P value	0.0142
		238170	150795		P value summary	*			111200	94323		P value summary	*			n =	9 ITGB1(WT) or 11 ITGB1(YYFF) mice assessed respectively
		189602	154108		Significantly different (P < 0.05)?	Yes			105872	105967		Significantly different (P < 0.05)?	Yes
		131697	60658		One- or two-tailed P value?	Two-tailed			130498	96606		One- or two-tailed P value?	Two-tailed
		156398	105584		Welch-corrected t, df	t=2.148, df=17.19			209113	65409		Welch-corrected t, df	t=2.763, df=15.45
		82917	241642						210933	141002
		251514	40143						182690	146140
		44680	29824							161984
			2175
			1428
