# Supplementary material for: Dynamic regulation of integrin β1 phosphorylation supports invasion of breast cancer cells
Source: Nat Cell Biol. 2025 May 26;27(6):1021–34. doi: 10.1038/s41556-025-01663-4 (PMC12173946; doi:10.1038/s41556-025-01663-4)
Supplement: Supplementary file 7 — Statistical source data. [file 41556_2025_1663_MOESM7_ESM.xlsx]

## Sheet: Fig. 2b
Figure 2b	Quantification of apparent FRET efficiency of MM231 cells stably expressing Illusia after doxycycline(Dox)-inducible overexpression of either Src(WT), kinase-dead Src(K295R) or constitutively-active Src(Y527F)/Src(E378G).
		Src(WT)		Src(K295R)		Src(Y527F)		Src(E378G)					n =	3 biological replicates, 20-30 cells/condition/replicate
	Experiment 1	-	+	-	+	-	+	-	+	Doxycycline (Dox)
		20.6201	17.0625	19.6219	21.7661	20.7964	15.9817	19.7722	12.7087				Units:	Apparent FRET efficiency (%)
		19.2048	18.4451	19.0193	22.6143	19.2859	15.5494	18.2686	9.08765
		19.5564	15.005	19.3863	23.4933	21.0511	18.0397	21.2505	9.50967				Ordinary one-way ANOVA	Analysis performed in Prism 7 (GraphPad Software)
		23.5764	14.5448	18.3696	21.103	21.3167	17.7083	17.984	10.5045				Šídák's multiple comparisons test	Mean Diff.	95.00% CI of diff.	Below threshold?	Summary	Adjusted P Value
		18.3401	16.8684	21.6046	20.8564	19.9845	16.0104	22.073	9.53327				Src(WT) (-Dox vs. +Dox)	2.51	1.249 to 3.770	Yes	****	<0.0001
		25.9245	15.8593	21.7719	20.2338	18.8246	17.0461	18.4244	11.7524				Src(K295R) (-Dox vs. +Dox)	0.398	-0.8626 to 1.659	No	ns	0.9322
		23.0852	16.4217	20.7004	19.4269	20.8967	19.2165	19.2328	12.0691				Src(Y527F) (-Dox vs. +Dox)	4.481	3.292 to 5.670	Yes	****	<0.0001
		25.7466	15.3714	25.7713	18.9594	17.7331	18.0138	29.8543	6.65264				Src(E378G) (-Dox vs. +Dox)	10.68	9.416 to 11.94	Yes	****	<0.0001
		25.3955	14.3028	21.199	21.642	21.2502	19.1136	21.4024	9.1285
		21.7285	16.1311	19.1985	20.3899	17.3345	14.4756	16.5055	9.09291
		18.7583	17.8976	20.0207	20.6076	21.2876	17.3607	20.7027	9.09733
		19.1735	15.1186	20.5273	22.2402	22.1625	15.0247	21.2807	8.91894
		20.3188	18.9353	23.3164	20.6809	20.7414	15.3962	18.9664	8.40373
		29.3982	18.4545	18.2723	23.595	23.5359	14.7447	18.5712	14.3623
		18.9812	17.8209	18.1976	22.0675	20.9725	17.135	19.7735	11.7336
		22.7978	18.7177	19.8825	22.2466	19.0438	16.2585	18.9924	10.0773
		20.9259	17.345	18.7362	22.8264	18.0502	19.907	19.7558	7.65626
		19.2535	17.5008	20.52	20.0183	18.3542	19.1821	17.2202	6.91467
		19.0213	20.7773	18.6423	20.2906	20.4306	20.3464	17.8259	6.31154
		20.0347	20.5513	18.3061	21.1743	16.706	18.1957	17.3466	8.19853
						25.3055	16.3615
						20.6474	18.7045
						20.8092	18.3442
						21.1985	14.24
						19.3132	16.2239
						21.0256
						21.171
						18.3648
						19.1157
						18.069
	Experiment 2	25.1715	20.6393	24.2366	23.4828	27.9844	15.275	24.4725	15.4154
		23.1995	20.3402	24.342	22.2833	30.1531	18.2782	25.3232	13.6999
		20.9013	22.6145	21.5341	22.2883	26.6435	20.5404	24.1361	12.8655
		22.0402	20.4817	20.9966	23.1624	26.4882	18.7189	24.827	11.3217
		26.9073	23.5791	21.5236	24.156	29.4672	20.6308	25.0636	13.2175
		23.0156	19.2926	21.6534	22.6018	21.597	19.5851	26.3771	12.6113
		22.951	20.111	23.1791	24.0211	23.5328	18.9126	25.6167	14.0389
		21.7883	19.1194	25.1765	24.0633	24.0386	19.2322	25.8715	14.835
		21.0527	19.1431	21.1338	23.8293	23.6353	16.9885	24.7013	12.488
		21.8364	20.5681	21.6661	27.1231	23.5389	16.8297	24.6051	13.449
		23.6966	21.0824	22.8081	22.7779	24.6214	20.5923	22.1555	14.2971
		24.4943	22.8954	21.2686	23.9909	25.795	20.9778	23.3605	12.2672
		22.9217	25.2604	24.2099	21.0558	22.5215	21.6487	25.1441	12.0006
		21.9311	25.0764	22.1249	21.2119	23.7008	19.1335	24.2226	13.81
		21.7778	23.9616	22.2487	25.6463	24.8821	21.1058	25.0745	16.3349
		22.9937	23.5173	25.0862	23.4221	25.1181	20.6457	24.0841	13.0511
		23.4664	21.3987	25.5803	21.8437	22.7919	19.4363	25.0147	12.0263
		21.3806	21.3137	24.8387	21.2609	22.487	21.0385	24.6368	12.7829
		22.145	23.6395	22.6344	21.0639	25.2256	18.138	22.9191	13.7547
		19.8648	22.2517	20.9822	21.2135	22.1315	18.8465	22.2118	15.2808
	Experiment 3	27.6881	29.0221	23.4919	25.2147	24.0316	19.577	21.5611	11.9028
		23.9336	25.3421	21.0616	23.1085	22.6872	17.8147	26.7047	13.8223
		27.2982	23.7021	21.2103	22.5389	24.3634	17.5771	24.5648	13.5112
		28.6672	24.2921	23.0563	23.9913	24.2993	18.134	24.9137	13.642
		26.6515	27.3989	23.2758	21.2365	21.0581	20.0715	23.0235	14.5548
		23.3415	22.8235	29.6875	22.9262	26.7977	17.5505	23.8449	10.7603
		28.4354	20.1988	26.976	21.724	24.2334	19.4897	24.2455	12.0176
		25.7397	21.1719	26.6427	21.0156	24.6745	20.4144	23.4769	10.9119
		24.2893	23.171	27.5378	21.231	29.5837	18.6227	23.5073	10.9734
		23.9539	23.4538	26.2438	22.2886	25.8942	18.3682	23.6053	14.3952
		25.7517	22.1859	26.4512	22.5504	23.1158	20.1574	23.879	11.201
		24.5815	20.6878	26.4572	21.727	23.0239	19.4664	23.4595	12.3936
		23.6949	22.4141	24.962	22.6253	25.4064	17.8334	24.2631	11.5509
		26.3907	18.4788	24.009	21.6323	24.3466	19.5039	20.5634	9.22186
		25.5551	20.5845	26.5477	21.6978	24.2155	19.6977	29.0579	11.4624
		23.1966	19.1612	25.5853	23.8502	33.5509	20.5398	25.3326	15.4158
		20.754	20.9593	25.2781	24.1385	25.1776	19.9162	29.7601	14.737
		20.6549	20.0642	24.7227	26.8691	24.2454	17.222	27.7469	19.0392
		21.0092	19.1496	28.7975	25.728	23.3099	17.6868	23.1573	18.7753
		19.0245	21.7311	26.4478	22.0267	24.1172	19.0001	21.7859	21.3487

## Sheet: Fig. 2d
Figure 2d	Densitometry analysis of western blots of MM231 cells after Dox-inducible overexpression of Src(WT), Src(K295R), Src(Y527F) or Src(E378G).
	Src(WT)		Src(K295R)		Src(Y527F)		Src(E378G)					n =	4 biological replicates
	-	+	-	+	-	+	-	+	Doxycycline (Dox)
ITGB1(Y783)/ITGB1	1	2.48775	1	0.586589	1	9.57892	1	53.0209				Units:	Densitometry (ITGB1(Y783)/ITGB1)
	1	1.9675	1	1.23818	1	15.4683	1	58.2879
	1	2.45378	1	1.10186	1	18.9799	1	30.773			One sample t test		Analysis performed in Prism 7 (GraphPad Software)
	1	2.37149	1	0.902287	1	13.116	1	25.0561					Src(WT) (-Dox vs. +Dox)	Src(K295R) (-Dox vs. +Dox)	Src(Y527F) (-Dox vs. +Dox)	Src(E378G) (-Dox vs. +Dox)
												Theoretical mean	1	1	1	1
												Actual mean	2.32	0.9572	14.29	41.78
												Discrepancy	1.32	-0.04277	13.29	40.78
												95% CI of discrepancy	0.9381 to 1.702	-0.4931 to 0.4075	6.990 to 19.58	14.80 to 66.76
												t, df	t=11.00, df=3	t=0.3023, df=3	t=6.716, df=3	t=4.996, df=3
												P value (two tailed)	0.0016	0.7822	0.0067	0.0154
												Significant (alpha=0.05)?	Yes	No	Yes	Yes
	Src(WT)		Src(K295R)		Src(Y527F)		Src(E378G)					n =	4 biological replicates
	-	+	-	+	-	+	-	+	Doxycycline (Dox)
p130Cas(Y410)/p130Cas	1	1.44543	1	0.503468	1	7.09714	1	34.3268				Units:	Densitometry (p130Cas(Y410)/p130Cas)
	1	3.07732	1	0.686449	1	7.59068	1	9.56196
	1	3.95673	1	0.639353	1	8.04784	1	23.0131			One sample t test		Analysis performed in Prism 7 (GraphPad Software)
	1	2.87981	1	0.726377	1	9.3382	1	35.8919					Src(WT) (-Dox vs. +Dox)	Src(K295R) (-Dox vs. +Dox)	Src(Y527F) (-Dox vs. +Dox)	Src(E378G) (-Dox vs. +Dox)
												Theoretical mean	1	1	1	1
												Actual mean	2.84	0.6389	8.018	25.7
												Discrepancy	1.84	-0.3611	7.018	24.7
												95% CI of discrepancy	0.1837 to 3.496	-0.5155 to -0.2067	5.488 to 8.549	5.298 to 44.10
												t, df	t=3.535, df=3	t=7.441, df=3	t=14.60, df=3	t=4.052, df=3
												P value (two tailed)	0.0385	0.005	0.0007	0.0271
												Significant (alpha=0.05)?	Yes	Yes	Yes	Yes
	Src(WT)		Src(K295R)		Src(Y527F)		Src(E378G)					n =	4 biological replicates
	-	+	-	+	-	+	-	+	Doxycycline (Dox)
p130Cas(Y165)/p130Cas	1	1.26319	1	0.590793	1	9.33049	1	20.8426				Units:	Densitometry (p130Cas(Y165)/p130Cas)
	1	2.58339	1	0.733654	1	7.30842	1	18.7457
	1	2.10633	1	0.719827	1	7.75044	1	51.5153			One sample t test		Analysis performed in Prism 7 (GraphPad Software)
	1	2.24559	1	0.730827	1	9.45751	1	29.1529					Src(WT) (-Dox vs. +Dox)	Src(K295R) (-Dox vs. +Dox)	Src(Y527F) (-Dox vs. +Dox)	Src(E378G) (-Dox vs. +Dox)
												Theoretical mean	1	1	1	1
												Actual mean	2.05	0.6938	8.462	30.06
												Discrepancy	1.05	-0.3062	7.462	29.06
												95% CI of discrepancy	0.1566 to 1.943	-0.4159 to -0.1966	5.723 to 9.201	5.211 to 52.92
												t, df	t=3.740, df=3	t=8.887, df=3	t=13.66, df=3	t=3.878, df=3
												P value (two tailed)	0.0333	0.003	0.0008	0.0304
												Significant (alpha=0.05)?	Yes	Yes	Yes	Yes

## Sheet: Fig. 2f
Figure 2f	ELISA for changes in ITGB1 phosphorylation using recombinant ITGB1 peptide and Src kinase in the absence or presence of ATP and the Src inhibitor saracatenib (Sara).
				β1+SRC						n =	3 biological replicates, triplicate wells/replicate
		β1	β1 Y783P	no ATP	ATP	ATP + Sara
	Experiment 1	0.004	1.977	0.036	1.13333	0.338333				Units:	Relative peptide phosphorylation
		0.001	1.745	0.052	0.994333	0.348333
		0.006	2.015	0.067	0.978333	0.394333				Ordinary one-way ANOVA	Analysis performed in Prism 7 (GraphPad Software)
										Šídák's multiple comparisons test	Mean Diff.	95.00% CI of diff.	Below threshold?	Summary	Adjusted P Value
	Experiment 2	0.004667	2.89767	0.092	1.95667	0.900333				β1 vs. β1 Y783P	-2.45	-2.896 to -2.004	Yes	****	<0.0001
		0.009667	2.61167	0.139	1.57867	0.877333				β1+SRC (no ATP vs. ATP)	-1.371	-1.817 to -0.9254	Yes	****	<0.0001
		0.642667	2.61967	0.136	1.63367	0.868333				β1+SRC (ATP vs. ATP + Sara)	1.147	0.7008 to 1.593	Yes	****	<0.0001
	Experiment 3	0.004	3.07767	0.252	2.42733	0.0366667
		0.018	2.90467	0.196	1.47633	0.0266667
		0.007	2.89767	0.81	1.94333	0.0116667

## Sheet: Fig. 2g
Figure 2g	Quantification of MM231 and TIF cells with stable expression of Illusia and Sara treatment (1 μM) for 24 hours.
		MM231s		TIFs						n =	MM231 (n=5 biological replicates; 25-30 cells/condition/replicate) and TIF (n=3 biological replicates; 23-25 cells/condition/replicate)
		DMSO	Sara	DMSO	Sara
	Experiment 1	22.4347	28.8607	23.9534	28.3716					Units:	Apparent FRET efficiency (%)
		19.6852	31.8933	20.5077	31.888
		19.3876	30.9359	23.848	32.509						MM231s
		22.1167	27.6598	25.5648	31.3324					Unpaired t test with Welch's correction	Analysis performed in Prism 7 (GraphPad Software)
		22.5718	26.2288	23.0706	33.8221					P value	<0.0001
		22.216	28.9575	26.4474	28.6069					P value summary	****
		19.2012	31.4608	25.1793	31.6949					Significantly different (P < 0.05)?	Yes
		17.9688	28.505	24.1994	36.5721					One- or two-tailed P value?	Two-tailed
		18.9514	30.5375	26.7599	27.1648					Welch-corrected t, df	t=8.834, df=229.8
		25.9266	29.0553	24.3322	26.7977
		25.6077	26.9493	26.1911	26.3502						TIFs
		26.4098	30.1803	24.7698	26.3748					Unpaired t test with Welch's correction	Analysis performed in Prism 7 (GraphPad Software)
		22.6565	27.2318	26.6095	26.3596					P value	<0.0001
		24.1286	27.3862	26.1718	27.9101					P value summary	****
		19.8729	25.7987	27.2006	28.3159					Significantly different (P < 0.05)?	Yes
		20.4125	29.8579	24.2202	27.1573					One- or two-tailed P value?	Two-tailed
		19.2301	27.2171	23.0579	30.7013					Welch-corrected t, df	t=4.253, df=123.8
		20.9978	27.2646	22.3293	24.0214
		21.3657	29.8198	22.2993	22.7475
		23.1409	28.8857	22.7154	28.7901
		19.7805	27.1839	23.4855	29.3378
		18.8347	29.1227	21.4797	28.8993
		21.2982	29.4161	17.7776	27.28
		23.1214	30.2267	26.071	27.7885
		24.4358	28.4024		25.3246
	Experiment 2	23.5649	36.9037	18.9933	25.5287
		22.6912	37.3108	20.6211	25.0265
		21.6201	41.2594	16.9544	27.2525
		23.5499	35.5387	19.6393	27.0625
		24.2836	35.2245	20.7513	21.5453
		25.575	29.0218	21.1883	22.5879
		24.493	30.2855	25.7961	26.042
		24.013	27.4767	24.65	31.4622
		27.4231	31.5894	24.4678	24.0606
		26.4358	30.9092	23.0142	22.1187
		32.3589	30.0878	20.7111	25.3464
		31.8459	25.7869	20.1325	26.5516
		31.3141	29.4187	20.7752	21.772
		29.0628	30.4303	22.273	26.7289
		28.6235	29.8216	22.7454	24.4471
		29.4595	29.1946	21.8866	23.9247
		27.674	27.2228	22.7123	21.405
		26.3508	30.0144	24.1094	25.08
		25.8542	29.3606	24.2207	23.2207
		25.9306	28.5554	22.9165	24.5345
		24.2177	30.4432	21.0476	23.5357
		25.5683	28.515	21.3782	22.3654
		22.2288	34.252	18.2684	25.2286
		27.9705	33.6265	20.3876	20.8767
		25.3153	29.2618	20.0124
	Experiment 3	22.6908	22.4587	26.2743	23.8006
		24.6243	21.6722	25.6153	26.6636
		22.9409	23.1287	19.3093	23.3725
		24.0007	23.7492	23.4021	20.7345
		23.9246	22.7768	21.4124	22.129
		25.8163	30.4114	22.1513	20.1092
		24.9628	24.3937	21.7558	19.967
		27.1597	22.3594	22.7755	18.6553
		25.3716	23.344	21.4995	19.0662
		26.9562	23.0592	23.0762	21.7128
		23.052	29.0646	27.0407	22.1037
		21.4996	28.682	23.3145	22.406
		29.1469	22.7506	24.7774	21.794
		27.7246	23.5122	21.0958	20.5543
		24.9087	22.0996	22.596	19.5337
		26.7041	26.5507	23.1566	20.0992
		23.3924	23.1241	25.5911	22.865
		23.1922	25.369	21.2165	22.5269
		27.8406	24.4176	20.5399	19.6296
		28.0405	22.6302	20.9614	22.1941
		22.4659	21.1184	19.1244	23.1694
		21.8862	23.2726	20.8	22.2793
		23.9754	24.2326	22.4226	20.418
		22.0621	20.59	22.0202	23.4407
		22.4802	19.5026	22.459	23.4788
		21.6589			22.6458
		24.2295
		21.2207
		21.1029
		21.6399
	Experiment 4	21.6869	23.3644
		22.2454	22.5199
		22.5002	22.0963
		20.7502	21.8347
		21.5392	22.0665
		20.9235	24.3456
		18.3703	25.1417
		20.0741	24.8632
		20.3822	27.2502
		20.6093	24.4398
		22.0872	25.5139
		21.9327	23.9435
		20.9282	25.3748
		19.6937	24.5912
		20.4779	23.2701
		21.0456	24.0241
		20.0793	23.6412
		18.946	23.5816
		20.8525	21.4711
		22.6082	22.1398
		19.8247	21.5761
		19.5119	26.0588
		19.8546	22.693
		19.2665	23.9609
		21.2074	21.0573
	Experiment 5	23.6372	29.736
		26.3001	28.4948
		27.0944	31.1151
		25.4855	28.5935
		23.9266	32.0734
		24.4128	27.2522
		22.8062	29.2756
		22.1745	27.9856
		21.8224	27.214
		22.2193	33.6103
		23.5456	31.0269
		22.7868	29.8724
		25.39	24.4442
		22.8031	25.0528
		23.7885	28.7481
		23.8701	28.171
		22.9398	30.8616
		26.454	28.6685
		23.1039	26.3247
		23.6304	23.4212
		20.221	26.3816
		25.8762	28.5994
		22.1094	26.4766
		22.4551	30.2979
			25.5546
