# Supplementary material for: Dynamic regulation of integrin β1 phosphorylation supports invasion of breast cancer cells
Source: Nat Cell Biol. 2025 May 26;27(6):1021–34. doi: 10.1038/s41556-025-01663-4 (PMC12173946; doi:10.1038/s41556-025-01663-4)
Supplement: Supplementary file 9 — Statistical source data. [file 41556_2025_1663_MOESM9_ESM.xlsx]

## Sheet: Fig. 3c
Figure 3c.	Densitometry of MM231 or MCF10A cells treated with the broad-spectrum PTP inhibitor sodium orthovanadate (VO43-; 100 mM, 2 h).
	0	10	30	60	minutes			n =	4 biological replicates
MM231s	1	0.731875	0.936723	2.49846
	1	1.12988	1.83088	2.96025				Units:	Densitometry (ITGB1(Y783)/ITGB1)
	1	1.21278	1.39175	1.76383
	1	1.34115	1.23003	2.41824					MM231s
							One sample t test		Analysis performed in Prism 7 (GraphPad Software)
	0	10	30	60	minutes				0 vs. 10	0 vs. 30	0 vs. 60
MCF10As	1	1.46135	1.40047	2.59412				Theoretical mean	1	1	1
	1	0.928278	1.16628	1.24088				Actual mean	1.104	1.347	2.41
	1	1.34124	2.12144	2.98692				Discrepancy	0.1039	0.3473	1.41
	1	1.41685	1.82252	2.62506				95% CI of discrepancy	-0.3143 to 0.5221	-0.2467 to 0.9414	0.6262 to 2.194
								t, df	t=0.7908, df=3	t=1.861, df=3	t=5.725, df=3
								P value (two tailed)	0.4868	0.1597	0.0106
								Significant (alpha=0.05)?	No	No	Yes
									MCF10As
							One sample t test		Analysis performed in Prism 7 (GraphPad Software)
									0 vs. 10	0 vs. 30	0 vs. 60
								Theoretical mean	1	1	1
								Actual mean	1.287	1.628	2.362
								Discrepancy	0.2869	0.6277	1.362
								95% CI of discrepancy	-0.1016 to 0.6755	-0.05133 to 1.307	0.1393 to 2.584
								t, df	t=2.350, df=3	t=2.942, df=3	t=3.545, df=3
								P value (two tailed)	0.1003	0.0604	0.0382
								Significant (alpha=0.05)?	No	No	Yes

## Sheet: Fig. 3d
Figure 3d.	Densitometry analysis of MM231 ITGB1(WT) cells treated for 2 h with VO43- (100 mM).
	(-)VO43-	(+)VO43-			n =	5 biological replicates
	1	1.22607
	1	1.30389			Units:	Densitometry (ITGB1(Y783)/ITGB1)
	1	1.33007
	1	1.28221			One sample t test	Analysis performed in Prism 7 (GraphPad Software)
	1	1.70211			Theoretical mean	1
					Actual mean	1.369
					Discrepancy	0.3689
					95% CI of discrepancy	0.1327 to 0.6050
					t, df	t=4.337, df=4
					P value (two tailed)	0.0123
					Significant (alpha=0.05)?	Yes

## Sheet: Fig. 3e
Figure 3e.	Quantification of apparent FRET efficiency after VO43- treatment (100 mM, 2 h) of MM231 cells stably expressing Illusia(WT), or a non-phosphorylatable mutant reporter Illusia(YYFF).
		Illusia(WT)		Illusia(YYFF)						n =	4 biological replicates, 18-27 cells/condition/replicate
		(-)VO43-	(+)VO43-	(-)VO43-	(+)VO43-
	Experiment 1	21.7273	15.8647	18.6014	12.732					Units:	Apparent FRET efficiency (%)
		24.3678	20.3624	15.4172	13.8508
		24.8377	15.1934	14.7459	21.4588					Ordinary one-way ANOVA	Analysis performed in Prism 7 (GraphPad Software)
		18.7065	9.37556	19.4449	21.9354					Šídák's multiple comparisons test	Mean Diff.	95.00% CI of diff.	Below threshold?	Summary	Adjusted P Value
		23.2713	13.5152	16.7598	22.6895					Illusia(WT) ((-)VO43- vs. (+)VO43-)	5.047	4.005 to 6.089	Yes	****	<0.0001
		16.1198	11.4789	16.0885	17.4825					Illusia(YYFF) ((-)VO43- vs. (+)VO43-)	0.9589	-0.07506 to 1.993	No	ns	0.0745
		18.3485	10.2706	14.3207	21.6602
		19.6687	14.9697	15.7976	24.2782
		25.9565	10.9867	14.4774	19.2659
		18.8184	10.2706	11.4118	20.8994
		14.7459	10.0469	18.5253	21.5707
		14.2984	19.1988	22.4434	23.0753
		20.8099	17.6996	27.3886	24.5915
		20.0491	14.7683	16.8493	17.543
		16.0885	13.4033	23.9874	13.9404
		15.641	19.2212	23.8531	14.238
		21.0113	15.1934	23.5622	18.1024
		16.9835	11.4566	24.5915	18.1561
		14.7459	16.2227	29.2234	20.5953
		14.097	16.4018	13.7613	17.4311
		17.5653	16.536	11.4118	13.9292
		20.9889	16.9612	21.1903
		22.3539	16.536	12.8938
				17.1849
				13.8508
				22.8014
				21.9533
				22.4114
	Experiment 2	22.8496	12.7877	20.4195	19.4366
		17.7418	14.8511	19.4139	14.7417
		17.9041	14.5703	17.0399	18.8262
		23.273	15.4414	21.3026	17.5752
		20.3219	14.4198	21.6385	16.6899
		17.723	14.6468	20.8508	18.0292
		19.0802	15.1531	21.6385	16.136
		19.1944	17.0985	21.2299	26.007
		20.8667	18.3016	20.3476	15.2157
		23.7383	19.882	21.2426	19.5047
		16.4856	16.758	21.0029	21.4342
		14.8738	13.0578	21.9109	15.2144
		21.2299	14.5106	19.7771	17.212
		19.0518	18.8112	19.8956	17.6206
		23.754	18.0065	20.7759	22.0728
		22.878	11.7734	24.2103	19.028
		22.6555	12.8739	18.2789	23.9767
		16.7807	11.7412	20.7305	17.5979
		19.4593	13.0578	18.9599
		20.6624	11.0375	18.2789
	Experiment 3	20.7254	17.3331	26.9907	21.8613
		19.1125	18.0191	24.8978	20.3976
		19.9944	17.5599	25.9337	20.0797
		20.6676	16.0124	28.4789	24.7005
		21.0469	17.5622	22.0141	20.3342
		24.488	16.0406	25.5265	22.8794
		22.9049	18.0784	24.7675	22.8794
		26.5527	15.651	25.582	22.6249
		23.7079	15.8551	31.2787	21.0978
		26.7482	18.8071	24.4066	20.3342
		23.2103	16.0597	23.1648	25.2974
		21.3612	16.8177	23.643	25.4247
		25.3106	15.4423	30.1079	21.8613
		21.0978	16.2662	28.7335	24.4066
		24.9156	17.7126	20.9196	24.9156
		21.2459	17.3054	18.8071	22.6249
		22.4177	15.4983	21.3523	21.0978
		19.9873	16.7709	23.134	22.6249
		22.8794	17.0254	22.6249	22.3704
		22.6249	15.9643	18.0435	22.6249
	Experiment 4	21.4453	17.6395	19.732	19.9828
		23.1358	15.3125	21.7527	23.1029
		22.1733	15.9476	21.7706	21.2481
		22.6297	16.6544	22.4843	21.3709
		20.7751	15.7579	24.9293	20.06
		20.0848	18.2862	22.7229	21.3473
		23.5414	16.2239	22.1676	22.3047
		23.4636	15.9306	21.2085	20.941
		20.7562	16.4696	24.9276	20.6115
		19.6344	19.1721	24.448	21.0102
		19.4472	16.5642	21.7854	21.5925
		20.098	16.2977	20.6695	18.4223
		21.3198	19.2414	24.0633	22.3457
		25.7656	18.3817	22.9066	19.3335
		22.5401	15.5385	23.6174	21.6289
		20.4697	16.4846	23.0174	19.0937
		22.4482	17.4946	21.7556	19.9833
		21.7603	15.8938	20.0698	22.3158
		20.7508	15.4083	25.8754	22.9189
		21.8627	16.6008	21.9224	23.2995
		21.7863	17.6653	21.8785	21.1159
		21.763	15.892	22.3037	20.681
		21.7964	17.6022	22.3536	20.9063
		22.6253	17.3145	21.339	20.0912
		21.178	17.5963	21.9173	20.5548
					19.5406
					21.9934
