# Supplementary material for: Dynamic regulation of integrin β1 phosphorylation supports invasion of breast cancer cells
Source: Nat Cell Biol. 2025 May 26;27(6):1021–34. doi: 10.1038/s41556-025-01663-4 (PMC12173946; doi:10.1038/s41556-025-01663-4)
Supplement: Supplementary file 11 — Statistical source data. [file 41556_2025_1663_MOESM11_ESM.xlsx]

## Sheet: Fig. 4a
Figure 4a.	Waterfall plot from an RNAi SE-FRET screen of MM231 cells stably expressing Illusia to assess changes after KD of 96 out of the 108 PTPs in the human genome, using three siRNAs/target (A, B and C).
							Units:	Robust z scores		n =	3 biological replicates								Oulier removal performed in Prism 7 (GraphPad Software; ROUT, Q = 0.1%)
		Controls for siRNA A plates					siRNA A
		Untreated	VO43-	siNTC 1	siNTC 2		PTPN12	PTEN	PTP4A2	PTPN6	ACP1	CDC25A	CDC25B	CDC25C	CDKN3	DUSP1	DUSP2	DUSP3	DUSP4	DUSP5	DUSP6	DUSP7	DUSP8	DUSP9	MTM1	PTPN1	PTPN2	PTPN3	PTPN7	PTPN9	PTPN11	PTPN13	PTPN14	PTPRA	PTPRC	PTPRD	PTPRE	PTPRF	PTPRG	PTPRH	PTPRJ	PTPRK	PTPRM	PTPRN	PTPRN2	PTPRO	PTPRR	PTPRS	PTPRZ1
	Experiment 1	0.447079	0.197048		-0.561029		2.62949	0.367249	2.07161	0.687987	-0.598846	0.338791	-0.108209	2.45528	-0.652352	-0.783625	-0.00930453	-0.0373788	0.380078	-0.369082	-0.687278	-0.895747	0.161652	0.614193	1.93941	0.592258	-0.247946	-0.121406	-0.0526475	0.36586	3.67552	2.08071	-0.869509	0.0590985	0.41462	0.101764	0.671204	-0.129903	0.251014	-0.585976	0.190375	-1.23173	2.28163	0.493909	-0.550308	-0.922018	-0.419595	-0.17643	0.132096
		2.52918	-0.607712	-0.0285883	-0.207259		0.105048	0.660385	2.05867	2.42675	1.89497	0.249904	0.298437	1.59141	0.391072	-0.136981		-0.245647	-0.358526	0.896868	-0.203473	-0.823386	0.152876	0.983983		-0.652225	0.301838	-0.464083	-0.0437833	0.126871		-0.0520299	-0.975558	0.00711376	0.397173	-0.0499201	0.0652448	-0.362579	0.896545	-0.273128	-1.26151	0.690925	1.90589	0.349539	0.0976351	0.320173	0.764859	1.80276	0.94456
		0.310134	-0.337987	-0.0976148	-0.991241		0.993691	0.751352	-1.21965	-0.0633658	1.23534	-0.0299044	0.816985	-0.075086	0.0958513	-0.93619	0.46972	0.13329	0.848125	-0.281881	1.55412	-0.5889	0.371468	0.319736	0.605192	0.324843	0.639246	0.431505	0.335383	0.874435	0.194409	-0.171061	-0.12491	1.27588	0.0946708	1.99013	-0.324492	-0.0546003	2.07982	0.671988	-0.0308874	-0.551579	1.46619	1.3057	0.0669809	-0.00788487	-0.329878	1.29263	0.149626
		-0.789925	-0.845258	0.227176	-0.496338			0.609124	0.0469617	0.338227	0.962948	0.170541	-0.647927	0.143617	-0.802005	0.278782	-0.548751	-0.530701	1.15685	3.25186	0.0393898	-0.887952	0.10883	0.0909128	-0.169871	-0.21382	0.135473	0.707701	-0.371061	-0.53816	0.0749539	-0.0667691	0.432085	0.49663	0.265465	-0.292492	0.321871	0.1927	1.55423	0.539849	-0.454841	-0.336928	-1.18536	0.891425	0.834871	0.487883	0.0752062	0.577889	-0.00109836
		-0.0900763	-0.874924	0.390537	0.169846		0.245611	-0.313156	0.332562		2.47575	1.64424	-0.322073	-0.172958	0.620296	0.444988	0.364663	1.09928	1.02604	-0.288334	-0.482162	0.0123342	-0.316223	0.153196	-0.164507	0.639603	-0.0307101	-0.265834	-0.0144024	0.360281	1.15486	0.0949766	-0.182638	-0.197597	1.11691		2.08564	-0.481705	0.53555	0.54326	-0.26996	0.729611	0.0345133		0.966577	1.21133	-0.319372	-0.326825	-0.221523
		0.55997	-0.95566	-0.435308	1.18411		0.255711	-0.621933	-0.989814	0.182018	0.0710079	-0.0603158	-0.0694311	0.154506	-0.8268	-0.511302	-1.07187	0.695181	1.48723	3.06093	1.90659	-0.263427	0.674206	-1.00889	0.0332471	0.583849	0.420717	0.309835	-0.199852	0.417741	1.03531	0.591708	-0.149733	-0.478953	-0.55435	1.542	-0.616949	-0.251766	-0.50741	0.564561	-0.726733	1.64601	-0.470061	0.233182	0.331768	-0.584263	0.769992	-0.210447	2.12094
		-0.514831	-0.488559	-0.0962761	-0.477878		-1.1577	0.0809003	0.909846	0.279382	0.784824	0.590324	0.20414	-0.376664	0.451947	1.73058	-1.02651	1.01613	-0.0850747	-0.388326	0.295413	-0.981208	0.38811	-0.149288	1.20349	0.500362	0.172934	-0.480972	-0.371686	1.14752	1.39875	1.23177	-0.729605	-0.00300115	0.14759	-1.70148	-0.794842	-0.928436	2.30185		-0.344885	-0.592946	-0.25111	-0.014475		-0.193231	1.47832	1.1205	0.323468
		-0.199188	-1.08332	0.172495	-0.698804		-0.402742	0.0840692	2.10712	0.459782	3.20162	-0.0222088	-0.385511	0.183431	0.385605	1.06135	-0.770707	-0.392149	1.3674	0.553195	-0.04494	-0.886706	-0.440534	-0.286805	-0.103318	0.55585	1.12735	-0.805742	-0.779041	1.13222	1.95243	-1.02419	-0.251886	-0.489578	-0.0804183		-0.556101	0.549118	0.967734	-0.545053	0.329972	0.0804802	-0.354461	0.20685	-0.186628	-0.770692	0.0445318	-0.409668	-0.581397
		-0.170021	-0.607256		-0.0950052		0.425409	1.30599	-0.476934	0.00901893	0.244462	1.50866	-0.763913	1.17243	1.24925	-0.37267	-0.865145	0.422964	0.0682483	-0.392686	-0.336234	0.074272	-1.21595	0.498513	0.256879	0.202197	0.237424	-0.468413	-0.0703296	-0.230055	1.54321	0.0739471	0.0308755	1.68343	0.32137		1.70231	-0.0726322	-0.386575	-0.393825	0.485793	0.243346	0.732171	0.647128	0.122001	0.165468	-0.22672	1.16526	0.441774
		0.00585713	-0.918676	-0.917254	-0.634574		-0.411602	1.17891	-0.455827	0.222877	1.59236	0.413956	-0.420176	1.8014	-0.2988	-1.02772	-0.864736	-0.460134	0.581954	0.348101	1.75677	0.106015	-0.276481	-0.301359	-0.017306	-0.153049	1.84291	0.490971	-0.283346	-0.510803	1.55551	2.064	0.488714	-0.903945	-0.0044815		-0.287033	-0.517587	-0.00813834	0.469885	-0.411776	1.39823	0.564241	-1.10068	-0.0899394	1.07619	0.546631	-0.369641	0.0829946
		0.837076	-0.122908	1.24131	-0.325492		-0.57586	1.33119	-0.00591663	0.653998	1.07205	-0.480837	-0.0171787	-0.16977	0.0187983	-0.0516027	-0.301061	-0.578309	0.402067	0.373736	0.893382	-0.861231		-0.790092	0.684979	-1.38734	0.0591746	-0.715014	-0.0469368	-1.4574	-1.70148	0.149671	0.232445	0.497388	-0.288268		-0.570774	-0.076289	0.69523	0.117797	0.0735402	0.842409	-0.611379	-0.407023		0.112875	1.00153	0.621435	-0.0792842
		0.455755	-0.409957	-0.379888	0.489956		0.0881128	-0.233819	-0.29157	0.760865	1.41354	-0.0382582	-0.358474	0.172612	1.35168	0.098004	-0.972213	-0.367688	0.363795	-0.307118	0.556008	-0.808085	-0.437792	0.467511	0.660223		-0.256119	0.758032	0.13044	0.399394	-1.70165	-0.687305	0.54397	0.875235	-0.353012		-0.367214	0.0300758	0.533496	0.242682	-0.467002	0.491971	0.773567	0.0369194	0.516638	-0.792068	0.693311	1.58145	1.08387
		-0.443929	-0.730411	-0.02506	-0.776065		-0.699946	0.661012	-0.00558938	5.11416	1.48749	-0.60639	0.210049	-0.357252	0.478277	1.22141	-1.13244	0.298434	1.30975	-0.177736	1.16986	-0.6786	0.20379	-0.271644	-0.196264	-0.702456	0.00337005	-0.411332	0.0390174	-0.311352	-1.70024	-0.0894253	-0.0478364	1.17782	0.278692		-0.127852	0.0678758	-0.0600552		0.25167	-0.282037	-0.375073	0.864988	-0.0792795	0.592567	0.987413	-0.131606	0.0104076
		-0.815394	-0.91422	-0.459407	0.00704236		-0.0557022	1.56466	0.499418		-0.685046	-0.139661	0.12032	0.437108	-0.434748	-0.79735	0.374423	-0.492421	-1.22813	-1.05255	0.190157	-0.902994	0.0260941	-0.0713292	0.575844	0.804942	2.84969	-0.529075	-0.235987	2.13562	-1.70028	-1.13545	-0.586585	0.221866	0.0378762		0.279834	-0.491169	-0.160847	0.331216	0.716274	-0.0265689	0.251275	-0.0481815	-0.5159	-0.337441	1.78221	-0.473221	-0.121479
		-0.102482	0.377726	-0.112439	-0.712799		-0.7515	0.208132	0.777399	-0.957499	1.92456	0.57781	-0.316567	2.85502	0.537199	-0.114415	0.255516	1.75975	-1.16589	0.202166	-0.897999	-1.10941	-0.472725	-0.218602	-0.932713	0.323208	-1.17719	-1.30788		-0.178548	-1.70228	-0.627111	0.0273376	1.499	1.28348		-0.247463	1.13679	-0.150917	-0.593967	0.219228	0.722358	2.38566	-1.38155	0.319142	1.08657	0.713167	0.00544658	2.15265
		0.499821	-0.962733	0.712462	-0.494246		1.07801	2.13473	-1.37539	-0.0897764	1.2586	0.246258	0.409517	2.56621	1.88702	0.330576	-0.476836	-0.167869	0.652612	-0.0786881	0.015765	-0.804087	0.996853		-0.155933	0.0818975	-0.422182	0.0974625	0.100864	2.01042		-0.586327	-0.269994	0.579471	-0.243399		1.1	0.999629	-0.14817	-0.334754	-0.198262	-0.300754		-0.0149153	0.177368	0.27236	2.14449	0.182624	1.64822
		0.399819	-0.928533	0.016905	-0.292108		-0.576559	0.392467	0.478404	-0.500781	-1.24067	0.0781633	-0.84239	3.15778	-0.229841	0.524107	-0.0933511	-0.508835	0.311317	-0.477808	0.242573	-0.791942	-0.0728631	0.146498	0.522608	1.65139	-1.11388	0.0326605	-0.551854	0.836915	-1.70037	0.00209795	-0.494251	0.851439	0.0274174		0.272176	0.000609	0.718783	0.0394803	1.66452	0.115033	0.62188	-0.263132	-0.409161	0.329847	-0.58649	-0.416448	0.65547
		1.52431	-0.639657	0.618583	-0.306144		-0.879136	0.108162	2.88029	-1.28934	1.1368	-0.109487	-1.10008	1.79548	0.580622	0.400942	-0.814739	-0.822778	0.281801	-0.505195	0.747462	-0.919354	-0.79991	-0.117503	0.824307	-0.724603	-0.456029	0.0415199	-0.266503	-0.328523	-1.70072	0.340111	0.0586082	-0.998545	-0.269675		0.304996	0.314489	1.60722	-0.307974	0.924896	-0.507393	0.743366		-0.141409	1.05982	1.17772	-0.641306	0.424316
		-1.20896	-0.773241	0.126655			-0.798832	0.710408	1.40434	-0.809556	0.167522	-1.05765	0.0154008	1.32147	0.32861	0.286178	-0.40188	1.39088	0.810726	1.40183	-0.527434	-1.03513	-0.394029	-0.314906	0.911437	-0.367666	0.489739	0.822521	0.0972281	-0.319528		1.21353	0.61866	0.696773	-0.585947		0.503268	0.796144	1.2637	-0.424605	-0.339923	0.0531009	1.6124	-0.52683	-0.880532	0.659307	0.381252	0.0235654	0.984725
		-1.45208	0.511659	-0.286971	-0.200468		0.895873	-0.616268	-0.544487	0.536789	0.404805	-0.161583	-0.789459	-1.02522	1.32387	0.179058	-0.656552	0.105011	-1.27188	1.11193	-0.701541	-0.55193	-0.0545527	1.42084	0.508685	-0.298622	1.25476	-0.0932702	-0.021778	0.00052			0.368053	1.40492	-0.761001		-0.0734366	0.173228	0.0622162	-0.736477	0.292071	0.235952	-0.00227169	-0.592052	0.232395	-0.553934	1.22579	-0.00380797	-0.11219
		0.559966		0.120189	-0.791394		1.21167	-0.202628	0.129866	1.50219	-0.119556	-0.150751	1.41664	0.467467	-0.19467	-0.454339	-0.440478	0.398237	1.77153	0.762468	0.401184	-0.959498	-0.365301	1.95843	-0.724555	-0.602217	-0.845742	0.639001	-0.340632	-0.837447		-0.0920897	-0.766259	0.768744	0		-0.986482	-0.728238	-0.321673	-0.584655	0.22599	0.328457	0.437572	0.000589	-0.773076	-0.384745	2.26956	0.341095	0.153452
		-0.0946256	-0.835897	1.1692	-0.401826		-0.0411974	-0.513868	-0.159434	-1.3807	0.421054	0.628119	-0.675442	1.79005	0.19657	-0.561914	-0.999231	0.391701	-0.741361	0.729587	0.252917	-0.980119	0.0946387	0.71845	-0.0518978	0.312388	-0.294035	1.53564	0.435912	-0.504565		-0.0258216	0.676558	-0.83966	-0.147417		-0.157887	-0.0734711	1.50089	0.116504	-0.142783	0.21978	2.51335	0.320311	-0.840484	-0.398798		-0.738424	0.907561
		0.0927847	-0.918495	0.139936	-0.184218		-0.257971	0.520131	-1.35022	0.823103	0.812946	0.0988917	-0.698188	-0.0798638	0.0370206	-0.565347	-1.10181	-0.3721	1.14289	0.395123	0.301971	-0.682444	-0.516351	0.0134148	-0.472911	0.711522	-1.01662	-0.0345573	-0.31501	-0.923534		-0.502598	0.492971	0.892565	0.843115		-0.370579	-0.0222445	-0.690657	-0.648061	0.121337	-0.781144	0.0860957	-0.526683	-0.676159	-0.459595	1.7851	0.0571159	0.0687469
		0.535562	-0.575097	-0.713928	-0.78026		-0.947616	1.56823	-0.732534	-0.251069	1.74087	0.1554	0.854019	0.437522	-0.493291	-0.684353		0.368097	0.917929	0.59616	0.782736	-0.208147	0.709935	0.843791	-0.201012	0.727572	1.06446	-0.216613	0.196656	-0.411916		0.223275	-0.220893	-0.402117	0.241162		0.838043	-0.856419	0.227151	-0.951782	-0.464464	-0.776755	2.56484	1.01136	-0.352562	-0.137515	1.27128	-0.347766	-0.602449
		-1.33414	-0.682767	0.231996	-0.521964		-0.0290631	-0.0411879	-1.19157		2.8508	0.203824	-0.492325	1.53139	-0.411567	-0.436587	-1.04836	0.579908	1.57327	0.835482	1.66727	-0.59266	-0.227591	0.367986	0.0892504	0.0585868	0.189976	3.26531	0.566161	0.952689		0.983551	-0.265297	0.603091	0.200236		2.37511	-0.394127	0.376406	-0.125883	0.198326	-0.856931	0.0879248	0.534791	-0.633854	0.206514	0.941176	-0.109948	1.5729
		-0.239654	-0.946437	-0.61137	0.703177		-0.388401	-0.31395	-0.501771		2.3	0.694622	-0.384225	1.67146	-0.327083	-0.690315	2.03431	-0.198783	0.737454	-1.39543	2.32531	-0.633368	0.392764	-0.455848	0.692316		-0.127911	1.04243	-0.181031	-0.122492		0.563398	0.701839	-0.396363	0.515993		-0.235608	0.116233	0.305169	-0.640383	1.83657	0.022423	-0.320123	0.562624	0.184828	0.261484	1.19117	1.3798	-1.09584
		-0.189137	-0.373152	0.137562	-0.477204		-0.454938	-0.250675	-0.0617486		2.65249	-0.988809	2.28111	-0.640875	-0.265912	-0.160337	-1.07538	-0.284485	-0.359937	-1.34081	0.122249	-0.217184	0.936416	-0.869809	-0.435183	-0.527516	-0.0922992	0.906761	-1.05719	-0.436437		-0.0614713	1.58059	-0.602264	0.808304		0.758017	0.38535	-0.0635907	-0.0471914	-0.224983	0.0286609	0.17299	0.24068	0.412124	0.804523	-0.284081	1.13086	-0.423564
		-0.206864	-0.934705	-0.170076	-0.674988		-0.847899	-0.199748	-1.42049		-0.537227	-0.720905	-0.834978	-0.734878	0.208712	-0.774155	-0.809495	0.279232	0.560095	0.961758	1.36837	-0.367601	0.859929	1.77138	0.247272	-0.222001	-0.692529	0.316989	-0.422367	-0.68202		0.6076	0.0151962	-0.552343	0.23956		0.677086	-0.37041	0.0724608	2.24453	0.176381	1.01072	0.621574	0.734363	-0.563457	0.661808	0.105995	-0.0975518	0.328595
		1.62005	-0.482388	-0.261598	-1.02086		-0.300114	0.296868	1.18125		4.28926	0.327917	-0.6003	-0.0132041		-0.370845	-0.878177	0.415643			0.6051	-0.418034	0.210556	-0.187334	0.4431	-0.222627	-0.33158	-0.140833	0.43547	0.640035		0.104682	-0.375499	1.58626	0.0727381			-0.666943	0.417241	-0.00454814	-0.390971	0.371222	-0.308758	-0.762688	-0.583889		-0.512299	-0.486358	0.495173
		-1.3394	-0.845865	1.1738	-0.127907		-0.338295	0.736892	-1.40795			-0.162429	0.0274816	0.041414	-0.293705	-1.02442		0.0514325			-0.375345	-0.286385	-0.02615	-0.516308	-0.182109	-0.193012	-0.213948	0.0332995	0.207095	-0.206405		0.714356	-0.668862	-0.0232203	-0.443791		1.8443	0.300901	0.848698	1.71658	-0.298092	-0.620018	0.56584	-0.647359	-0.0491394	-0.126029	0.85534	-0.31618	0.26183
		-0.00575598		0.773853	-0.0991023		-0.16073	0.613794				-0.279482	-0.157741	0.423058	-0.0820022	-0.975162	-0.677654	-0.0639524			0.0812442		0.539629	0.661215	0.0679889	-0.392106	0.162742	0.072794	0.259606	-0.941027		0.425942	0.267983	-0.117697	-0.643085		0.949731	-0.0832267	-0.531091	0.767495	0.598192	1.0694	-0.798314	-0.502916	0.0114251	1.54068	0.385548	-0.719074	1.2232
		0.1504	-0.663688	0.404787	-0.99922		0.23639	-0.936474				-0.558864	-0.926269	0.085728	-0.410934	-0.453393		-0.698563			-0.832289	0.145921	0.123221	-0.322576	0.0731594	-0.359967	1.16194	-0.190221	0.09771	0.713457		0.214262	1.16106	0.787994	-0.214916		0.157928	0.107973	-0.73003	2.11248	-0.239741	1.76637	-0.139325	-0.25955	0.0264927	-0.261216	1.0796	1.21576	-0.580264
		-0.853121	0.368703	-0.0897752	-0.370018		0.675231	0.5264				-0.309303	-0.0188233	-0.14642	-0.564666	-0.995001	-1.08028	-0.113186			-0.661224	-0.0360829	-0.743817	0.349844	2.94292	-0.895696	-0.763228	0.311769	0.0273091	-1.19898		0.771352	-0.468679	0.567042	-0.289154		-1.14212	0.906522	-0.618805	-0.559576	0.220713	-0.256392	1.70754	0.95788	-0.430979	0.294313	0.640575	0.0961083	0.64364
		0.364094	-0.898685	-0.0621936	1.52685		0.796835	1.71035				-0.362182	-1.05477	0.458523	0.328987	-0.287117	1.52894	0.608151			0.18389	0.816854	1.52089	0.194688	1.00538	-0.216391	0.513319	2.23009	-0.37403	-0.705625			-0.358944	-0.783885	0.0995093		0.231555	-1.24281	-0.752748	0.683516	-0.863094	-0.124361	0.435679	-0.202384	-0.625085	0.292715	0.912671	0.368665	0.228741
			-0.498948	0.439633	1.52797		-1.27535	-0.35728				-0.473314	2.90827	-0.315539	-0.259847	0.140302	0.245585	0.378569			0.217525	0.691487	0.436781	0.451025	0.403153	0.842307	0.258175	-0.669295	-0.853664	2.04232		1.35814	0.896019	-0.142053	1.2125		0.483975	-0.36323	0.629514	-0.37527	0.0848141	-0.390643	0.00675557	-0.0655339	0.510828	-0.564236	0.00348191	-0.208948	0.267629
			-0.280015	0.0678901	-0.318617		0.126232	-0.585334				0.483187	1.35898	0.177971	0.0604896	0.125709	1.0816	0.0398278			0.294829	1.21521	-0.51862	1.33196	0.015214	-0.178735	0.139251	-1.37268	-0.297076	0.697579		-0.232317	0.00909271	0.622687	-0.485678		0.100536	0.248605	-0.428174	1.89364	0.3402	0.946553	-0.257101	0.428976	0.472821	0.294439	1.10343	0.16443	0.0712316
			-0.504583	2.17873	0.0820736		-0.633182	-0.0473497				0.185061	0.277982	0.203078	2.11887	0.342638	-0.912069	0.384933			-0.24559	0.0317941	-0.0938164	-0.0186888	-0.069875	-0.706427	0.349291	0.880901	0.302059	1.08884		-0.388148	-0.549908	-0.0421899	-0.0408178		-0.329939	0.527321	-0.436026	-0.600669	-0.541499	0.0893444	1.82	0.414409	1.00182	-0.0323653	0.102946	-0.0160589	1.58133
			-0.930978	-0.213972	-1.57868		-0.445907	-0.706472				2.48519	-0.604478	0.669109		-0.0779753	-0.902777	0.378198			0.0374335	-0.00977339	-0.169256	-0.251951	1.06319	-0.329324	0.78578	0.620356	-1.18418	0.0815916		0.12947	0.20724	0.103946	-0.0831232		0.456219	1.18093	-0.567491	-0.529533	0.0532044	-0.187851	-0.31532	-0.602942	-0.979707	0.108593	-0.181378	-0.0933713	1.58249
			-0.768577	0.497904	-0.135577		-0.0460859	-0.732339				-1.08592	0.592653	0.11866	1.567	0.290052	-1.03994	0.097052			0.259526	-0.213055	-0.287471	-0.221302		-1.13031	-0.415978	-0.0360008	-0.286378	0.621231		0.832906	0.0788071	-0.16302	-0.476346		-0.120791	-0.522748	-0.115064	0.4479		-0.00285954	0.385557	0.300825	0.0533222	1.28011	-0.707589	-0.16934	1.29929
			-0.864573	0.971128	-0.122304		-0.19574	-0.518477				-0.640667	1.58734	-0.0449245		-0.818774	-0.0146416	0.0564103			0.564894	0.45195	0.396351	0.455009	-0.195664	-0.10037	-0.240629	1.34142	-0.0172727	-0.810295		0.475393	-0.192993	0.766664	0.0319929		1.26091	-0.290916	-0.995345	-0.233625	0.0262107	0.710603	0.145081	-1.42605	1.52182	-1.17621	0.310385	0.850714	0.174857
			-0.811014	0.170621	0.00959132		-0.607531	0.567489				0.76389	-1.21513	0.206555	-0.117009	-1.4204	-0.53382	0.479936			0.0613333		0.28954	0.247937			0.0182652	-0.362042	-0.0299163	-0.959088		0.295661	-0.665856	0.475927	0.0843191		1.4603	0.236447	-0.710469	-0.0576502	0.175672	-0.301176	0.572823	0.151976	-0.714814	-0.228247	0.353999	1.44143	-0.441897
			-0.605413	-0.0685601	-1.52885		-0.120597	0.260989				0.65048	-0.130268	0.384138	-0.0523072	-0.802316	0.0906736	-0.296353			-0.130436	-0.21188	-0.317506	-0.402238	-0.0758285	0.451332	-0.147954	-0.156178	0.0562377	-0.781102		-0.288119	-0.117755	0.710406	0.143049		0.292453	-0.503708	-0.287593	0.0818998	0.280596	0.114253	0.179876	0.593854	0.310256	-0.586847	1.44154	0.75586	2.05922
			-0.473387	0.0152438	-0.543216		-0.167486	-0.424948				0.0506471	-0.769855	-0.805345	-0.513422	0.139067	-0.229182	0.198287			-1.01937	0.0797186	1.44888	-0.121296	-0.290795	0.704881	-0.288784	1.56216	0.756544	0.0125615		-1.12136	-0.454883	1.09179	0.140407		0.571283	1.41602	-1.05913	-0.369119	-0.51843	0.273476	0.467798	2.05885	-0.711937	-0.0452589	0.0748277	0.501815	-0.497925
			-0.875856	-0.321755	-0.407764		-0.00568815	0.0434775				3.17857	-0.146786	0.302025	0.695811	-0.925157	0.403623	2.22116			-0.0967783	-0.356269	0.962724	0.20957	-0.877452	0.1464	1.11201	-0.000865	0.500814	0.454075		-0.418216	0.0503294	0.691009	0.0576978		0.7167	1.02572	-0.565691	-0.179323	0.175575	0.812797	0.289527	-0.0462692	0.0500367	-0.226008	-0.199395	-0.441686	-0.395
			-0.0467476	-0.244219	0.118973		-0.465219	0.110374				-0.1981	-1.14049	-0.54401	1.54947	0.612377	0.232519	-0.386917			3.21366	1.15058	-0.421368	1.29307	2.91293	-0.621098	1.91566	0.572625	-0.0469213	-0.0104886		0.590949	-0.35547	0.798024	0.103872		0.817887	-0.376588	0.594281	-0.0780681	-0.536527	0.353065	-0.25479	0.873743	0.90387	-0.275652	0.675847	0.436579	-0.980581
			-0.592565	-0.365462	-0.287738		-0.53123	0.598252				0.704692	-0.560178	1.75766	-0.0311539	-0.914916	0.821114	-0.609378			-0.783246	0.804258	-1.05306	0.614916	0.580851	0.86309	0.901525	1.3654	0.269055	-0.149001		-0.410667	-0.245516	-0.193263	1.81173		-0.0787761	-0.0597839	2.13311	0.0507554	-0.356934	0.851232	-0.275086	0.04308	0.717151	0.184586	0.429827	0.887758	-0.0153152
					-0.0311158		0.248379	0.220492				-0.610782	-0.516559	0.911709	0.285461	-1.04368	1.86873	0.309907			0.834192	-0.247936	-0.0804362	1.13496	1.1181	1.99134	1.93973	0.761678	-0.538914	-0.0906915		-0.421609	-0.221645	-0.0212068	-0.618278		0.181859	0.701806	0.464883	-0.470516	1.04512	1.64191	1.06852	-1.47996	1.09691	0.307865	0.976987	-0.207178	0.824784
			-0.543437	-0.63507	0.164924		-0.621805	-0.836296				-0.115569	-0.996958	-0.138229	0.017212	-0.298094	0.333191	-0.752015			0.365631	-0.722175	1.50571	-0.39314	-0.370896	0.499448	-0.420285	0.688119	-0.00311182	-1.06438			0.227558	-0.129827	0.0788237		0.101337	-0.908594	-0.15214	0.0464953	1.54033	-0.601799	0.339731	-0.287624	2.48297	0.309413	0.221612	-0.288154	2.11537
			-0.653372	1.52056	1.52234		-0.40202	0.208414				0.333188	0.720188	0.943376	-0.144229	-0.60051	0.632082	-0.403811			-0.238583	-0.27456	1.42309	-0.528063	0.449022	-0.349561		0.382686	-0.101454	0.0792747			1.05669	-0.155779	0.0984181		-0.278884	0.758296	-0.545952	0.426799		0.46216	1.86308	0.717516	-0.373833	-0.388392	-0.188968	-0.50475	-0.155549
			0.485402	0.393465	1.09299		0.128843	0.137891				2.01995	1.78272	0.17867	-0.0648937	0.0646509	0.76664	-0.224007			-0.0411237	-0.486326	-0.0503163	0.450675	-0.255117	-0.313468	-0.916272		0.730686	-0.146832			1.75953	-0.839698	-0.285501		-0.119694	0.496019	0.404326	-0.0605752	0.657488	-0.457509	-0.18238	1.15163	-0.256317	-0.135387	0.441122	-0.433537	0.0206761
			-0.154097	-1.55485	1.46502		0.771865	-0.124935				-0.536513	-0.296129	0.438905	-0.633753	-0.330924	0.00887494	0.0178653			-0.151417	0.36693	-0.3693	0.742399	0.386378	0.1169	-0.676419		0.274764	-0.917597			0.933592	0.725478			-0.234846	-0.619991	0.626951	-0.127212	0.181711	0.125406	-0.19265	-0.613823	-0.0685981	0.146253	2.57607	-0.617596	0.701858
			-1.15297	-0.361843	0.236184		0.291505	0.642475				-1.35308	-1.10031	-0.375493	1.66514	-0.596806	1.04386	-0.423076				0.413264	-0.297472	0.0945244	-1.35395	0.608277	0.150168		0.488443	-0.446239			-1.08955	-0.532479	0.43083		0.733376	-0.288831	-0.421411	-0.602255	1.18767	0.247728	0.525446		-0.578978	1.74678		-0.39131	1.77932
			-0.116216	-0.0250267	0.856067		-0.428138	0.491805				-0.282301	0.136062	-0.074341	-0.893023	-0.158757	-0.0648485	-1.28377				-0.930702	-0.0544527	0.171844	-1.2145	0.543804			-0.221193	0.441791			-0.522009	0.166746	1.8767		-0.389327	2.30723	-0.0209236	0.271476	0.686425	0.0882258	-0.00737556		-0.69156	0.734872		0.188447	-0.351186
			-0.7679	-0.174353	0.981941		-0.281832	1.14955				-0.31866	-1.01365	-0.326462	-0.262557	0.294909	-0.449899	0.594199				0.0466405	0.62833	-0.13775	-1.09568		1.09014			-0.283699			0.259082	-0.450943	1.75711		0.493396	-0.249634	0.522254	0.435817	0.302048	-0.571717	2.05516		0.769488	0.636279	0.616637	-0.167992	-0.0268938
			-0.28468	-0.416808	-0.242864		0.857169	0.429687				1.32631	1.77414	0.689826	-0.514672	-0.151421	-0.54115	-0.34354				0.437305	-0.186276	0.592539			1.40771			-0.656749			0.337356	-0.530427	0.262461		0.668614	0.261645	0.577886	-0.64049	-0.45142	-0.522895	-0.0648973		-0.193391	-0.376556	0.678095	0.357146	0.619225
			-0.661387	-0.0905154	-0.640567		0.266539	-0.0315395				0.928458		0.558097	-0.537738	0.0036378	-0.201967					-0.547944	-0.222294				0.683764			-0.46695			-0.311417	0.00832279			0.0817927	-0.926186	-1.05207	0.370642	0.421534	-0.252725	-0.349387		1.2639	-0.177984	0.886232	-0.761561	0.160444
			-0.892952	-1.03479	0.0796329		0.587962					-0.0184758	-0.166301	0.52235	-0.129189	0.21438	-0.455275					-0.0757059	0.568046				0.349299			-0.913772			0.38178		0.342383		-0.212889	-0.86093	1.65964	-0.327756	0.286391	0.927048	-0.387206		-0.477186	0.0279552		-0.960838	0.142026
			-0.936562	0.390027	1.8051		-0.155116					-0.212018	-0.589884	0.20159	-0.467152	0.0860303	-0.00685196					-0.561276	-0.131007				0.390615			-0.156059			-0.54145		1.96717		0.673139	-0.277971	0.0423279		0.865667	0.973295	0.658745		0.766734	1.62157	0.464587	-0.388633	-0.473844
			-0.579245	0.299349	-0.209724		0.197397					-0.0632932	-0.467952	1.13511	0.24645	-0.34464	-0.754793					-0.54863	0.346809				0.667731			-1.11079			0.125214		0.440819		-0.744125		1.58264	0.234815	0.415086	3.16782	-0.477847		-0.902723	0.0508768	0.460411	-0.796759	0.0709234
			0.0106159	0.107513	0.0909807		0.899751					-0.256288	0.845098	0.060937	-0.357795	0.0238652	1.05731					-0.61097	0.271249				-0.423286			-1.10272			-0.927014		0.0578156		-0.409633		1.19433	-0.704162	0.827121	2.47567	-0.750706		-0.516043	-0.139986	0.212613	0.00584642	1.13282
			0.554397	-0.878106	0.0366243		-0.0297723					-0.285006	0.278058	0.118909	-0.386654	0.0730856	0.219803					0.266837	0.283472				1.73267			-0.917514			-0.10312		-0.429483				0.303163	0.0922885	-1.01826	-0.462782	0.555741		-0.625949	-0.319792	0.364244	0.710688	0.0544325
			-0.300053	-0.632418	0.475539		-0.0185781					0.221808	0.383146	0.101479	0.487971	0.443275	-0.107107					0.496396	0.599763				0.543709			-0.698564			0.29639		0.592689		-0.333236		-1.1359	-0.408973	1.53777	1.83702	0.923845		0.0418008	0.893711	1.55399	0.247208	-0.363993
			0.0608287	0.16838	1.76057		0.649179					-0.855668	0.346957	1.14409	-0.457909	-0.260608	-0.727372					0.279104	-0.414741				2.0719			0.0808205			0.808659		0.406028		0.0351404		0.234824	0.884035	-0.88797	-0.738897	-0.614337		0.0428253	0.608982	2.0205	-0.354466	0.977016
			-0.712887	-0.76608			-0.295917					-0.576304	-0.998128	0.894577	-0.204027	0.0225182	-0.0424695					0.227386	-0.555569				-0.119738			-0.0488217			0.809117		-0.00600588		2.65538		0.191461	-0.487741	-0.276889	0.968353	0.134275		0.0753192	-0.417893	0.410172	0.378957	-1.09121
			-0.180481	0.956352			1.0669					0.885089	-0.876853		-0.76588	-0.369874	-0.313304					0.936428					0.111739			-1.13926			1.25392		0.173058		0.200463		0.206636	0.720311	-0.184113	0.568857	-0.471059		-0.302201	-0.0165468	0.423726	-0.0622603	2.08866
			-1.10538	-0.723347	1.64091		-0.349156					1.27099	0.940151		-0.995668	0.556826	-0.149338					0.174168	-1.04335				0.45429			0.0453231			0.0805718		0.506441				0.17916	0.258905	-0.526478	0.599492	0.550787		1.65057	1.11216	-0.110429	-0.314534	-0.96073
			-0.562977	-0.261085	0.154022		0.599497					-0.77898	0.282661		-0.583672	0.186245	-0.454569						0.835122				0.521151			-0.0340432			0.821014		0.642696				1.48751	-0.21775	0.17111	-0.134163	0.178839		-0.0168669	1.6472	0.204833	0.338444	-0.738493
			-0.571753	-0.124446	2.16131		-0.51268					2.39918	-1.13854		-0.154188	-0.0849355	-0.0918244						-0.451233				1.09451			-0.304383			1.04454		0.670448				-1.37974		-0.341879	-0.0746409	0.967645		-0.389463	-0.29291	0.202138	-1.1751	-0.604242
			-1.21789	-0.141905	-0.363269		-0.310264					2.57361	1.28578		-0.325294	0.665189	-0.622618						0.477093				1.5596			1.44525			0.294321		0.578745				-1.24886	0.125373	1.1028	-0.46836	0.245335		0.361443	-0.200146	0.105437	1.06735	-0.523069
			-0.987183	-0.143258	0.202351		-0.0260417					-0.651927	-0.261285		-1.29923	0.294851	0.220747										-0.518195			0.379144			-0.906569		-0.386068				0.212632	-0.635917	-0.625551	0.123615	-0.568105		-1.17982	-0.465692	0.133742	0.364208	-0.124795
			-0.920061	0.480888	-0.392034		0.90297					0.066781			-0.195038	-0.568708	-0.370114										1.89721			-0.116348			0.746697		-0.62133				-0.312785	-0.385139		-0.566898	-1.01488		-0.335618	0.0542457		0.409384	0.0357259
			-0.454978	-1.08088			0.162977					-0.258073	0.630668		0.87204	-1.32704	0.165599										-0.647101			-0.10032			-0.255982		-0.0690004				-0.394692	0.956527		-0.536632	-1.03071		0.215075	0.89722		0.460369	-0.499098
			-1.0129	-0.246022	-0.291602		1.2003					0.745613	-0.218977		1.11665	-0.991321	-0.567269										-0.471325			1.19006			-0.773575		-0.616254					0.425196		-0.14023	2.18461		0.181992	0.29846		1.05249	-0.218075
			-0.843488	-0.850227	0.561205		1.24619					0.0923682	1.41906		-0.174023	0.20296	-0.0113394										0.108438			0.555375			1.36374		-0.485413					-0.251908		-0.00657826	-0.694313		-0.35371	-0.632439		-0.649152	-0.551201
			-0.673463	-0.0488039	-0.607611							1.85321	-0.0931024		0.339292	0.193464	1.08061										2.43498			0.681036			-0.701491		-0.129654					-0.055206		0.4219	-0.522955		1.80185	-0.280284		-0.386469	-0.776337
			-0.394263	0.132566	-1.08228							0.766717	1.4975		-0.599656	-0.101223	0.146885										-0.585552						-0.544137		-0.429861					1.58108		1.05154	-0.248569		-0.370441	0.0716564		0.117865	1.42962
			-0.625359	-0.670619	-0.155182							-0.286833	-0.334222		-0.261672	-0.5259	-0.607956										0.222176								-0.384521					-1.01864		-0.391177	-0.0610798		0.755215	-1.00259		-0.541241	1.02798
			-1.04809	0.266559	2.1794							-0.0243924	-0.206162		0.0401086	2.02292	-0.287039										0.776285								0.165755					0.313726		-0.248444	-0.285587		1.18854	-1.01424		1.93985	0.257786
			-0.734614	-0.664036	-0.770873							-0.920728	0.251514		0.807403	0.0863528	0.232913										-0.563888								0.0611857					-0.598197		1.08585	0.738663		0.697892	-0.112666		-0.0211199	2.76903
			-0.876537	-0.68608	-0.0583583							-1.04735	-0.139541		0.0939663	-0.690751	-0.293248										0.424307								-0.784101					-0.750703		-0.35108	0.742831		0.155416	-0.55038		2.12471	-0.356933
			0.115237	-0.758399	0.145448							-0.290173	1.12973		-0.0169514	0.370238	-0.662171										-0.399813								0.209746					-0.119412		0.0625887	-0.386557		0.584448	-0.495123		0.794457	-0.56529
			-0.779046		0.157618							0.318438	0.793154		0.299933	-0.307033	0.92357										0.195676								-0.0620782					0.0954443		-0.624035	-0.367183		-0.394778	-0.0867443		1.33465	-0.485691
			-0.916197	0.88731	0.084187							-0.0984847	0.0156757		0.240314	-0.169331	1.25116										0.939869								0.243004					0.0632146		-0.163176	0.079784		1.98443	0.188712		0.0849058	-0.706256
			-0.841971	-0.952496	-0.334007							-0.933347	-0.222209		0.574458	-0.225148	-0.01098										2.24478								1.00863					-0.83806		0.476807	1.31765		-0.104508	-0.167428		-0.244626	1.51338
			-0.91939	-0.574344	-0.101267							-0.815997	0.34475		-0.0682602		-0.495923										0.0472533								1.19938					-0.592618		0.96217	-0.589964		0.443552	-0.633872		0.568606	-0.664763
			-0.872837	-0.00800863	-0.477457							-0.33928	0.263717		-0.556405	0.732151	-1.42117										0.0668727								-0.190737					-0.46123		1.68386	-1.00593		2.35796	0.12155		1.54753	1.57573
			0.0292035	-0.0745171	-0.218216							-1.15443	0.188531		0.703116	-0.757163	-0.332932										2.28721								1.36418					-0.734521		0.0797174	-0.577426		0.227238	-0.544862		0.175251	-0.340669
			0.518231	-1.10837	-0.269121							0.584159	0.770759		-1.43242	0.0811002	-0.419446										-0.370159								-0.162024					-1.02971		-0.218457	1.52091		-0.0512897	-0.551755		0.412531	-0.0689968
				-0.577015	0.608023							0.48464	-0.226576		-0.156757	0.046525	-0.380245										2.55532								-0.476574					-0.234203		-0.267761	-0.510733		0.0226348	-0.684864		1.83197	1.25609
				-0.279324	-0.494501							-0.789969	-0.315234		0.390809	0.252323	-0.0782109																		0.141084					-0.726076		0.108236	0.272032		-0.149628	-0.6691		-0.614434	0.358486
				-0.119181	-0.782511							2.24278	0.27131		-0.149071	-0.0822545	0.210742																		0.382354					0.878894		-0.225469	-0.0260536		1.72034	-0.489583		-0.382981	0.905857
				0.0188114	-0.243066							3.36141	-0.579924		0.715437	0.178464	2.39955																		-0.0503258					1.99526		-1.47236	-0.0265463		-0.274631	0.338039		-0.137203	-0.305141
				-0.0918196	-0.187705							1.47685	0.0342443		1.09273	1.63718	0.37687																		-0.123743					0.0599886		-0.708055	0.577677		0.980874	-1.00823		0.667134	2.45549
				-0.719179	-0.279561							1.24079	0.0666204			-0.0397016	0.350908																		0.500368							-1.17155	-1.12562		-0.685967	0.00280362		-0.526282	0.0776659
				0.881035	-0.560073								0.0765794			-0.28543	-0.283805																		-0.281929							-0.16029	-1.17853		-0.318905	-0.533716		0.148181	2.01342
				1.02873	-0.120974								-0.60261			-0.501851	0.341037																		-0.391772							-0.339857	2.29797		-0.346389	-0.0229478		0.132188	0.443329
				1.73419	-0.404869								-0.152608			-0.471655	-0.573229																		-0.00729583								-0.639955		-0.181195	-0.491235		0.183659	-0.261256
				-0.729555	0.174397								-0.0194075			0.296974	1.30159																		-0.165537								0.222469		1.42223	-0.951545		0.0466131	0.623155
				-0.551816	-0.884668								0.318666			0.456816	-0.441038																		0.970504								-0.269001		0.190291	-0.986048		0.197786	-0.162093
				0.0698322	-0.146802												0.217913																		-0.682801								-0.363802		0.913774	-0.581434		-0.0854615	-0.192934
				-0.148269	-0.274526											1.89636																			0.0274816								0.855681		-0.197832	-0.473517		-0.406591	0.839472
				-0.695976	-0.349555											1.3758																			0.113818								-0.844598		-0.266711	-0.569316		-0.407777	0.0624768
				-0.573302	0.291008											2.03317																			0.849681								-0.679461		-0.774617	-0.618402		-0.0149284	0.972589
				-0.714377	1.72714											-0.353961																			2.05712								0.392319		0.909829	0.149828		2.04452	2.71775
				-0.75494	-0.486018											-0.422578																			0.136049								1.31131		-0.417624	-0.743719		-0.391125	0.742108
				0.280617	-0.0114227											-0.896544																			-0.134483								-0.85299		-0.308727	-0.414552		-0.552094	1.81044
				-0.563182	0.240984											0.528365																			-0.859359								-0.90671		-0.9684	-0.687026		-0.0856257	0.540078
				0.635545	-1.02435											-0.25721																											-0.715006		0.956276	-0.507074		2.47784	-0.81012
				0.0141811	-0.59995											-0.333624																											-0.165598		-0.212601	-0.713816		-0.181013	0.0850938
				-0.340122	-0.2043											-0.283288																											-0.296287		0.151753	0.443415		0.530719	-0.613145
				-0.565907	-0.276803											0.276631																											3.13367		1.8471	-0.146914		0.916371	0.480035
				1.2096	-1.14958											-0.407571																											0.0570541					-0.0446175	1.47625
				-0.121175	-0.474922											-0.732051																													-0.911107			1.26831	-0.675631
				-0.296838	-0.0456813											-0.306028																																0.26222	1.14719
				0.130973	0.167158											0.272364																																-0.693789	0.752749
				-0.325066	-0.527											-0.450172																													-0.200914			-0.0641416	0.150886
				-0.0967378	-0.377516											-0.350548																													0.278546			-0.36938	2.87162
				-0.402973	-0.141368											-0.315028																													-0.14206			-0.452765	1.82125
				-0.507406	0.514872											-0.114094																													-0.0957716			0.398394	0.597065
				-0.142789	0.106524											-0.959215																													-0.717655			0.2829	3.19653
				-0.209568	-0.296633																																								-0.476653				-0.272221
				-0.203292	-0.0187328											0.407959																													-0.879201				1.52948
				-0.128127	0.0821188											1.15292																													-0.243088				-1.32517
				2.01077	0.109089											-0.126765																													-0.590234				0.0135814
				-0.604442	-0.401968											1.50469																													-0.618438				-0.063223
				-0.105181	1.68286											1.34108																													-0.14968				-0.742866
				-0.266577	-0.852816											-0.38898																													0.212652				1.31891
				-0.0522167	1.52182											-0.179079																													-0.921873				0.534085
				-0.838056	0.363406											0.434384																													-0.721599				-0.738427
				-0.274111	-0.203973											0.231435																													-0.367314				-1.24373
				-0.241746	-0.105437											-0.46474																													0.477075				0.830419
				-0.701087	-0.129332											-0.794873																													-1.03685				0.0380297
					-0.0937081																																								-0.83969				1.4018
				-0.5672	0.396537																																								-0.837341				0.667878
				-0.679196	0.587747																																								-1.10666
				0.735059	0.756541																																								-0.476836
				0.901104	0.70127																																								-0.467284
				0.789283	-0.313918																																								-0.5116
				-0.127593	-0.392454																																								-0.405623
				0.433987	-0.142824																																								-0.906807
				-0.483033	0.24666																																								-0.784959
				-0.416975																																									-0.959261
				1.08646	0.564721																																								-0.9671
				-0.622763	0.108255																																								-0.888433
				-0.236656	-0.554613																																								-0.792722
				1.71138	-0.931226																																								0.0474949
				-0.211091	-0.0931643																																								0.187748
				0.295342	-0.093607																																								-0.505286
				0.187967	0.597735																																								-0.0953134
					-0.122097																																								-0.36162
					0.552653																																								-0.971928
					-0.255016																																								-0.904697
					-1.10685																																								-0.342855
					-1.07562																																								-0.669463
					-0.0367088																																								-0.83449
					-0.368716
					-0.519949
					-0.345001
		-0.253413	-1.06248	-0.251799	0.548439
		0.382083	-0.887506	0.403061	-0.390791
		1.1954	-0.735243	0.418699	-0.273145
		-1.07628	-0.957219	2.14143	-0.276124
		-0.158084	-0.140033	2.09957	0.241625
		0.670616	-0.839839	0.337118	0.375699
		0.346964	-0.612813	-0.0239436	1.82666
		0.381819	1.04761	0.311587	0.649045
		0.462037	-0.984422	-0.216371	1.28401
		-0.00800431	-0.854567	-1.37152	0.771592
		-0.0219259	-1.04338	-0.434881	0.677582
		-0.0389205	-0.322832	-0.200108	0.932768
		-0.536761	-0.297365	0.414727	-0.764191
		1.29787	-0.50152	0.0264857	1.22827
		0.210168	0.263599	1.5789	-0.00798077
		1.2583	-0.203121	-0.0317766	-0.47032
		0.714215	-0.609509	0.0205894	0.75377
		0.668698	-0.628509	0.386443	1.08919
		0.325977	-0.646891	-0.575749
		0.407525	-0.834879	-0.479578
		-0.324935	-0.644281	2.71544
		-0.32183	-0.327412	0.311134	2.11117
		-0.0159628	-0.0536593	0.206165	0.265707
		0.975966	-0.418352	0.264272	0.829419
		-0.133525	-0.774839	0.235471	0.225573
		0.619307	-0.659162	-0.30337	0.668605
		-0.404507	-0.741207	-0.287891	-1.53201
		-0.154808	-0.693687	1.1657	0.321815
		2.50698	-0.386831	0.107478	0.943083
		0.0658704	-0.69782	-0.214658	0.826731
		-0.962763	-0.660033	0.878421	0.941517
		0.343183	0.310055	1.69425	0.753191
		-0.139367	-0.504402		0.0305722
		-0.231534	-0.878183	0.0778658	0.324231
		-0.234415	0.0023839	0.167187	-0.316032
		-0.203073		-0.503446	0.0134809
		1.27781	-0.362817	2.51207	1.29351
		-0.853095	-0.633049	0.726547	0.384062
		0.859475	-0.760112	1.3051	0.0723722
		0.899988	-0.663	-0.196352	1.02235
		0.622686	-0.485456	0.830379	0.036819
		-0.000938	-0.492795	0.186271	-0.109378
		0.256359	-0.666399	1.69758	0.495489
		-0.124257	-0.906753	0.0557438	-0.4326
		0.458049	0.389473	-0.600868	0.531699
		0.699981	0.796854	-1.03096	0.656694
		0.244179	-0.871776	-0.720632	2.46117
		0.154256	-0.684167	0.496424	1.0141
		0.021357	-0.459753	-0.395162	-0.764252
		-0.0710266	-0.966329	1.38513	0.0663791
		0.284486	0.287769	0.793394	-0.733086
		0.252958	-0.424356	0.406048	0.431613
		0.691408	-0.326796	-0.373426	0.258059
		-0.739656	-0.525388	-0.0339761	-1.43464
		0.666943	-0.417787	1.01282	-0.365609
		1.53995	0.11878	-1.02022	-0.259408
		-0.151938	-0.0998152	-0.0116017	1.12482
		-0.464683	0.266275	0.572089	0.789997
		0.583458	0.975059	-1.05675	-0.467443
		-0.0102417	0.202569	0.334487	-1.18467
		0.384137		-0.0816986	-0.467124
		0.575982		2.70344	-1.46125
				-0.153692	0.612921
		2.31314	0.394829	0.361002	0.00933814
		0.454938	-0.370613	-0.450679	0.369062
		-0.564649	0.531258	-0.0153142	0.979712
		-0.44002		0.0575392	0.15525
		-0.440519		-1.04967	1.43054
		-0.93276		0.0485581
		0.229096		-0.809828
				-0.837805
				-1.19431
				-1.30801
				-0.561193
				-0.306763
				0.287115
				-0.374948
				-0.568766
				-0.716807
				-0.816399
				-0.150026
				-0.05325
	Experiment 2	0.225868	-0.914891	-0.31807	-0.786278		-0.322136	-0.499293	0.0311657	-0.181084	-0.296879	-0.330648	-0.859485	-0.472454	-0.319714	0.0681144	-0.403925	0.547966	0.176929	1.5897	0.0275883	-0.0210057	-0.774258	-0.150685	-1.04806	-0.560245	-0.469576	-0.49121	-0.436394	-0.270773	-0.348506	1.34544	-0.125972	0.360329	0.840701	-0.199849	0.159779	-0.528775	0.399217	-0.0784461	-0.0102469	-0.258288	-0.231557	-0.824952	0.210146	0.753517	0.553744	1.29164	0.586135
		-0.506382	-0.600335	-0.111229	-0.516456		-0.184512	0.911608	-0.323778	-0.937584	-0.228462	2.49167	0.111407	-0.163748	0.378634	2.10858	0.0920741	0.747384	0.240808	-0.860052	0.16522	1.21649	0.0854079	0.488449	0.204224	-0.0471634	-0.041397	-0.0809775	-0.33032	0.617395	-0.224379	0.144711	-0.501014	2.44641	-0.483969	-0.313672	0.0479607	-0.501404	0.896114	-0.624553	1.18346	-0.445553	-0.108954	0.120948	-0.063054	2.33215	-0.615656	-0.074454	1.16132
		-0.220421	-0.0649687	0.0354389	0.0741908		-0.263064	0.85334	0.874615	-0.869027	1.08976	0.496234	0.482291	-0.770946	0.496644	-0.760806	-0.605714	1.11659	1.05206		1.95909	0.292803	-0.758667	-0.122521	0.806556	0.711217	-0.901714	0.704209	-0.136979	-0.655913	0.916663	-0.0313508		1.91251			-0.477268	0.293087	-0.161936	-0.373441	-0.873626	-0.0658318		1.94168	1.11146	-0.227297	-0.220808	0.0376491	2.92266
		1.64732	-0.0598569	-0.0757241	-0.193202		0.0237913	-0.0492832	0.409881	-0.518177	-0.710983	-0.291467	-0.015894	0.955943	-0.556764	-0.369402	-0.390834	2.10375	0.310558	0.881692	-0.601503	-0.111494	0.0792535	-0.262787	0.646956	-0.471592	-0.219314	1.37317	-0.278798	0.31801	-0.283194	0.734535	-0.149723	0.471738	0.863795	0.654912	1.34314	0.0549949	-0.213047	-0.239775	0.29194	0.0313541	-0.0551778	-0.219588	-0.69035	0.602411	0.728559	-0.132691	0.269322
		-0.115803	-0.276769	0.0813611	0.327313		-0.119189	-0.545553	0.47116	-0.0121371	1.24311	1.07054	0.113498	0.586431	-0.278589	-0.768254	0.513829	1.64716	0.887841	-0.318296	-0.49348	-0.136891	-0.498619	-0.226094	-0.070909	-0.228157	0.323622	-0.0250157	0.371863	-0.840289	0.0713327	-0.14478	0.440472	0.509264	0.204799	-0.0755278	0.745722	-0.664614	0.410302	0.0041639	0.832019	-0.852317	-0.118531	1.07942	-0.201801	1.07246	1.23854	0.54465	-0.093303
		2.17099	0.634291	0.14093	-0.309855		-0.437556	-0.83643	-0.431265	1.72962	-0.45295	-0.83083	0.231758	-0.623287	1.09907	-0.488694	-0.960565	0.439504	0.472364	0.0257138	-0.340869	-0.394001	-0.370761	2.82342	-0.199316	0.478709	-0.718409	-0.876802		-0.178488	-0.133285	-0.0800753		2.60605	0.678011	0.386635	0.359031	-0.131118	1.11874	0.6481	-0.376056	-0.23705	-0.0473005	-0.410558	0.820577	1.39928	3.28598	-0.264391	-0.716749
		0.771844	-0.691206	-0.440458	-0.495384		-0.542564	-0.590557	-0.364414	2.41066	-0.271744	1.76793	0.294998	0.592549	-0.585423	0.98172	0.754014	-0.0838066	0.232643	1.75214	-0.395713	1.2921	-0.0992489	0.902743	-0.261539	-0.208449	0.782054	-0.558055	-0.420377	2.12699	-0.277439	-0.30741	0.232633	-0.185694	0.0789111	-0.0900223	1.69938	-0.838968	0.494942	-0.369892	-0.28072	-0.714827	-0.664956	-0.704501	-0.90735	1.44437	-0.145094		1.26058
		-0.738268	-0.444684	0.433369	-0.421415		0.0774146	0.647946	-0.264849	-0.466266	-0.192794	-0.424656	-0.941101	1.79994	-0.0234847	-0.719752	-0.339475	-0.105015	0.233847	0.664289	0.525617	-0.767508	-0.2687	-0.312432	0.186219	-0.606127	0.942934	1.14262	0.577185	-0.296744	-0.764216	2.15252		-0.795439	0.655898	-0.343696	0.600516	0.166078	0.0825777	0.156095	0.217578	-0.64261		-0.894616		-0.832091	0.74978	0.370147	-0.526323
		0.0161594	-0.398831	1.01497	1.85901		1.06046	0.637499	0.603915	-0.89021	1.32343	-0.377235	2.33748	-0.605816	-0.313373	0.0319987	2.12015	1.05601		0.0157947		-0.0156118	-0.149683	2.22382	2.24952		-0.164237	0.92033	-0.245249	0.499919	-0.668028	2.79499	0.000244	-0.283455	0.290884	-0.574381	0.206649	-0.165149	0.100366	-0.419348	0.263605	0.57818	0.16118	0.296566	-0.61464	0.827826	-0.236141	-0.168438	-0.0915534
		-0.25519	-0.585387	0.385573	0.895524		0.174603	0.263809	0.891293	0.349581	0.388628	0.143727	-0.146864	0.583737	0.0961098	-0.0558759	0.498307	1.23871	-0.573439	1.87755	-0.459915	-0.108751	-0.112653	0.74012	0.0392604	-0.474983	3.00818	1.23492	0.3007	-0.215637	-0.334418	2.22689	-0.678162	0.224061	0.558361	0.11841	-0.347157	-0.0834787	1.76597	0.42856	1.60829	0.193682	-0.533817	0.88646	0.683023	0.219636	0.417702	2.68645	0.158579
			-0.645555	-0.45604	-0.576387		0.121099	1.5221	0.0397031	0.134148	0.112139	-0.238183	-0.690584	-0.340069	0.419569	0.654247	-0.301362	1.63168		0.446671	1.47706	0.0531594	-0.3205	-0.407377	-0.148104	-0.0577984	-0.0037658	-0.732291	-0.316897	-0.118579	-0.618163	-0.231178	-0.0617091	1.8642	-0.675835	-0.103416	-0.0374639	-0.353243	2.69025	-0.230168	-0.717236	-0.751903	-0.296099	0.199529	0.0968079	-0.415691	-0.204091	0.480617	0.686148
		2.06964	0.231171	0.636416	1.33658		0.475282	0.412632	0.00723274	0.461615	-0.435397	0.95644	0.0831999	-0.445052	-0.465926	-0.455011	-0.968913	0.0787617	-0.10591	-0.245402	-0.0964443	0.656136	-0.0447647	0.0152728	-0.573565	-0.24695	-0.0890689	-0.434453	0.236895	1.4896	-0.635116	1.49478	-0.241239	-0.372546	0.320168	0.414453	0.185214	0.608786	0.16703	-0.76805	0.901281	0.635225	-0.00837575	0.293391	2.72133	-0.368363	0.522884	1.39168	0.80143
		1.02044	-0.0567959	0.0926406	-0.645931		0.130746	-0.364563	-0.35701	0.0860446	-0.429738	1.55858	1.19673	-0.0728091	-0.244071	-0.178664	-0.327775	1.40655	-0.290889	-0.266649	0.0836382	-0.720082	-0.645887	0.253371	0.538755	0.0857435	0.856815	-0.854342	-0.267568	1.1862	-0.148773	0.312197	0.557185	-0.127612	-0.380222		1.10047	-0.381462	-0.51605	-0.772853	0.488935	-0.269759	0.625531	1.68759	-0.114575	0.251344	-0.576913	0.0846273	-0.183173
		-0.290082	0.537403	-0.716075	-0.667594		-0.646286	0.257802	-0.663599	0.457045	0.660237	-0.489814	1.76158	-0.194548	0.437638	-0.0838356	-0.227913	0.0601747	1.15272	0.303422	-0.0698841	0.122313	-0.36153	-0.643274	0.602448	0.807076	0.802075	-0.370869	0.425137		-0.0901305	1.39606	-0.230967	1.14813	0.335003	0.44617	1.17389	0.352357	0.935805	0.367908	-0.180418	0.492985	-0.73382	-0.641949		2.32607	1.55348	-1.14341	1.43686
		-0.942938	-0.353315	-0.233386	1.0277		-0.322083	0.66822	1.76596	-0.44577	-0.203418	0.293306	-0.102172	-0.907917	-0.34886	-0.23601	0.539484	0.0578508	0.284218	0.14387	0.0319362	0.35653	-0.0858339	0.793295	-0.344913	-0.299416	0.728465	-0.0412409	1.49783	-0.345134	-0.696844	1.19545	-0.443317	0.653818	-0.0541173	1.56461	-0.0098979	0.118643	-0.122643	1.45676	2.67369	0.0491929	1.40436	-0.293199		0.253705	-0.428203	-0.620742	0.141227
		0.150228	-0.619478	-0.31347	0.362403		0.313868	-0.461092	-0.271328	-1.02163	0.116643	-0.912144	0.0111245	0.155321	-0.328695	-0.163129	-0.557086	-0.272481	-0.232648	0.0248741	0.395074	0.125811	-0.880667	-0.0694403	3.09498	0.837635	-0.526995	0.25557	-0.0124415	-1.06904	0.176579	0.0234501	-0.512973	2.07791	-0.177966	-0.802449	-0.656317	-0.447397	0.209065	-0.230771	0.206955	-0.356256	0.567259	-0.361373	0.057291	-0.976354	-0.209966	0.993026	0.376075
		-0.681641	-0.73487	0.047615	-0.110319		-0.328514	0.539625	0.788069	-0.369101	1.80076	2.68408	1.57899	0.747548	2.15002	-0.581908	0.404277	-0.150568	-0.644526	0.346699	0.709485	0.141457	-0.5028	0.709947	2.35145	0.573825	-0.136428	0.00721824	0.412412	-0.351824	-0.923604	-0.384321	-0.830811	-0.214518	2.38731	-0.0561112	0.911543	-0.813215	-0.0310664	2.15376	1.38369	0.0663001	-0.147524	-0.25347	1.47562	-0.501428	2.95572	1.2386	0.089487
		2.18657	-0.313991	0.0969372	-0.671064		-0.232278	-0.724176	0.729776	-0.0426382	0.456595		-0.128169	-0.222778	-0.761253	-0.0226996	-0.436718	-0.546184	3.12257	-0.808289	-0.474434	-0.424937	-0.0282206	-0.50356	0.8497	0.217068	1.96391	2.36813	2.40481	0.29854	-0.466551	1.01336	0.308468	1.16757	0.854738	0.287004	0.943989	1.36874	0.818712	-0.47935	0.243073	0.902381	-0.491016	0.0682181	0.316219	0.961666	0.26424	0.930915	1.67242
		-0.881776	-0.513279	0.0648761	-0.00605516		-0.0803106	0.0065447	0.21258	-0.587845	-0.476667	0.586594	0.536749	0.347414	0.88636	-0.28907	-0.346063	0.243239	0.814377	-0.206886	1.06973	0.650079	-0.113305	-0.733241	1.34607	0.247005	0.606596	0.0410814	-0.140131	0.0664785	0.105319	-0.804171	0.532129	1.41961		0.0794943	0.160479	-0.183478	-0.154372	-0.627692	-0.0470619	1.79263	-0.491617	0.222327		0.299267	2.1821	0.211798	0.161414
		2.41478	-0.575148	-0.376557	-0.170972		1.79305	0.578779	2.28307	1.09258	0.152033	0.509743	0.542742	0.121981	1.98803	-0.0904293	2.14314	-0.48864	0.347865	-0.821911		-0.184007	0.246088	-0.619565	0.0763898	-0.617831	-0.452896	-0.536537	0.0691794	3.16324	-0.446283	2.645	0.11334	1.22606	0.168833	2.3885	-0.439013	-0.613621	-0.373558	-0.720326	2.70043	0.476888	1.10882	0.354167	0.794529	1.58894	0.308433	2.0635	0.337211
		-0.594243	-0.641594	0.0753706	-0.305836		-0.382605	1.22143	-0.667898	-0.0761122	0.352037	0.276058	1.32722	0.482808	1.12004	-0.374658		-0.0311746	0.262135	-0.612544	0.229568	-0.827308		0.276724	-0.229679	-0.564389	-0.674888	1.89277	0.761635	1.03225	-0.114933	0.152665	-0.506559	-0.658029	0.570309	1.65213	1.60833	-0.0753695	1.34896	-0.0215845	0.499886	0.917338	0.0142525	-0.799383	-0.273081	0.853663	0.669883	0.516811	0.856242
		-0.610753		-0.449048	-0.0638123			0.481703	-0.413529	0.222888	0.0343683	-0.585837	-0.931062	1.62982	-0.115409	-0.311865	-0.407357	-0.574615	0.0289153	0.0666826	-0.546208	-0.753803	-0.290917	-0.535001	-0.131142	0.656072	-0.167712	-0.247067	0.114201	1.55024	-0.446325	0.62559	2.3663	-0.233018	-0.304519	-0.755821	0.756466	-0.641206	-0.0383683	-0.400735	0.0414583	1.97195	-0.523796	1.96734	-0.436197	0.362038	-0.56839	1.39596	0.0561658
		-0.601952	-0.54281	0.0590919	-0.483752		0.731154	-0.389939	-0.41888	-0.796809	0.0396318	0.567812	0.66308	0.393388	0.426809	-0.200172	0.14958	-0.0999994	-0.595172	0.0188201	-0.0557008	-0.908882	1.41666	-0.390724	-0.885297	-0.121903	-0.235184	0.539775	2.1035	-0.138517	-0.50548	-0.951966	0.636984	0.778892	-0.256316	-0.560642	-0.145885	0.50206	0.576349	-0.162811	-0.174766	-0.58459	1.10159	-0.0783034	-0.327431	1.8697	0.668995	1.29253	1.22508
		-0.25484	-0.305618	0.308006	-0.648896		0.020737	-0.217916	0.168162	0.578011	0.159086	-0.731885	-0.161587	-0.317808	-0.103841	1.26697	1.23829	0.187707	-0.519957	-0.000711	-0.184303	0.611889	0.396216	1.85347	0.298389	-0.234567	1.10876	-0.611059	0.373142	-0.357478	-0.285	0.241062	-0.609245	0.789448	-0.128287	-0.501902	0.571335	-0.25314	0.103729	1.66648	0.311862	1.55742	0.44142	1.39293	0.453252	-0.314289	0.180122	0.858271	-0.361643
		-0.550158	-0.279756	-0.267377	-0.366218		-0.327146	1.14296	0.206925	-0.305429	-0.761792	0.422319	-0.28468	1.37715	1.33588	0.0102793	-0.524724	1.81339	1.24638	-0.173491	-0.278337	1.39293	-0.0273675	-0.280299	0.108898	0.0490568	2.09318	1.12097	-0.204383	0.969881	-0.388251	-0.731324	-0.604416	-0.76889	-0.472521	-0.03975	-0.742949	0.762677	-0.927351	1.3336	-0.0607601	-0.309505	1.02615	0.976061	1.12147	0.820449	2.21094	0.311752	0.073418
		-0.300743	-0.431713	0.337303	-0.0651939		0.323188	-0.36485	-0.595869	-0.803045		-0.861332	0.383391	0.0542823	-0.37275	-0.532329	-0.257926	1.18016	-0.469	1.00639	0.203037	1.92526	-0.282602	-0.0631878	-0.753199	-0.280073	0.978446	-0.109068	-0.899425	-0.205906	-0.234374	-0.874937	-0.419561	0.250363	0.679579	0.474875	0.562843	0.122806	-0.0143027	-0.287542	2.43762	0.0745644	-0.295249	0.185579	0.229172	-0.302681	-1.00473	2.35931	0.609
		0.648501	-0.515896	-0.0144822	0.459189		-0.408173	-0.299693	-0.239138	0.480853	-0.753108	-0.920086	2.23904	-0.261502	-0.147366	0.331879	-0.0830237	0.662361	-0.282445	0.0595614	-0.22038	-0.223006	-0.110392	-0.406924	-0.0648683	-0.458039	0.314311	1.54853	-0.455629	0.249569	-0.502517	0.571091	-0.820672	0.183888	0.214355	0.0797631	0.486297	-0.718459	0.753599	0.21219	2.04758	1.21173	-0.819707	0.0264665	-0.0309638	0.720217	0.966813	0.656574	-0.183936
		0.334428	-0.642289	1.83757	0.280782		0.260311	0.123048	0.280537	0.112583	2.6303	-0.14263		0.177765	1.74633	0.65681	0.424257		-0.497336	-0.966007	0.611271	-0.289777	0.0379245	-0.0671866	0.255289	0.0135901	0.222076	1.34008	0.217791	0.486292	0.0875188	0.0472994	-0.748263	1.5718	1.29039	-0.695618	0.235641	0.869054	-0.632816	-0.380188	-0.425679	1.88082	-0.759905	-0.281069	-0.202092	-0.294395	0.466115	-0.33545	0.212184
		1.96127	-0.514843	0.0692162	-0.0593339		0.229979	-0.715913	-0.772228	1.55685	-0.30902	0.594434	-0.0778183	0.167875	0.341482	-0.305566	1.87191	-0.304585	0.783677	1.91996	1.26087	-0.871641	1.45839	0.316367	0.755448	0.0258342	1.24115	-0.375501	0.541803	0.00907159	0.0677609	0.166547	-0.253	0.352223	-0.087162	0.650017	0.926038	-0.0379914	0.199036	0.360717	-0.143841	0.119544	0.0464775	-0.471319	1.93314	1.08762	0.121991	-0.540128	0.324335
		0.281566	-0.0462757	0.311452	-0.117607		0.86147	-0.488759	-0.102692	-0.152014	0.521358	2.58983	0.0846875	1.00044	2.48709	-0.0901505	0.372574	-0.180921	-0.00101142	0.913214	-0.531912	-0.356874	-0.356327	0.349455	-0.401197	-0.517016	1.42703	0.00580091		-0.0555023	-0.698843	-0.124789	-0.702485	2.85142	0.332529	1.75767	0.0228301	-0.180114	0.480045	-0.617282	0.237002	-0.0630718	-0.541531	0.0369175	0.1112	-0.369386	0.00221353	0.655817	-0.650389
		-0.763517	0.122434	0.0790249	0.915639		-0.565768	-0.145592	0.741904	1.19221	-0.493958	-0.182563	-0.799619	-0.278775	0.253612	0.477767	-0.566128	-0.38008	-0.328137	-0.543938	-0.495464	0.322539	-0.208061	-0.546428	2.81414	-0.639485	-0.265817	0.165386	-0.582838	-0.0904159	-0.423839	0.284826	-0.179632	0.709095	0.624705	-0.852172	-0.497176	0.104218	-0.281421	0.201412	0.490524	-0.248329	-0.546917	0.228719	0.251451	2.27993	-0.441199	0.109834	-0.253805
		2.48059	0.708189		0.184533		-0.33113	-0.863204	1.33367	2.20236	0.0908263	-0.633478	-0.799406	-0.523429	-0.283666	-0.518103	-0.299403	0.804573	-0.343707	-0.157604	-0.424462	0.0561903	0.341042	-0.176469	-0.339901	-0.48911		-0.211625	0.316056	-0.542834	0.104037	0.0991675	1.09773	0.798946	-0.284741	-0.65386	-0.986202	-0.607975	-0.540661	0.511842	0.569048	-0.882678	0.0970644	-0.203142	-0.32615	0.585442	0.845661		-0.291379
		0.021541	-0.480601	0.281439	0.00686698		-0.588363	-0.442132	-0.0570724	-0.19974	-0.121162	-0.404069	1.16141	-0.86722	-0.603889	-0.559197		1.82187	-0.422216	-0.293791	1.38578	-0.0405874	-0.170654	1.02818	2.75621	-0.938935	2.02327	-1.13352	0.282706	-0.831749	-0.529105	0.0756025	0.360155	0.896651	-0.0351668	0.0751487	0.23765	-0.394553	0.120348	1.51372	1.53412	1.10151	0.417673	-0.175831	-0.314962	-0.0283076	-0.180254	-0.176525	-0.304587
		-0.511279	-0.294101	0.552124	-0.257273		0.422949	-0.34799	1.5248	0.44712	-0.825774	-0.615214	-0.268963	1.04829	0.520187	-0.250325	0.447101	-0.413511	1.10566	0.560914	-0.372343	-0.259837	-0.313002	-0.0414728	-0.594503	1.87249	-0.319122	-0.886269	-0.484284	0.170365	-0.440012	3.82927	-0.905043	0.941108	1.92508	0.515028	0.907596	-0.222739	0.27904	0.0964499	-0.102568	-0.267833	-0.256355	-0.855501	-0.412054	-0.476751	-0.535696	-0.126261	-0.3103
		-0.483296	0.463174	1.16323	0.262982		0.839122	0.571004	0.0353251	0.25467	-0.247901	1.17308	0.162709	1.04077	-0.169749	-0.175865	0.176877	0.230335		1.02778	-0.0188056	-0.472885	-0.919699	0.300352	-0.646581	0.141733	-0.330848	-0.136706	-0.286429	-0.607024	-0.386633	2.55936		-0.501909	-0.0816833	1.15549	1.28632	-0.434461	-0.623912	-0.44171	1.90066	0.195651	-0.524907	-0.599116	0.618572	-0.120506	1.92731	0.604039	0.588209
		-0.491451	-0.276332	-0.272382	-0.510673		0.327618	-0.386387	-0.754721	0.195278	-0.335797	0.750597	-0.0927811	-0.844852	0.107267	-0.308839	0.144765	0.142946	0.115055	1.2581	-0.48864	0.178575	1.01002	0.746315	-0.248873	-0.0199307	1.45146	0.402653		0.253534	-0.23643	1.43004	0.943474	-0.308818	0.3737	-0.487725	-0.293904	-0.330168	2.35794	-0.380825	1.52766	-0.364181	0.654501	0.253951	-0.222711	-0.625953	1.43986	-0.26915	0.999275
		-0.229913	-0.26446	0.0523264	0.552369		2.49407	1.63067	1.21672	1.16108	-0.571538	0.301893	-0.509345	-0.121032	-0.775329	-0.160325	0.0982107	-0.341373	-0.152365	0.285055	-0.110911	-0.0368161	0.0610991	1.35764	-0.33134	1.08849	1.88736	0.356505	0.224233	-0.425416	-0.148338	0.421317	1.20058	0.208033	-0.0262903	0.0976052	-0.0777124	-0.385273	-0.0223004	0.636497	1.01701	-0.230377	0.976992	-0.454742	0.0393463	-0.409845	0.280817	-0.174153	1.31203
		1.25295	0.0919526	0.309256	-0.83029		0.104015	0.409585	-0.555679	1.27884	0.920698	1.10608	-0.564463	0.689484	0.979449	-0.413089	-0.256101	-0.31064	0.0273441	-0.0513351	-0.0116163	-0.515037	1.18999	0.413564	-0.688762	-0.777921	2.25058	1.53949	0.133958	0.572846	-0.126689	-0.34267	-0.180901	-0.280983	0.210679	-0.102628	-0.706886	-0.528009	-0.273632	-0.603339	0.801165	-0.271864	0.532643	0.6585	0.86733	1.11238	-0.00375353	-0.244313	0.246137
		0.56084	-0.00055		2.15543		0.21238	-0.0063083	-0.151051	0.793059		0.0184922	0.587403	0.0027566		-0.364142	0.381069	-0.674787	-0.425746	-0.3324	-0.441994	-0.151081	-0.497676	0.145111	0.0963886	-0.2115	0.464053	1.49605	-0.506795	3.33373	-0.202759	2.84626	-0.372417	-0.689957	-0.0207102	-0.251059	-0.330042	-0.363674	2.6229	-0.322712	0.891334	-0.747853	1.19939	-0.95609		2.04304	0.141893	0.348418	-0.0496858
		0.197888	-0.625073	-0.129458	-0.541602		-0.553996	-0.434069	0.343463	-0.589605	-0.778573	0.384716	-0.876071	-0.903984	1.36231	1.42376	0.114893	0.0316552	-0.308863	0.189325	-0.0449097	-0.494745	0.496766	-0.127845	0.178288	1.6823	-0.105939	-0.588412	-0.165831	0.445925	-0.0999057	-0.302367	0.206639	-0.315533	0.0581039	-0.391207	-0.449063	0.0287905	-0.0158906	-0.239221	-0.26355	0.419464	1.01516	-0.525261	0.842337	0.415709	0.515922	-0.638444	-0.73365
		0.663418	0.235054	-0.515186	0.175271		1.7178	-0.497538	-0.0987482	-0.202015	0.0367692	0.188149	-0.416297	-0.930183	-0.412489	-0.412623	-0.513142	0.53636	-0.714873	-0.522301	-0.260699	-0.300506	0.341675	-0.509915	-0.370623	0.175722	-0.924896	-0.542357	1.51042	-0.700424	-0.768523	-0.363804	0.214472	0.69664	0.950175	0.0736756	-0.0515313	0.290565	0.166242	-0.75505	-0.264269	-0.422233	1.01605	1.96421	-0.451599	0.257361	-0.501395	1.74451	0.0476696
		0.372661	-0.0411227	0.598103	-0.26468		1.38072	1.53382	1.32731	-0.19528	1.46134	2.79354	0.325827	0.424866	0.794852	-0.488116	-0.628598	-0.159942	-0.567994	0.58665	-0.103994	-0.239829	-0.8549	-0.221482	0.0232594		-0.743282	-0.556854	0.298857	-0.610669	-0.385709	0.338498	-0.476673	0.51485	-0.348904	-0.479018	-0.321758	-0.0924912	0.375507	1.66584	0.531272	1.42531	0.194068	0.251879	0.665713	-0.0103819	0.24843		-0.691008
		2.01504	0.294179		-0.580358		-0.245377	0.354696	-0.676484	1.02087		2.06091	-0.0928447	2.01091	0.236284	-0.611976	-0.20117	-0.514888	0.646895	-0.167514	0.624012	-0.374533	-0.406798	-0.565109	0.0954876	0.461245	0.776947	0.190942	0.455614	1.43174	0.368239	2.36207	0.0390697	0.411554	-0.333842	-0.758751	0.055761	-0.842097	0.135459	-0.419655	0.383918	-0.801392	-0.0804132	1.31624	-0.0665945	0.150174	0.186653	-0.068149	-0.162991
		-1.05127	-0.277464	-0.270192	-0.881076		-0.00193364	-0.0143272	0.112229	-0.414266	-0.426869	-0.449261	-0.0711297	0.924582		-0.641012	1.44761	-0.606597	-0.166883	0.274176	0.399893	-0.695224	-0.375089	-0.0139012	1.11119	-0.404641	0.439939	1.93152	1.23384	-0.45719	-0.184364	4.0833	0.910317	-0.21055	-0.466893	-0.104376	-0.623331	-0.179243	-0.0528338	-0.513818	2.72001	1.62643	0.130597	-0.334342	1.15319	1.16323	0.0550652	-0.449333	0.224522
		0.758382	-0.35502	1.23189	0.815624		1.79348	-0.854073	1.59334	-0.672129	0.688897	-0.322904	0.890515	0.404571	0.124996	-0.343673	0.698114	1.58171	-0.723455	0.190106	0.224759	-0.2553	0.619988	2.10745	1.53527	-0.390491	-0.00360633	-0.727164	-0.232639	2.02548	0.0264398	0.716006	0.0356675	-0.265784	0.190745	-0.597498	-0.812484	-0.13737	0.555016	1.54885	1.01999	-0.752027	0.237789	1.487	-0.537982	-0.334561	-0.861151	1.03307	0.681392
		-0.120539		-0.00873705	-0.0125664		-0.137948	-0.311735	0.359151	0.209175	0.642515	0.618955	-0.566423	-0.349953	1.68275	-0.00360187	-0.675803	-0.570948	1.6977	-0.257645	0.264234	-0.0543024	-0.582249	2.24756	-0.444338	-0.195562	1.62518	-0.415902	0.997083	0.812858	-0.365675	3.35729	-0.0643721	2.01027	0.0924912	0.46364	0.392884	0.428883	0.200782	1.68172	0.598273	-0.166703	0.317001	-0.536645	0.139575	0.935005	-0.374346	0.145741	0.113132
		2.60676	0.391423	0.71112	-0.881756		-0.662681	-0.151004	-0.541937	0.0185714	-0.207456	0.708302	1.64467	0.17814	-0.268115	-0.7536	-0.317966	-0.53725	0.252079	0.465779	-0.315002	-0.362624	-0.174434	0.635737	0.679537	0.174843	-0.952875	-0.258259	-0.306149	3.15758	0.74093	0.750548		0.497518	-0.436134	1.01341	1.13685	0.798337	2.2988	0.0282139	0.66956	0.671277	-0.468165	0.653075	0.651747	-0.419288	-0.908932	1.21456	-0.103295
		0.11207	-0.390898	0.261821	0.164467		-0.595945	1.60708	-0.247565	0.215714	1.11239	0.449553	-0.306765	0.675084	-0.54327	0.543902	0.237183	-0.311648	-0.804386	0.120285	0.483094	-0.720914	1.07488	1.02066	-0.55306	-0.199312	-0.169633	-0.872285	1.52534	1.01352	-0.432895	0.155286	-0.137425	-0.759776	-0.324389	-0.173151	0.961462	-0.502771	0.129101	-0.700457	-0.0392125	-0.839097	0.206831	-0.39724	-0.160709	-0.654912	-0.177391	2.77175	1.4564
		-0.271311	0.101478	0.471935	-0.76072		0.811994	-0.265582	0.261737	0.413739	2.5349	0.600267	1.3383	-0.569807	1.16979	0.108443	-0.0141566	0.0814202	-0.894389	0.400237	-0.684993	0.693303	-0.554998	-0.473223	0.0871029	-0.836373	1.92776	-0.094581	0.00885526	0.971404	0.080217	0.0993035		1.14578	-0.775812	-0.839816	2.37783	0.0798835	1.70226	0.0413067	1.1794	0.494943	-0.110966	0.381619	-0.549411	0.0964232	0.402755	2.57974	-0.296933
		-0.911805		-0.247738	2.21446		0.154201	-0.678682	-0.395522	-0.160656	0.400616		-0.162429	0.274045	1.21129	-0.8001	-0.358731	-0.21032	-0.0638591	-0.12854	-0.604066	-0.397853	0.425728	0.384912	-0.550126	-0.337168	-0.870456		-0.243598	-0.0179636		-0.467973	0.514178	-0.511438	0.785966	-0.0281939	-0.505341	-0.84724	1.71534	1.81834	-0.119245	0.0745376	-0.439734	-0.165916	-0.0502478	-0.80008	0.199146	1.60237	0.0146249
		0.192735	-0.176145	-0.0600442	1.32476		0.253151	-0.434273	-0.633936	0.053756	-0.374206	-0.344499	0.114167		-0.401272	-0.694339	-0.525837	0.0043412	0.318403	-0.304889	0.453728	-0.60973	0.353707	-0.225726	1.89089	0.901431	-0.568764	-0.690496	1.24591	0.561792	-0.394624	1.06866	0.109296	0.910811		0.0855261	0.535473	0.375257	2.56814	2.55171	0.230294	-0.789021	-0.715997	-0.369504	-0.0720219	-0.343257	-0.411493	2.00035	1.41143
		1.1054	-0.502136	0.317483	-0.393507		-0.468518	-0.804254	0.314934	-0.442601	-0.418447	0.216151	2.90994	-0.0211685	2.25785	-0.272532	-0.73792	-0.0686586	-0.977329	0.672883	-0.75094	-0.276312	-0.808996	2.03039	1.52679	0.338981	0.946015	1.23226	1.98889	0.131787	-0.624579	-0.132219	0.222916	0.372159	-0.491114	-0.553098	0.257254	0.192057	0.695817	-0.416136	-0.737368	-0.281883	0.0835255	0.129912	1.15702	0.32592	-0.0243879	-0.580909	1.47515
		-0.25508	-0.341807	-0.33746	0.0791264		-0.363425	0.154579	-0.038268	0.052623	-0.420276	-0.26673	-0.0922626	-0.150858	2.22828	0.799	2.10164	0.540341	0.708893	-0.156337	0.135223	-0.0950292	0.421949	0.415166	1.32931	-0.301594	0.097429	-0.576455	-0.444134	-0.474605	0.434121	1.87141	-0.378309	-0.135932	0.88608	-0.645439	0.285584	-0.060526	0.0728694	-0.756372	-0.480576	-0.454198	-0.752005	-0.230405	-0.698694	-0.269123	-0.00442484	-0.764892	-0.113372
		-0.403437	-0.0774737	-0.268371	1.24052		-0.451634	-0.509847	-0.29648	1.93481	0.319477	-0.847425	-0.0538876	-0.818178	-0.515532	-0.219414		0.183916	-0.291489	1.40035	-0.206523	-0.744199	-0.252342	2.1944	-0.0447602	0.843186	0.015294	0.00621574	-0.882259	-0.504333	-0.646776	0.77615		-0.0141622	-0.105224	-0.0976018	0.359185	-0.289503	0.652088	1.97304	1.01561	1.19541	0.00651348	-0.585109	-0.0876928	-0.395778	-0.404649	1.32993	0.313371
		0.120542	-0.241177	-0.277851	0.528357		0.827048	0.926301	-0.147081	1.092	1.28643	-0.147515	0.906462	0.773099	-0.0177997	1.09999		-0.853527	0.423533	-0.733143		0.213307	0.848584	-0.363053	0.183681	0.246605	3.09781	-0.616113	0.0206611	0.674561	-0.143724	3.82083	-0.468367	0.594062	-0.307517	0.346856	0.0277367	-0.950648	0.822596	1.14173	1.24551	1.97579	0.136718	-0.449985	1.55573	-0.391198	0.492326	-0.918469	-0.0320957
		0.816954	0.612422	0.161717	-0.283611		-0.563647	-0.774157	0.588543	-0.121984		0.667414	0.740201	0.00963027	0.00859543	-0.46855	-0.178983	-0.140734	0.703431	-0.807655	0.135931	0.125466	0.0665901	1.31437	1.18493	-0.264216	3.58631	-0.767198	-0.731518	-0.309554	-0.767357	1.50937	1.48764	-0.757211	0.205079	0.127397	-0.439703	-0.729583	0.687203	0.706491	0.209974	0.528364	1.17956	-0.92748		1.1406	0.00916526	-0.279267	-0.622396
		-0.196	-0.455896	-0.0412966	1.12603		-0.443122	-0.046453		0.630032	-0.737435	0.660555	0.100217	0.0746536	2.6147	0.430203	-0.462997	2.19531	-0.504579	0.180124	0.244593	-0.537494	-0.568368	-0.0405874	2.5589	-0.26729	2.03102	0.00219792	-0.0715412	0.906321	0.162195	2.27848	0.554894	-0.555951	-0.00922325	1.37118	-0.141289	-0.929219	1.00197	0.607879	0.00343126	0.387213	0.763944	0.347934	0.906163	-0.608839	-0.147543	-0.0888313	0.105823
		-0.150791	-0.584512	0.781988	0.48108		-0.789518	-0.295465	-0.78641	0.0746446	0.819397	0.130304	0.278559	0.133722	1.14977	-0.0342591	0.285845	-0.731176	-0.38765	0.540056	-0.466982	-0.293598	-0.410469	0.3646	-0.950998	-0.145023	1.22826	-0.296297	-0.193647	0.199486	-0.485717	0.241893	-0.391425	1.27596	2.53596	1.0336	0.430394	0.0178677	0.644536	-0.816202	0.834134	0.131911	0.0787383	-0.71056	0.0247548	-0.0323076	0.568059	-0.219294	0.0186718
		-0.483453	-0.443759	0.9614	0.00675769		-0.391621	-0.893197	-0.137047	-0.804687	-0.54795	0.385012	1.40098	-0.373363	-0.261841	-0.294842	-0.700489	0.239303	0.436184	1.30104		-0.0230899	-0.526563	-0.532369	0.865678	-0.432956	-0.428831	-0.0926774	1.02593	0.339069	-0.444512	0.342766	-0.113891	-0.45562	0.121805	-0.00799995	0.653515	0.0943334	0.216396	0.425327	2.17741	-0.23536	-0.245392	0.317577	-0.265989	2.36043	0.233857	1.89328	-0.620735
		0.427087	0.876671	1.5684	0.16369		-0.90933	-0.559663	-0.139689	-0.840963	-0.851323	0.0282028	0.186792	-0.266817	2.20114	0.0180908	0.038394	-0.0710205	-0.534309		-0.236158	-0.308693	0.139119	-0.796562	-0.380434	-0.0859889	0.392089	0.301676	0.685896	0.590456	0.121485	0.70386	-0.80824	-0.194668	0.028931	0.036777	0.0369644	0.0221989	1.39983	-0.714493	-0.713994	0.545639	1.91512	-0.295882	0.215772	0.552707	0.860772	-0.778192	1.16859
		-0.186753	0.478363	1.91054	0.399035		-0.329119	2.40404	-0.0672011	1.63833	-0.18362	1.44387	0.459856	-0.430796	0.582209	0.0529174	-0.66724	0.654619	-0.755244	-0.233464		0.634902	-0.258851	1.75634	-0.459056	-0.666664	0.00582768	-0.776139	1.03635	0.510236	1.17477	-0.186927	0.923012	0.837146	-0.26963	0.147613	0.102621	-0.496977	-0.0972851	0.0441492	-0.155004	-0.0276051	-0.219226		-0.212885	-0.697733	0.311868	1.8592	1.15098
		-0.615677	-0.38374	-0.297102	-0.59815		0.972409	-0.331932	0.397662	1.29341	-0.443169	0.668587	-0.0221186	0.688564	-0.490401	0.502557	-0.309684	-0.883303	-0.900031	0.229543	-0.355506	-0.448827	0.325022	-0.300894	0.672266	0.894808	0.63384	1.34999	-0.309548	0.910134	-0.302566	0.0871419	-0.492131	-0.368999	1.01568	0.911611	0.379152	0.441792	0.686006	-0.52038	-0.124991	0.664935	-0.0441938	-0.296055	-0.468895	-0.274516	2.5985	0.763272	0.674545
		-0.206221	-0.350107	0.890158	0.328131		1.34686	2.12378	0.487273	-0.75261	-0.449383	1.55344	-0.121155	-0.344577	-0.926966	1.8998	2.19892	-0.0248652	-0.484198	0.475973	0.0262669	0.65671	-0.599654	0.759961	0.087966	0.112698	-0.0246121	0.194964	0.672423	-0.0484547	0.445469	-0.088305	1.37405	-0.144063	-0.0731392	-0.775789	-0.882644	0.32582	-0.876002	1.24035	-0.557224	0.455827	0.107527	-0.42125	0.95316	-0.621907	1.01054	-0.275062	0.525886
		-0.236184	-0.578614	-0.0587507	0.319298		-0.115361	0.799224	-0.159041	-0.178095	-0.0730065	1.37049	0.184461	-0.422669	-0.270893	0.159231	0.220287	1.22552	0.972979	-0.0351545	-0.60436	1.0713	-0.165144	0.226391	0.0751386	-0.336472	-0.258696	0.156842	-0.41306	1.52333	-0.491072	0.525182	-0.0937401	0.858413	1.90111	-0.149249	1.50997	-0.00971056	-0.574906	-0.0506816	0.649077	-0.36052	-0.109306	-0.371385	0.00514633	0.125992	-0.714981	0.876762	-0.563385
		-0.170218	0.141452	-0.984164	0.889042		2.29236	0.023197	-0.346727	-0.655532	-0.280835	1.30123	0.951426	-0.392841	0.0326031	0.059412	-0.528861	0.173654	1.19357	-0.849294	-0.263708		-0.581694	-0.546132	1.09567	0.379937	-0.329436	-0.484067	0.244666	-0.796533	0.0996883	0.295726	1.03597	0.0560532	-0.364314	-0.315939	1.46069	-0.288061	1.55819	-0.905591	0.629972	0.958417	-0.646459	-0.716804	0.507063	-0.454523	0.336767	1.48528	-0.405553
		1.11507	-0.670434	-0.311417	0.267352		0.233671	0.0361749	-0.192391	-0.579396	0.750847	0.505684	0.0893331		-0.776508	-0.00571393	0.0744261	0.573	0.235202	-0.618982	0.230008	-0.199457	0.867682	-0.0453646	0.0272962	-0.371495	0.686435	-0.230614	-0.821769	1.28997	-0.459916	-0.729048	0.853267	0.0480577	-0.10659	0.102543	1.48847	0.32548	0.347695	0.633737	1.01555	-0.267649	0.423168	-0.158448	1.42781	1.59169	1.48264	-0.147863	0.471464
		-0.08444	-0.347616	-0.69599	0.198028		-0.628512	0.407771	2.91311	0.643812	0.424982	-0.0785978	2.07519		-0.168899	-0.42821	1.00852	-0.141119	-0.172545	0.605549	1.13954	-0.469659	-0.597672	-0.480318	0.144639	-0.257437	0.376993	-0.324896	-0.0951251	0.0426315	-0.215477	1.72005	-0.500343	1.10069	-0.668452	-0.579085	-0.0245987	0.146465	-0.488626	0.00910951	0.551049	0.895539	-0.234436	0.94007	0.64878	-0.746103	0.490812	-0.253121	-0.399051
		0.239063	0.295037	-0.181562	0.060187		-0.0577627	1.70566	0.521995	-0.636714	0.891266	-0.777832	-0.753148	-0.0500839	-0.0111424	-0.687796	-0.324155	1.13012	0.179655	0.553651	-0.503891	-0.123321	-0.547809	0.0390129	1.6593	0.735127	1.66274	-0.282689	-0.459792	0.532403	-0.706371	0.574755	-0.165741	-0.621145	-0.633894	0.762596	0.192905	0.758068	0.523915	0.0777882	0.621274	-0.641844	-0.298957	-0.751501	-0.335357	0.00128798	1.21508	1.85172	0.660872
		1.23251	-0.701561	-0.711058	-0.479741		1.15936	-0.340307	1.15344	0.278251	0.150307	-0.845074	0.272362		-0.537943	-0.470267	-0.281732		-0.70183	0.141168	-0.417295	-0.654172	-0.540379	-0.420528	0.906026	0.492947	0.084867	2.2421	-0.817371	-0.771379	-0.896735	-0.471606	-0.0123846	0.547778	-0.373743	-0.324863	-0.302702	-0.0503983	-0.54809	-0.420569	0.151379	-0.142171	-0.194406	-0.477756	-0.589206	-0.8584	-0.105804	0.12012	-0.23711
		-0.553811	-0.412185	-0.34723	-0.0288707		-0.354197	-0.863117	0.062202	0.458762	1.96961	-0.404219	-0.775693	-0.23709	1.68752	-0.0353708	-0.373833	-0.248121	-0.409701	-0.134461	-1.15261	-0.15077	-0.439809	-0.0554276	0.62454	-0.145947	0.304261	0.362327	0.835446	-0.895425	-0.480821	0.311769		0.208154	-0.589167	-0.0783302	0.911663	-0.0946378	-0.326475	0.983466	1.05847	0.447091	-0.68478	-0.554122	0.187357	0.626325	-0.529065	-0.101583	0.588878
		0.0379736	-0.476535	-0.368946	-0.147902		0.868596	0.367893	-0.231519	-0.322769	-0.376446	-0.19296	1.37467	0.518797	-0.495116	0.36665	1.5274	-0.239097	1.4561	0.753545	-0.310177	1.30903	-0.66943	-0.18639	0.0235794	-0.00713461	2.00523	0.809927	-0.492253	0.14495	-0.418977	-0.873806	1.84959	-0.188028	0.225262	-0.525037	0.508631	-0.23296	-0.124391	-0.695019	0.111018	0.589159	2.85634	0.86105	0.333256	0.0166444	-0.624561	0.0276798	1.40171
		1.14422	-0.00714799	-0.308443	1.11808		0.834952	-0.141506	1.18836	-0.809582	0.179798	1.03477	0.585085	-0.389432	0.166466	-0.277593	-0.0757029	-0.300169	-0.312345	-0.0661719	0.199762	-0.851813	0.281803	-0.0574727	-0.183341	-0.301552	-0.240464	-0.7416	0.361901	-0.639734	-0.329152	-0.630338	-0.538778	2.12003	0.349126	-0.534769	-0.266749	-0.357725	0.379581	1.10486	0.223586	-0.167058	2.3249	-0.211578	-0.819467	1.28263	2.02038	-0.295763	-0.0522026
		2.34458	-0.586443	-0.510937	-0.291486		-0.163554	0.356792	-0.804395	-0.347818	0.213204	0.337371	0.370414	0.193382	2.11739	-0.65917	-0.63244	-0.588345	-0.349451	-0.224213	0.822823	-0.604544	0.646033	-0.7579	-0.0169455	-0.417927	-0.832887	-0.0989367		1.50437	-0.0832713	-0.112628	-0.360108	-0.318601	0.273617	-0.159576	-0.274507	0.491778	2.07572	-0.891109	0.0933744	-0.518946	1.42501	2.00584	0.36589	0.754637	1.6071	-0.120133	0.670757
		-0.414006	-0.246956	-0.04932	-0.351427		-0.357488	0.244143	-0.666484	1.25021	-1.03133	-0.202694	0.0360109	-0.237582	1.24268	-0.190636	-0.828653	0.0687255	1.47283	-0.268084	-0.488371	0.892144	-0.290628	1.64435	1.5366	-0.33293	3.52985	0.52912	-0.351641	-0.0326466	-0.317182	0.154137	-0.182263	0.468308	-0.179174	1.50428	1.21417	-0.523577	0.00500471	0.238077	-0.286749	-0.842931	0.683876	-0.687135	0.245774	-0.608486	1.11854	-0.582596	0.230438
		1.98222	0.178226	-0.102367	-0.441718		1.66664	-0.723847	2.72376	0.537105	-0.39647	2.15628	0.372673	1.14448	3.55723	-0.105265	0.53496	-0.502512	1.00773	0.387032	-0.312053	-0.0855127	-1.01798	-0.505305	0.811906	-0.500695	-0.187505	0.249633	-0.636654	-0.54796	-0.121281	-0.144394	-0.0721557	0.247257	1.40466	0.758904	-0.402552	0.243823	-0.456821	-0.634107	-0.21386	0.0990861	-0.530781		-0.145903	0.278861	3.24795	-0.501257	-0.192232
		-0.705808	0.872959	-0.254339	0.828674		-0.974376	-1.10796	2.25062	0.503816	0.147229	-0.225362	1.02865	0.356438	-0.519981	0.538817	0.569045	0.491284	-0.334805	1.10098	1.63	0.862528	0.583487	0.411935	0.156842	-0.00498464	-0.621363	-0.118049	0.154142	-0.62582	-0.276292	0.0844834	0.0663358	-0.109228	0.0642962	0.810053	-0.255743	-0.321092	-0.445573	0.108901	-0.447262	0.860847	-0.0576155	-0.571562	1.74352	0.0437856	-0.046685	-0.51288	-0.477468
		0.155698	-0.481335	-0.0159274	-0.485979		-0.598161	-0.260744	-0.508796	-0.407093	-0.490098	1.58293	0.0942007	-0.189339	1.64213	-0.175554	-0.557435	0.0724333	0.121442	-0.899663	0.179078		-0.156058	-0.207238	1.27343	-0.614245	-0.299699	-0.69474	-0.52953	0.620075	0.0707818	1.8683	-0.186001	0.895977	-0.243394	1.17809	0.0869746	-0.596934	1.14176	0.65497	-0.293932	-0.0485238		-0.944636	-0.0242061	0.113121	1.17767	0.0993403	0.664412
		0.316475		0.181172	0.0130158		1.6087	-0.442962	1.19653	-0.106227	-0.269425	-1.02026	-0.525125	1.47418	-0.676798	-0.622273	2.06989	-0.457026	-0.257281	-0.252938	-0.258872	-0.154791	-0.402107	0.347706	-0.00735764	-0.433857	2.47699	-0.0336112	0.845304	0.645486	-0.112939	-0.436671	-0.025454	-0.878635	-0.464701	-0.219975	0.288334	1.07489	0.636443	0.682826	3.72659	-0.834424	-0.1573	-0.594557	-0.406966	-0.44207	-0.63112	-0.304377	0.116483
		0.570306	-0.622875	-0.0966886	1.26255		-0.280985	-0.288298	1.57657	-0.518071	0.244402	-0.316441	-0.492899	-0.0418263	-0.771837	-0.335036	-0.746352	-0.0321782	-0.516523	1.43584	-0.213631	-0.652365	-0.59773	0.310823	0.82521	0.0357979	0.976322	0.542112	-0.614131	0.578307	1.23115	-0.502226	0.000144	2.62637	0.0415732	-0.389064	0.454938	0.416575	-0.712336	-0.135608	-0.117811	1.51069	0.814775	-0.400474	0.131919	-0.488035	-0.795092	0.236797	0.0921243
		-0.229261	-0.286778	0.063577	-0.469196		0.0174462	-0.412631	0.67386	-0.536446	0.757902	0.3967	0.474194	-0.867454	0.519973	-0.571963	0.0609821	0.623834	-0.487997	0.683092	0.580748	-0.00186561	-0.157793	0.334242	-0.345078	-0.619384	1.3526	0.784865	0.954873	0.734163	-0.394177	-0.302594	0.291966	-0.00389404	-0.142199	-0.286595	0.12676	0.977355	-0.692365	0.76235	0.722161	-0.270638	-0.294882	0.77289	-0.191639	0.816812	0.222391	-0.804183	0.306483
		-0.47457	-0.609841	0.0108558	0.346099		0.831586	1.13499	1.50901	0.0320701	0.0101644	0.333041	0.685244	0.039431	1.86003	0.000393	0.208714	1.34967	0.33941	0.647233	0.937837	-0.00916526	-0.302438	1.08722	1.46514	-0.369769	0.0626391	-0.168189	0.538691	-0.804948	-0.164981	1.43353	1.33875	-0.377357	0.178163	-0.559024	-0.169884	-4.57e-05	-0.204892	0.724957	2.49396	-0.329383		-0.444128	0.129874	0.496641	0.332148	1.72804	2.93109
		0.699398	-0.657056		2.15884		-0.1007	-0.140989	-0.451157	-0.168996	0.24247	-0.241766	-0.462258	0.295105	0.509986	-0.24033	0.168875	0.190085	-0.454212	1.09408	0.252204	0.648683	0.422282	-0.472853	-0.296657	0.772214	3.47296	-0.491761	-0.0403354	1.22281	-0.641489	-0.579643	0.859895	0.254884	1.63644	-0.844742	-0.633867	-0.390488	0.484877	-0.830332	1.02963	-0.136023	1.73074	0.279947	-0.420884	-0.232478	-0.760874		-0.657792
		0.2602	-0.503154	0.0262468	0.40028		-0.277711	-0.730162	0.718515	1.77379	0.478303	1.51368	-0.0904605	1.53197	-0.84717	0.0399005	-0.545286	-0.791735	-0.904387	0.0772596	-0.267406	1.15244	-0.497313	0.321431	0.437112	0.0674108	-0.0982263	0.671498	2.46153	0.0742677	1.06308	-0.590828	0.464503	-0.557316	-0.504812	-0.134033	-0.445954	2.15859	-0.427586	0.244765	0.244964	-0.0956905	-0.63459	-1.05017	1.95082	-0.29894	-0.360689	-0.279209	0.298382
		1.98477	-0.63772	1.40415	-0.181899		-0.301576	-0.777217	1.09683		-0.315293	-0.554593	0.721436	1.20579	-0.666277	0.0383783	-0.317125	0.196273	-0.295069	0.313115	0.130438	1.27385	0.60821	-0.351274	1.1906	-0.633346	0.589472	-0.236756	0.017822	0.0323566	-0.0420204	-0.391283	-0.822677	-0.462465	2.11015	-0.222005	0.74015	0.571907	0.00399998	-0.182122	-0.298244	0.742026	0.349568	0.74848	-0.249049	0.504674	-0.699833	1.73682	-0.365088
		0.70563	-0.047218	-0.0505801	2.39162		-0.733142	-0.248652	-0.0448205	0.302889	-0.623173	2.73083	0.23275	-0.496733	0.0478703	-0.269401	-0.26607	-0.187739	0.11691	-0.573649	-0.571605	-0.590914	0.880205	-0.11701	-0.015759	-0.178391	1.27959	0.148694	-0.380183	1.27228	-0.529449	2.63149	-0.53571	-0.337112	-0.295112	0.135865	-0.172833	0.73695	-0.345615	0.754831	-0.0169756	0.624171	0.434735	-0.139106	-0.44622	0.124716	0.168649	1.30499	0.191238
		0.380848	-0.357106	1.16658	-0.385025		0.407196	-0.46677	0.326475	0.0732942	0.703862	0.0804043	0.735455	-0.550714	-0.0471678	0.556854	-0.114896	1.04056	0.0632547	-0.497732	-0.619518	-0.374037	-0.262424	-0.252407	1.31936	0.751163	0.0486376	0.0101522	1.83362	-0.420411	-0.324212	3.01199	-0.693865	0.769941	0.0446677	-0.398149	0.353418	-0.162393	-0.405124	2.95044	0.837477	0.0741629	0.18741	-0.401094	1.78799	-0.238499	0.703277	0.862785	0.425721
		0.0251562	-0.511249	0.0317734	-0.508011		-0.565907	-0.263108	-0.113301	0.907707	0.145745	0.173347	-0.3828	-0.782095	-0.199665	-0.026665	-0.435834	-0.483832	-0.479157	-0.247295	-0.666852	-0.382554	-0.506894	1.47602	0.0310352	-0.0365774	1.05363	1.30319	2.04319	0.911525	-0.346957	-0.868166	-0.15693	0	-0.758229	0.0337294	2.00542	-0.891021	-0.0887756	0.163493	0.345279	-0.561358	0.738803	1.25142	0.0975896	0.137342	1.01533	1.16331	-0.762742
		-0.0120613	-0.870906	-0.651612	1.15737		-0.716788	1.01234	0.731052	0.519861	-0.311137	0.933424	-0.826193	-0.835064	0.544261	0.614977	0.00920429	-0.875302	-0.2108	0.0501731	0.870956	-0.301569	0.159131	0.337337	0.983451	0.0767757	-0.0557354	-0.485916	0.307071	-0.583316	-0.593695	3.14743	-0.762184	0.947381	-0.382278	-0.310347	-0.193079	1.74812	0.0339145	1.30787	2.07055	-0.708383	1.02769	0.279373	0.405651	0.565395	0.175664	0.407072	0.161301
		0.00692162	-0.454413	-0.0250414	0.463454		-0.402421	-1.09516	0.147623	0.0681044	0.00669413	0.690941	1.3548	-0.144102	-0.802626	1.33138	-0.794383	-0.817527	0.631171	-0.2126	-0.480116	-0.144024	0.450277	-0.0156252	-0.451822	-0.145183	0.411479	0.0801757	-0.336311	0.579197	-0.0701674	-0.0501976	1.5	-0.508368	-0.540396	-0.286373	0.120618	1.32433	0.255202	-0.658949	1.70947	-0.201559	0.472722	-0.313735	0.0536222	-0.830916	-0.120001	2.04493	0.0706212
		1.09047	-0.11126	0.469705	-0.674706		-0.278142	-0.215853	0.647194	1.10402	2.49913	-0.377261	-0.664391	0.149178	2.45561	0.20777	1.61582	1.20101	0.573705	-0.320737	1.38932	0.060575	-0.597608	-0.00907494	-0.213568	-0.0230821	0.978655	-0.860112	-0.29555	0.0773767	-0.588961	1.39356	-0.132759	-0.0530947	0.385648	-0.583258	-0.180957	0.115683	0.193287	-0.317121	-0.427546	0.179303	-0.249303	1.45355	0.227946	-0.291879	3.35074	-0.699107	0.613167
		-0.22245	0.19881	0.0442127	-0.177865		-0.350572	0.123612	0.576978	-0.282065	0.269984	0.539964	0.365086	-0.309731	-0.571236	0.507813	-0.250366	-0.252807	-0.138438	1.25532	0.675484	-0.23723	-0.271466	-0.445119	2.0542	-0.414982	0.946333	-0.196834	1.24979	-0.899067	0.000979	-0.838934	0.430476	0.393056	1.93894	0.979611	0.525833	-0.248959	-0.708961	-0.185997	-0.119637	-0.0463058	-0.518734	0.760872	0.862052	-0.883053	0.513812	-0.0486387	-0.882552
		-0.232691	-0.629917	-0.0438302	-0.0695909		-0.334296	-0.469611	-0.363944	0.290978		0.124187	1.00382	-0.245202	-0.0553295	-0.68354	-0.279922	-0.206846	2.03582	0.699707	-0.14879	0.41876	1.36907	0.205709	-0.0679226	-0.274781	0.128252	0.605369		0.999185	-0.317964	-0.0539835	-0.651954	2.40383	-0.61594	0.397945	-0.521587	-0.75072	-0.178138	-0.742775	-0.0718747	-0.674099	-0.21214	-0.250834	0.159687	0.382808	1.04115	0.0805983	-0.84553
		-0.660652	-0.78276	0.066725	1.51569		-0.50775	-0.789614	1.20184	-0.591021	-0.394629	0.83875	0.946665	-0.524581	-0.843	-0.66137	-0.69661	-1.00103	-0.136937	-0.519477	0.471909	1.07663	-0.33503	3.04476	-0.241653	0.268681	-0.168976	-0.212175	1.4467	0.698277	-0.659133	-0.33074	-0.917237	1.93563	-0.30324	1.21726	-0.441828	0.216233	-0.0265758	-0.528669	0.670537	-0.446694	-0.508067	-0.27179	-0.188884	-0.838558	-0.589752	-0.544306	0.196923
		0.107369	-0.36657	-0.0290001	0.0322094		0.993306	-0.56926	2.3936	0.49346	-0.966409		-0.152801	-0.893989	2.70783	-0.388477	0.503495	0.558178	2.02067	-0.415938	0.665207	-0.335963	1.5139	-0.0943825	0.287394	-0.0558302	3.40149	-0.749546	-0.601166	0.446939	-0.451511	4.50895	-0.92393	0.0910939	-0.333111	0.0353318	3.03047	0.639292	1.09763	0.0164237	-0.3701	-0.133323	-0.133055	-0.118333	0.999099	-0.0494014	0.0494404	0.216037	-0.898873
		-0.472695	-0.877182	-0.249421	0.325655		0.449002	0.292114	-0.401907		-0.523122	-0.309661	0.720122	1.65536	-0.443507	-0.207031	1.55099	0.0810611	2.27493	2.41875	-0.0342334	0.15001	-0.491825	1.47241	-0.0803162	-0.314048	0.0890298	-0.0548589	-0.575854	0.639426	-0.247246	3.32451	0.650525	2.36038	-0.22727	-0.726057	0.723912	1.54581	0.328252	-0.142515	2.23488	-0.563918		0.233725		0.125649	-0.223864	-0.0874218	-0.593585
		1.01417	-0.623981	-0.258571	-0.21994		0.238089	-0.556482	0.584064	-0.0078416	-0.279499	0.770455		-0.773605	-0.521363	1.15615	-0.837976	0.0988185	-0.0244693	0.796507	0.404157	-0.430734	1.12744	2.29475	-0.160889	-0.450009	-0.314781	-0.727507	-0.519882	-0.659107	-0.241811	-0.311387	-0.264379	0.660309	0.407964	0.376867	0.141451	0.432605	-0.418978	0.050695	0.440257	-0.201706	0.303914	-0.600892	2.27933		-0.528359	-0.458679	-0.180119
		-0.0226829	0.462987	0.0674465	-0.0409264		-0.240467	0.29085	-0.594774	0.977824	-0.351885	-0.401574	-0.103531	1.2295	-0.369472	0.215367		1.1829	0.0429214		-0.389814	-0.0312772	-0.713026	-0.260256	-0.0702967	-0.271901	1.54946	-0.50086	0.413566	-0.647497	-0.611204	3.19602	-0.365907	2.29924	-0.188991	-0.16487	1.37807	0.0174919	0.00255811	-0.426456	0.210513	0.23343	0.180116	0.305485	-0.247347	0.0958043	0.471339	-0.829727	0.0242697
		1.50303	-0.446629	-0.722802	-0.581113		0.444399	-0.198872	1.15737	2.68345	0.02251	0.289963	-0.053814	-0.432791	0.0552581	-0.365959	-0.471571	-0.595162	-0.656	-0.86961	-0.526086	0.0336513	1.68939	-0.571121	0.678665	0.649445	-0.119727	0.17227	-0.12759	3.39946	-0.495205	-0.77517	1.10103	0.209278	-0.607067	-0.253185	-0.339456	-0.314194	-0.358413	0.791984	0.3568	-0.253464	-0.346596	-0.610561	0.0223561	0.0786892	-0.0908687	0.0354032	1.82988
		-0.110263	0.788118	-0.0848146	-0.235631		-0.258173	-0.372251	0.43575	1.05354	-0.359205	0.127161	2.4318	-0.587989	-0.204971	-0.274621	1.38578	0.0427296	-0.2781	-0.192159	-0.7296	-0.00421519	-0.598789	-0.244353	1.30087	-0.39661	-0.749965	-0.0935316	1.04048	1.50377	1.3114	-0.888555	0.250132	-0.359822		-0.346582	-0.514453	0.617051	-0.44854	-0.368893	1.69375	-0.302295	0.148036	-0.964883	0.0626447	0.0437421	0.280715	0.576328	-0.616233
		-0.424554	-0.752109	-0.104831	-0.0624451		-0.520709	-0.599676	0.551079	0.133782	-0.0198794	1.0654	-0.643706	0.884589	0.725672	-0.654676		0.193504	-0.105398	1.9792	0.0744852	1.69673	-0.585922	-0.689742	3.44462	-0.433445	0.0791386	-0.00232951	0.365737	-0.0526977	0.185091	-0.596753	-0.530517	-0.0687512	-0.637393	-0.389694	1.28577	-0.912034	1.89187	1.62895	0.260887	0.432043	0.92814	1.59749	-0.387529	2.23437	-0.794584	0.828149	-0.169307
		-0.327746	-0.386178	1.1947	-0.0184197		-0.607907	2.49091	0.285984	-0.369302	-0.52532	0.555205	0.0675714	2.92711	-0.125258	1.7724	1.39894	-0.3815	0.239761	0.483633	-0.420816	0.65799		0.0665566	0.997631	-0.348927	-0.0705142	0.458047	0.931288	-0.0632034	-0.587647	0.421211	-0.278088	2.3727	0.563579	0.282077	0.269919	1.56838	2.15329	-0.299029	-0.338836	1.52689	1.87386	-0.166256	-0.359674	-0.400025	-0.468107	1.13272	-0.770563
		1.86932	-0.515175	-0.213129	-0.524799		1.87106	0.477378	-0.24115	1.93417	1.47564	1.34102	1.94337	-0.652206	-0.0230107	-0.408303	-0.0234233	-0.651719	0.622737	-0.511421	-0.875204	0.766214	-0.661057	-0.560889	1.88609	-0.139277	-0.157637		1.39317	-0.614691	0.419207	0.868994		0.292341	-0.484267	0.386829	-0.927713	-0.267838	-0.821721	-0.391189	-0.796282	-0.312542	-0.317166	0.0168073	0.802924	1.20481	2.10403	1.13756	0.716416
		2.08173	-0.327023	-0.618384	-0.1258		-0.250013	-0.235304	0.0236319	-0.0857692	-0.224581	0.169644	1.02614	-0.721883	-0.616993	-0.375429	-0.87637	0.226037	-0.793974	-0.617484	-0.492204	0.685709	-0.367551	-0.0153431	-0.455975	0.95489	-0.505305	0.940447	0.810674		-0.615102	2.45361	0.725227	1.60753	0.26229	0.123252	0.364593	-0.786153	-0.445465	-0.156497	0.910004	-0.759554	-0.348758	0.94752	0.607326	0.198242	-0.327579	-0.768386	-0.0877809
		0.624204	-0.611542	0.129673	0.590899		-0.581158	-0.224982	-0.616284	1.1126	-0.363778	0.967472	-0.31539	1.32077	0.84536	-0.27089	-0.721549	-0.34033	-0.136718	1.67316	1.48662	-0.895418	-0.403458	1.03994	-0.533478	0.410809	0.0391846	-0.361909	0.804495	-0.177577	-0.235587	-0.651552	-0.618137	-0.0187442	-0.373208	0.20345	-0.712501	0.598484	-0.018858	-0.477499	-0.657449	-0.0478157	-0.126702	-0.754114	-0.351184	-0.890026	0.25965	-0.853861	0.975956
		0.833746	0.28813	-0.367723	0.820547		0.542067	2.12491	0.0496668	-0.128644	-0.345142	-0.0303171	0.159033	0.636179	1.99909	-0.150031	0.51066	-0.538972		-0.312832	-0.120134	-0.260967	-0.852705	1.38109	-0.509205	-0.454713	1.22506	-0.268637	-0.644332	0.0619678	-0.936756	-0.3303	-0.556058	2.10029	-0.558363	0.72024	0.363306	-0.258116	0.755981	0.00347363	-0.0237768		0.796972	-0.161209	0.581772	-0.739594	-0.019991	1.14279	0.822372
		-0.153912	-0.658535	-0.572471	-0.208106		-0.129554	-0.211333	0.572062	-0.410246	-0.417111	0.573078	0.0698373	-0.256181	-0.105964	0.152276	-0.741706	-0.272379	2.33702	-0.132113	-0.763623	-0.348777	-0.255046	0.765072	1.89589	-0.673011	0.719009		-0.70589	0.474853	-0.000941	0.0727578	-0.817751	0.837562	-0.827208		-0.159477	1.24147	-0.431648	0.79089	0.0881299	-0.447978	2.23255	-0.333891	-0.676265	0.257389	0.221362	0.870437	0.0758189
		0.117896	-0.62727	-0.0538084	-0.735855		-0.256805	-0.0861037	-0.363517	-0.400791	-0.0521313	0.113946	-0.328746	-0.237251	-0.587186	0.661833	0.254593	-0.540059	-0.223548	-0.287295	0.30579	1.97336	0.223064	1.16754	2.03352	0.320462	2.72266	0.096761	-0.31316	-0.0533077	-0.280036	0.377845	-0.491449	0.672075	-0.656129	1.08164	0.37458	-0.480591	-0.177907	0.67567	0.30442	-0.649215	1.72132	-0.785357	2.02672	-0.507711	0.00197601	-0.165703	0.119667
		-0.424071	-0.440587	0.588698	0.407422		-0.538187	0.759895	-0.492402	-0.181416	0.461339	-0.270777	0.387162	0.269474	0.737248	1.4276	-0.195746	0.877395	1.29348	0.0349315	0.616357	-0.356149	0.25004	1.9925	-0.344448		-0.420583	-0.7161	-0.253203	-0.607916	-0.526068	-0.0389259	-0.200453	1.38983	-0.0291016	-0.553687	-0.106523	0.00825978	1.34697	1.69996	-0.0531583	0.100846	0.104499	0.0787628	-0.442839	1.4051	0.918705		-0.589133
		2.0295	-0.55459	-0.593373	-0.59192		0.0931848	0.524554	-0.927279	0.0655273	0.518041	-0.117712	-0.279645	-0.582058	-0.517504	0.464996	-0.531584	0.155493	0.268215	-0.630655		0.00917641	-0.593203	0.149258	0.93101	-0.347718	1.70382	-0.139137	-0.940833	0.15407	-0.765701	0.609743	2.27703	0.336171	-0.25674	0.184694	0.499205	1.58406	2.00236	-0.523971	1.48962	0.24373	0.915265	-0.219677	-0.614519	0.354409	0.156446	0.21693
		0.0860201	-0.616411	-0.173211	0.718056		-0.750752	1.52766	0.638948	0.513014	-0.219187	-0.515068	-0.750178	1.57565	0.693568	0.0178778	-0.792512	0.142991	-0.418813	0.329418	-0.590231	-0.637198	-0.0882504	0.529073	-0.630455	0.308644	0.643409	1.09571	-0.545426	0.940361	0.481148	2.25637		0.00851626	-0.878177	-0.324754	-0.382879	0.102661	0.270163	-0.254423	-0.21803	-0.576773	0.649581	-0.157161	-0.825453	0.162988	0.779802	-0.29316	0.110748
		0.413262	-0.563465	0.350917	-0.295889		0.664726	-0.0883775	0.349026	-0.315239		0.533679	0.378387	0.044312	0.123149	-0.528438	0.012853	-0.496501	0.395681	-0.749124	0.353494	-0.698583	-0.0212198	0.0467374	0.465644	-0.332919	-0.26855	0.235269	-0.28815	-0.458395	-0.276603	-0.453038	-0.47525	2.06121	0.368687	2.44539	0.854349	1.35998	1.53528	-0.47276	-0.0648549	-0.342468	-0.452703	-0.100091	-0.0745398	0.616526	0.527339	0.0547719	-0.0564613
		0.271919	-0.518211	-0.00847053	-0.803608		0.528258	0.61405	-0.491284	0.508242	1.03156	0.411317	-0.355252	1.69541	-0.0875043	-0.0620459	-0.269636	-0.433899	-0.286158	-0.303758	0.760832	0.679001	-0.398726	1.28138	-0.652016	-0.437276	0.306823	0.759063	0.478511	-0.625126	1.33188	-0.00702867	0.257161	2.05512	-0.91163	-0.0245005	-0.289976	0.249294	-0.284279	-0.406478	-0.134503	0.155188	1.59589	0.584005	1.0623	0.347637	0.578223	-0.541113	-0.368963
		0.278807	-0.540264		-0.146472		0.334195	-0.468332	-0.36843	0.888545	0.487242	0.0475681	0.555565	1.22893	0.0014151	1.01424	-0.131748	0.38903	2.0067	-0.447184	-0.173919	-0.498496	-0.880249	-0.557098	1.97562	-0.213452	-0.410083	0.838031	-0.165611	-0.15864	-0.348519	0.596524	0.460869	-0.200147	1.94183	0.0797352	-0.0544518	0.0655664	1.12589	2.21639	-0.444521	0.592061	-0.320685	0.673344	1.06699	-0.194292	-0.636641	0.716749	-0.657389
		-0.240213	-0.237909	-0.437218	-0.462361		0.773327	0.455333	1.99454	1.73412	0.907459	1.42951	0.375198	1.33838		0.176848	2.01995	-0.118775	1.12301	-0.329218	0.348787	-0.738877	-0.745421	0.0912278	-0.395226	-0.0625812	0.0841411	-0.261499		2.39856	-0.35606	3.49618	-0.464861	0.977101	0.740779	0.431241	0.499279	0.69498	0.0782242	-0.89711	0.350596	-0.542941	-0.116381	-0.956796	-0.703274	0.00621351	0.953867	0.637297	0.409647
		0.710081	-0.555819	1.40739	-0.820362		-0.269125	0.303713	-0.303775	0.0785153	0.130066		-0.592615	0.604467	-0.632907	0.100421	0.211033	1.19353	0.060623	0.871961	-0.474992	-0.581336	-0.203111	0.177909	0.0411651	-0.423992	2.86013	1.62438	0.0545968	-0.418843	-0.112647	0.542392	-0.880422	3.56339	-0.191742	-0.306115	0.488454	0.202878	-0.201433	-0.537614	-0.516978	-0.348723	-0.586163	-0.933607	-0.493009	0.0619255	0.359783	-0.760881	0.331747
		-0.164079	0.0432515	0.215911	0.923858		-0.229017	-0.360633	-0.265358	0.243615	-0.269224	0.337959	0.555079	1.25519	0.57422	-0.505016	-0.0367904	-0.46492	-0.196448	0.520619	-0.522479	-0.350294	-0.0739533	0.0235505	-0.0104064	0.0139614	-0.515159	2.58502	0.0277645	-0.094756	-0.0705766	4.3084	-0.08137	-0.269654	1.81118	0.0619098	0.495375	0.477243	0.24545	-0.342271	0.972119	0.47516	-0.204056	-0.184687	-0.294052	0.225105	0.158355	-0.572411	0.584008
		0.713251	-0.715145	0.174834	0.228503		1.92634	-0.856792	0.712475	0.373582	-0.251574	-0.23848	1.27964	-0.981265	0.994201	0.353055	0.946374	-0.256441	-0.353642	0.0827505	0.104889	0.478242	0.0273397	0.215962	-0.198328	-0.0125162	-0.159053	0.0609642	-0.29643	0.25014	-0.435855	0.986377	-0.379382	0.234295	-0.294172	-0.402389	-0.104511	-0.0152896	0.148445	0.156659	-0.204617	0.314291	1.95835	-0.826786	-0.232559	0.267582	0.149426	-0.180572	2.32946
		-0.409342	0.195537	-0.272602	-0.364152		1.10971	-0.925686	-0.483388	-0.101974	-0.589789	-0.00875378	-0.962172	-0.527011	2.5021	-0.603259	0.443788	-0.302792	-0.709807	0.570171	-0.596336	-0.744587	0.103888	0.958191	-0.472642	-0.390426	1.79208	0.234557	-0.352554	1.6555	-0.404338	0.671255	0.304582	-0.809275	0.148795	0.0234434	-0.74963	0.456751	1.34199	-0.232603	-0.26032	0.569141	-0.566845	-0.684378	0.718444	0.729707	2.05611	-0.830224	3.1873
		-0.197396	-0.463684	-0.403197	-0.147565		0.187709	-0.198187	-0.668653	0.197511	1.3011	0.499678	-0.239681	-0.159079	-0.572916	1.5803	-0.276084	-0.43983	0.864192	-0.205373	-0.464723	-0.768418	0.195916	-0.230691	-0.789536	-0.444841	-0.411831	0.506833	-0.255715	-0.784136	0.672434	1.82392	1.00462	0.00936822	0.913656	-0.462271	2.44329	0.200816	-0.75077	-0.0410078	1.70012	-0.3995	1.9447	0.353586	0.974294	0.360477	-0.875787	-0.170877	2.65751
		0.457643	-0.741051	-0.36143	-0.31154		-0.591457	-0.496362	-0.23418	-0.370702	0.748594	1.91507	1.80358	0.988975	0.873	-0.770941	-0.178376	-0.714607	0.418571	0.0104633	-0.374868	-0.146659	-0.799111	-0.42625	-0.909534	-0.375699	4.09878	0.864087	0.958324	-0.263655	0.183943	-0.56341	0.202309	-0.139488	-0.242509	0.257209	-0.264712	-0.390149	2.00513	-0.15199	-0.0890466	-0.115962	1.77424	-0.533187	-0.777256	1.08932	-0.0338978	0.182696	1.82036
		2.0439	0.307744	-0.120727	-0.143395		-0.571778		-0.105358	0.0874798	1.08784	-0.16058	-0.542774	-0.267463	-0.835296	0.427852	0.410262	-0.315374	-0.838388	-0.350103	0.179522	0.200097	-0.349354	1.20473	-0.698372	1.40519	0.673993	-0.609502	2.39969	-0.808019	-0.369241	0.810508	-0.246824	-0.0579768	-0.442089	-0.341688	-0.0198493	-0.512495	1.51038	-0.261067	-0.506523	0.749722	0.548939	0.2747		0.572413	-0.767317	1.31869	-0.249516
		1.55867	-0.710656	0.555128	-0.832142		-1.03028	1.6242	0.0767366	0.0702867	0.00719817	-0.220179	-0.822381	0.00105603	3.21412	1.09982	2.25462	0.413831	1.36543	-0.333247	0.669297	-0.350097	-0.453755	0.00842147	1.05623	1.16339	0.110503	-0.554658	-0.312983	-0.950136	-0.261935	1.15489	-0.324033	-0.302654	-0.355326	-0.346793	0.588122	0.120917	0.0631577	0.204599	0.372689	-0.731255	-0.0701607	0.877419	-0.0171797	0.635009	-0.0178243	0.249869	0.342153
		-0.0712223	-0.75545	0.390677	0.191478		0.464653	0.0400901	1.75563		-0.438616	-0.0163166	-0.661157	-0.823975	-0.466311	-0.294124	1.60437	1.49806	0.656469	-0.613565	0.774105	0.890111		-0.44763	0.417252	0.287731	-0.0267353	1.0436	0.898346	-0.416356	-0.74356	-0.669878	-0.457342	0.255929		0.610316	-0.13334	-0.801466	2.30291	0.374085	-0.525988	0.38823	1.70703	-0.157887		0.532888	0.922774	0.641265	-0.0477443
		-0.0894212	-0.726915	-0.226721	-0.104665		-0.520369	-0.443621	1.30607	-0.0839393	1.90864	1.5591	0.246934	0.337124	0.129335	0.635907	-0.406295	-0.249189	-0.727506	0.767234	-0.183436	0.079888	-0.254458	0.852672	-0.512868	-0.0492754	0.291429	1.19614	-0.554034	-0.163087	-0.480363	-0.923956	0.0739087	2.86202	0.290565	-0.889035	-0.3777	0.161421	0.597154	-0.143564	0.0602059	0.263338			-0.0620214	-0.475232	1.71873	0.424875	-0.279335
		-0.360531	-0.264467	0.159944	-0.500593			-0.491992	-0.00216447	1.77833	0.541911	1.47282	0.236644	-0.183406	-0.120287	-0.604487	-0.303625	-0.618918		0.740349	-0.364104	0.654678	-0.570543	-0.435103	-0.389951	-0.516988	0.120454	0.243655	-0.648969	-0.0772964	1.25208	1.25551	-0.0871999	0.723694	0.491232	0.116764	0.341594	-0.12875	0.477336	0.528075	1.46332	0.0664161	-0.174062	-0.227459	-0.163635	-0.33535	0.504002	-0.0351512	0.141977
		0.38281	-0.573432	1.71861	0.524085		-0.150288	0.0206913	-0.541504	0.661699	0.73632	0.180156	-0.122893	1.27085	-0.919094	-0.752595	1.19796	-0.0220673	-0.329348	-0.518089	-0.724813	-0.362958	-0.584727	0.211091	-0.501234	-0.119496	0.0311724	0.358584	0.397405	-0.835283		1.85538	0.159581	-0.691043	-0.0416691	0.218291	1.57251	-0.0708264	1.60506	0.034869	-0.911261	2.01491	-0.29681	-0.0312025	0.0553585	0.184013	-0.815696	-0.704823	0.246882
		0.0709937	-0.569307	-0.43449	-0.721236		1.0613	-0.707769	1.68773	0.366798	-0.62228	-0.426232	-0.647067	0.0405841	1.93474	-0.950021	2.07061	-0.708246	2.06787	0.0788163	-0.312164	0.150847	0.986079	0.118154	-0.577898	0.0811983	-0.698727	1.20264	-0.868797	-0.854696	0.143256	2.22864	-0.173931	1.60979	-0.215876		0.173117	-0.311509	-0.177531	-0.414007	-0.875234	0.470162	0.220111	-0.416732	0.220331	-0.315362	0.0726709	0.0461809	1.86038
		0.48334	-0.54696	0.709838	2.2204		-0.981022	-0.787161	1.5601	-0.180717	-0.887577	-0.360474	0.403185	1.70511		0.932106	-0.419959	-0.0381944	0.527564	0.634971	-0.675275	-0.588793	0.496134	-0.256664	0.914276	1.5674	-0.225548	-0.185145	-0.487623	0.198782	0.541314	-0.193581	-0.917243	-0.297391	1.05601	1.89713	0.290896	0.714782	-0.335721	-1.09776	-0.523136	-0.902268	1.95176	-0.00496791	2.77286	2.0869	-0.114717	0.119832	-0.0737916
		-0.333508	-0.332171	2.01934	0.2747			0.48526	-0.478323	-0.145714	0.749874	0.805786	0.257867	-0.336892	0.1522	-0.194245	1.20743	0.988177	2.2758		-0.392962	-0.441493	-0.570927	-0.521044		0.330254	0.280666	-0.375648	-0.671081	2.03608	-0.565038	0.161225	0.880946	0.842202	-0.375146	-0.0923908	0.0673127	0.608174	-0.18056	1.27388	0.148741	-0.444452	1.73561	-0.532165	-0.309962	0.635144	-0.764341	0.137382	-0.275926
		-0.656058	-0.314948	1.08647	0.516573		-0.0975862	-0.314315	-0.622349	-0.246453	0.990136	0.834332	-0.0385322	1.39208	0.142664	-0.181955	-0.208744	0.703954	0.668429	-0.482285	-0.19961		-0.156964	-0.421239	1.03234	-0.178701	-0.140365	-0.151311	0.460218	-0.340815		-0.117395	-0.174685	-0.17576	-0.525936	-0.487442	-0.0377193	0.28442	-0.299795	-0.301521	0.301976	-0.358985	-0.412912	-0.400774	-0.00821629	1.25686	1.11634	1.7785	-0.330846
		0.441576	-0.433593	-0.607599	-0.80024		2.34647	0.654346	-0.0080033	-0.175255	0.50142	-0.551689	-0.170209	-0.0099938	0.0881745	0.372017	-0.552048	-0.533084	1.28209	2.88396	-0.321043	0.953178	-0.643998	1.34501	0.442849	0.552746	0.0104633	1.18585	0.497745	-0.143734		1.34701	0.645244	-0.544687	0.16886	-0.763593	0.675674	1.22771	0.0152026	0.277758	0.318224	-0.282659	-0.569551	-0.512102	-0.234908	-0.754914	0.585676		-0.577453
		2.12651	0.0247894	-0.352388	-0.569078		-0.865122	2.3613	-0.272201	0.912352	0.192622	-0.397932	-0.307782	-0.238257		-0.238026	-0.467164		0.18155	-0.175587	-0.328855		-0.665015	0.330968	0.501603	0.632708	0.962968	0.0661719	-0.556739	-0.648822		-0.110338	-0.200198	-0.541103	0.347961	0.158914	-0.124016	0.295416	-0.741112	0.957794	0.760417	-0.106873	1.22594	-0.758268	-0.208952	1.64751	1.01608	-0.228968	-0.0971681
		-0.273617	-0.553945	0.0489609	0.162701		2.58703	-0.167042	0.376217	1.00195	0.293611	-0.300903	-0.125171	-0.0205206	0.532321	-0.367123	-0.401288	-0.302128	0.593977	0.639798	-0.114798	-0.0478079	-0.227654	-0.0567914	3.23517	0.18772	-0.88302	1.7947	-0.535816	-0.600567		-0.358051	-0.998458	-0.11553	-0.0269338		-0.308725	0.202415	-0.432374	2.56834	1.27748	0.990679	-0.461743	-0.917618	0.0164538	-0.017086	0.421769	-0.236595	-0.404939
		-0.241319	-0.857953	0.592255	-0.52884		-0.388753	-0.780739	-0.31775	-0.968787	-0.220577	0.205549	-0.242572	-0.0709034	0.0764846	0.0433864	-1.13425	-0.123703	0.828935	0.162199	0.849247	-0.621997	0.180584	-0.610729	0.0642037	0.503608	1.77614	1.44252	0.109532	-0.128652		0.279132	0.53532	-0.165036	-0.107556	-0.149933	-0.0717364	0.0669279	0.383365	-0.0390062	1.53493	1.30791	1.21637	-0.128055	0.0473998	-0.429881	1.10671	-0.149106	-0.452658
		-0.0659734	-0.300242	0.863523	-0.00052		-0.404102	-0.594136	1.11849	0.188146	0.199346	-1.13544	1.50534	0.214416	-0.192378	-0.297766	-0.835055		1.38484	1.68569	0.200605	-0.653923	-0.216143	1.29558	-0.179922	0.521918	0.104462	1.77569	-0.376582	1.77175		3.60781	-0.284581	0.711001	0.467932	-0.0310386	0.809927	-0.364652	1.6597	2.10492	-0.876344	0.806893	1.79967	-0.00661719	0.197094	1.65924	-0.0226439	-0.708561	-0.106878
		0.812138	0.719026	0.148585	-0.0760397		-0.522694	-4.57e-05		0.200728	-0.177601	0.841469		-0.246443	1.97005	-0.634283	1.78911	1.8841	-0.278125	0.245013	0.311443	-0.267524	-0.59663	0.863855	-0.450004	1.49226	1.52023	-0.0367112	-0.977476	1.10609		-0.23884	-0.935419	1.20361	0.57519		-0.608741	0.620345	-0.320426	-0.0178142	0.509826	0.157225	-0.0117066	-0.659381	-0.0342267	0.335822	-0.0710127	-0.12632	0.349537
		0.0709357	-0.706322	0.259716	0.330846		0.810095	-0.410866	0.399918	-0.623133	-0.459138	-0.56484	2.82774	-0.891122	1.08258	1.28668	1.35277	0.206381	-0.254425	1.09655	-0.358389	0.210192	-0.313177	-0.364917	0.238563	1.48367	-0.763084	0.755045	1.12911	-0.4653		0.00156118	-0.1057	0.425428	-0.099076		0.905377	-0.335855	-0.163909	-0.316449	0.41796	1.00427	-0.478807	-0.425076	-0.767283	-0.581782	0.384554	0.151236	-0.428277
		0.340647	-0.571834	0.654282	0.0123456		-0.232901	1.79123	1.11697	-0.701784	-0.573049	0.133479	1.22372	0.312278	0.684275	0.750862	0.147949	-0.148921	-0.680072	-0.737466	-0.539235	-0.118065	-0.100771	0.264647	-0.131606	-0.107576	0.194901	-0.576538	0.0948854	-0.383107		-0.46473	-0.097226	0.564273	0.0210169	0.544515	0.276587	0.0896487	0.817668	0.907116	-0.767298	-0.737084	-0.0113598	-0.394682	-0.343426		-0.321396	0.887345	2.24472
		0.719008		0.606702	-0.849193		0.321199	-0.570948	-0.139251	-0.53855	0.398566	-0.0222212	-0.44845	0.025125	0.267543	-0.443018	-0.638666	-0.217051	-0.138912	-0.0268033	-0.471564	-0.262633	-0.513222	1.70337	1.96786	0.657691	1.03083	1.23404	-0.35664	0.307698		2.18542	-0.521964	-0.396933	0.965414	0.200036	-0.368876	-0.456944	-0.42635		2.14318	0.0538151	1.1787	-0.236526	0.042869		2.96348	1.52219	0.936694
		0.0508935	-0.720568	-0.0699633	-0.280623		0.737134	-0.786925	0.66256	-0.70935	-0.244992		-0.323133	-0.366498	1.12791	0.082842	-0.0818551	0.199794	0.426447	2.35185	1.5367	-0.305818	0.812009	-0.468966	-1.16793	-0.207151	0.695528	0.0706547	-0.459924	-0.0373402		-0.720229	-0.639654	0.843289	1.97033	-0.240979	-0.263066	-0.473171	0.172903	-0.54528	0.482838	-0.328982	1.27295	0.678323	-0.474516		-0.0152806	-0.0268178	-0.466124
		-0.507608	0.0526754	-0.677238	-0.152417		-0.474005	-0.100739	-0.110748	1.61541	2.80801	-0.741929	0.392033	-0.310134	0.380596	0.0532888	-0.556671	-0.607258	-0.317172	-2.34e-05	-0.452977	-0.407346	-0.372032	1.95507	0.203077	-0.680993	0.124997	1.08846	1.26158	0.00641981		-0.9079	-0.21563	0.717883	-0.07798	-0.659397	-0.611535	0.102043	0.0143573	-0.906537	-0.438367	-0.722945	0.213665	-0.739913	0.389191		0.481988	0.216688	-0.472256
		-0.261967	-0.555359	-0.188339	-0.223572		-0.550092	-0.569474	0.708929	-0.511215		0.0218187	-0.0141711	0.56322	-0.230123	-0.648552	0.439443	-0.843279	0.484773	1.73198	-0.464794	-0.510543		-0.618289	-0.874966	0.323623	-0.475048	-0.377151	2.10269	1.44975		1.30864		-0.787954	1.58045	-0.571105	-0.173371	1.85169	1.76569	-0.59566	2.01087	-0.216561	-0.336173	0.359231	-0.447144		-0.300998	-0.30995	-0.593681
		1.54319	-0.430129	0.788068	-0.766596		-0.708204	-0.489764	0.117973	0.477601	-0.648924	0.257523	-0.031469	2.94869	-0.0051954	1.37614	-0.425646	-0.616447	-0.387833	-0.719461	0.254792	-0.259107	0.190763	0.11063	-0.506804	-0.531092	0.347067	0.908775	0.907796	-0.704064		0.290218	-0.710388	0.0860257	0.00363756	-0.317666	-0.0518502	0.407169	0.563888	0.0143618	2.97675	1.83089	-0.0872144	-0.485937	0.0723486		1.00404	0.640169	2.48672
		-0.415733	-0.474663	-0.027333	-0.760682		-0.280653	0.755189		0.57941	-0.6067	1.19962	-0.0405149	-0.459104	-0.284193	1.60557	-0.582057	-0.27235	0.268641	-0.335812	0.0183171	1.31135	-0.794668	2.01981	-0.1867	-0.137117	0.501337	0.103912	-0.477679			0.345106	-0.147097	0.451843	-0.553051	1.03222	0.0675636	0.120035	-0.422121	2.37539	-0.243751	-0.203565	0.172165	-0.325616	-1.11614		-0.171047	-0.26702	0.717556
		1.20498	-0.499242	1.16422	0.115664		-0.365028	-0.169299	-0.163184	-0.137782	-0.416339	-0.218211	-0.671025	0.388	-0.513784	-0.691772	0.692773	0.126613	-0.706912	1.24299	-0.32979	-0.345914	0.707145	0.354646	2.234		-0.395335	-0.165191	-0.159321	0.44494		-0.519366	0.425663	-0.591835	1.57694	0.597835	0.302536	-0.197664	-0.0778138	0.0326655	0.0893019	-0.0562149	-0.00804344	-0.366322	-0.621372		0.0406699	-0.358222	-0.186433
		0.898563	-0.651516				-0.381155	0.412907	-0.0985475	-0.211891	0.267705	0.568623	0.73723	0.748025	0.332554	1.89652	-0.376111	-0.119222	0.213248	-0.198062	0.140585	0.376594	0.40294	0.106759	1.39223	0.939714	0.41542	2.09996	0.231122	-0.890638		-0.309078	-0.423682	0.644841	-0.579294	0.937899	-0.0112996	1.45108	1.25159	-0.622235	-0.286576	-0.514263	0.638975	-0.0643498	0.612878		0.332854	-0.177943	-0.0249867
		-0.548104	0.424833	-0.581287	-0.037891		-0.407982	-0.467318	-0.230762	0.113177	0.642137	1.64218	2.64704	-0.010335	-0.363809	-0.127209	-0.292328	-0.270089	-0.435472	1.13545	0.150263	-0.374769	0.556394		-0.0782131	1.84766	0.78843	0.238929	-0.208506	0.799166		0.278053	-0.172714	2.28784	-0.449915	-0.958347	0.963564	1.04055	-0.346063	0.606409	-0.0209254	-0.439051	0.565786	0.598486	0.62898		-0.630899	1.08058	-0.613938
		-0.733879	-0.613001	0.440648	-0.263308		-0.684545	2.731	0.252071	-0.534654	1.05608	0.1582	0.230843	0.0323711	-0.666652	-0.305028	0.395379	-0.396691	-0.328088	0.254828	-0.338233	-0.729702	-0.375877	-0.336433	-0.0104755	-0.361623	-0.187042	0.764982	-0.872128	1.26521		2.33961	-0.218547	-0.0237367	-0.0329544	-1.1487	-0.971091	-0.821613	-0.616452	-0.327028	1.97616	-0.741233	1.21635		-0.784371		0.294977	-0.111267	0.364493
		-0.349842	-0.417395	-0.78847	-0.618823		-0.907649	-0.756692	-0.47104	-0.239355	1.73282	-0.36907	-0.199195	0.371428	1.10904	1.04523	0.163371	-0.288494	0.825703	0.540961	-0.163552	-0.782375	-0.420266	0.461917	-0.0577727	0.868944	0.0285028	-0.604239	1.01708	0.859367		0.515244	-0.548057	-0.342562	0.137321	1.43408	0.620543	-0.248322	-0.154587	-0.769001	1.1481	-0.0658964	-0.155141	0.331225	-0.72039		-0.00771113	-0.542261	0.273557
		-0.643535	-0.359944	-0.399499	-0.038123		0.346524	0.0250157	-0.209893	-0.469117	-0.0234434	-0.985699	1.4961	0.433145	0.76686	-0.720552		-0.384115	-0.824019	-0.47311	0.826675	-0.73196	-0.724457	0.308815	-0.13651	-0.284675	-0.158161	-0.467035	-0.341548	-0.374302		-0.0159954	0.387902	-0.432337	0.13924	0.935117	-0.279164	-0.433631	0.22141	0.106114	1.13193	-0.540977	0.129535	2.1036	1.59163		1.72591	0.512413	-0.155913
		1.0827	-0.574397		2.40943		-0.168631	-0.528452	0.294014	1.22904	0.375655	2.49351	-0.232349	1.3046	0.886914	0.588804	-0.0364425		0.407073	-0.309354	-0.169289	-0.903491	-0.315169	0.0235895	1.50989	0.242201	2.81393	0.114368	0.608199	-0.833617		-0.364874	0.183893	0.875712	0.491078	-0.803252	-0.266215	0.53467	1.68379	-0.180562	-0.567761	-0.743665	1.5417	-0.443193	-0.783782		1.40543	0.154826	-0.333181
		0.674054		-0.811633	-0.359251		2.45979	0.607562	-0.0934324		1.21355	1.24638	1.80531	0.282298	0.625589	-0.213187	-0.36738	-0.281418	-0.846004	0.360734	-0.606145	-0.280472	-0.0673517	-0.286084	0.15832	0.159364	0.0206422	-0.632971	-0.0227944	0.103126		-0.368834	1.50769	0.78709	0.531386	0.197976	1.2555	-0.200816	-0.328532	2.16373	0.281837	0.495253	-0.0624328	-0.556522	1.0791		-0.501444	0.067258	2.38512
		1.81934		-0.0271791	-0.724273		-0.192382	-0.813156	0.214759	2.30909	0.082629	0.0114346	0.333572	-0.495472	3.0832	-0.164046	-0.501487	-0.301897	1.58077	0.193279	-0.501327	-0.47356		1.80222	-0.571959	0.390721	3.53921	-0.0882994	0.970423	-0.574688		-0.214037		-0.139865	2.14022		-0.145763	0.13402	-0.166544	-0.370599	0.468633	-0.319392	-0.360573	0.268351	-0.0347943		-0.207316	-0.965534	-0.240052
		-0.906721	-0.320804	0.851972	-0.457383		-0.602378	0.973749	0.427937	-0.246093	-0.653544	0.405419	-0.220741	0.73771	0.41984	-0.110779	0.0797374	-0.157695	0.553145	-1.04594		-0.714594	-0.701483	-0.888839	1.03367	0.138499	0.971122	0.98002	-0.132198	1.44949		-0.112018	-0.268909	0.720039	0.414627		-0.149345		-0.00341899	-0.245194	1.59317	0.365059	1.27331	-0.797283	0.227637			-0.0963507	1.80832
		-0.255945	-0.171544	-0.709381	-0.317544		-0.782969	-0.219809	-0.583846	-0.272712	-0.62959	-0.879314	0.293555		0.172593	-0.234379	1.74845		-0.54697	-0.437282	-0.278157	0.278219	-0.597959	0.00813711	0.776848	-0.309032	1.13928	-0.109978	1.81429	1.23724		2.52576	0.265043	-0.381542	0.198492	-0.501031	0.281503	-0.291146	-0.612224	0.289363	-0.813498	-0.438716	0.0935517	-0.468667	0.49956		2.68405	0.418222	1.0217
		1.21487			1.09171		0.211627	-0.297754	-0.13955	-0.200854	0.340984	-0.193312	0.60686	0.0290313	0.498432	0.643971	2.21139	2.16871	0.0669803	1.30466	0.0262792	-0.544355		0.316801	-0.214706	-0.182957	-0.103549	-0.527018	0.220066	2.20466		0.538923	1.53047	1.51509		0.18492	-0.38208	-0.145932	2.84157	2.97232	-0.168677	0.233395	-0.682165	-0.664484	1.41381		0.160645	0.046492	0.0942977
		-0.0871185	-0.324185	-0.089961	-0.495318		0.34748	-0.602131	1.64717	2.29097	-0.601817	-0.578872	1.03775	-0.0855952	1.8563	-0.131734		0.192943	1.35297	0.00866122	-0.2671	-0.332797	0.212991	0.513314	0.828417	-0.540456	1.13091	-0.14554	-0.690427	2.03937		-0.23405	-0.597789	-0.658893	-0.234672	0.00631945	-0.552297	0.0410268	0.0536311	-0.247041	0.135723	-0.289846	-0.723287	-0.466411	-0.333159		1.71481	-0.00409588	0.764354
		-0.275364	-0.307727	-0.257706	0.296052		1.03814	1.00816	-0.400214	-0.299894	0.880647	2.82829	0.536706	-0.0777001	-0.424414	-0.697845	1.99734	0.837506	0.485073	-0.304248	-0.620187	-0.596093	0.612991	-0.120268	-0.437086	-0.696056	-0.451485	0.970126		0.011274		-0.561755	-0.6909	0.760707	0.158539	1.76818	-0.178695	-0.336368		-0.342083	2.27167	-0.120959	0.288839		0.766571		0.340011	-0.281592	0.116494
		-0.208838	-0.373066	0.143514	-0.254127		-0.468269	0.601292	1.28424	-0.597462	1.93348	0.424307	2.75785	-0.118566	0.376629	0.354584	-0.325062	1.85587	-0.136943	2.5536	0.828105	-0.318954	-0.393956	-0.512041	-0.874975	-0.174866	4.36313	-0.0257662	1.45634	-0.111047		1.0533	0.712211	-0.644381	-0.519579	-0.312184	0.420796		0.493205	-0.26414	-0.224749	0.304687	0.427441	-0.321108	-0.288164		1.20146	0.712918	-0.375051
		0.480849		0.845545	-0.219808		-0.798529	0.660933	0.541297	-0.447817	-0.182718	0.323283	-0.511909	-0.655011	-0.86482	-0.484209	2.03569	0.0330436	0.604675	0.739698	-0.5893	-0.839397	-0.534623	0.348439	0.277243	0.464775	1.18541	-0.224265	-0.541017	-0.638078		0.292236	0.614718	0.589581	1.81168	0.147046	2.00881	-0.153867	-0.0905052	2.2831	1.43909	-0.423584	-0.346846	-0.689681	-0.240838		2.83964	0.605018	0.221076
		0.174515	-0.61486	0.582381	0.746904		0.118143	1.03204		-0.587963	-0.199222	-0.203584	-0.474572	-0.462255	-0.044748	-0.33815		0.137448	-0.561346	-0.55221	0.523448	-0.323331	-0.371266	-0.338302	-0.865438	0.0993069	-0.524124	-0.281419	-0.391728	-0.00531248		1.77062	-0.249259	-0.47924	-0.231121	-0.90616	0.320314	0.650226	0.319434	-0.305148	-0.631832	1.42623	-0.275366	-0.575357	-0.00943178		0.563543	1.94654	0.862176
		1.19402	-0.519732	0.0724668	-0.357604		-0.62454	-0.011797	1.78969	-0.238238	0.734724	-0.729733		-0.0319184	0.00161248	0.250583	0.673224	-0.601578	0.94575	0.274039	-0.701625	1.37295	-0.320493	-0.151953	-0.454768	0.263584	-0.0797196	1.15805	0.113606	-0.161362		-0.492612	-0.174664	-0.272807	0.0565795	-0.512651	0.103864	0.737098	-0.0500192	0.873342	-0.146186	-0.310965	1.20218	-0.0781763	-0.00725727		-0.736038	0.796414	-0.574596
		0.350906	-1.07508	-0.367801	-0.0612887		1.94362	-0.104999	0.20869	-0.514831	0.055451	-0.0686107	-0.900337	2.21286	1.11402	0.0501486	0.290756	-0.156855	0.787317	-0.612825	0.801107		0.323088	0.421699	0.477892	-0.566838	-0.416196	-0.139438	-0.723338	0.139237		0.237721	-0.568853	-0.471533	1.3316	-1.22955	0.581461	-0.610494	-0.306202	-0.12693	0.430806	-0.949689	0.97733	1.29945	0.329152		0.538424	0.247748	0.938393
		0.0837731	-0.565444		1.19892		-0.344472	0.0162397	-0.0301375	0.765033	1.62918	-0.00760408	-0.222265	0.040244	2.5729	-0.209487	-0.536393	-0.282423	0.134413	0.163369	1.08663	-0.385311	-0.0369186	0.12389	3.52403	-0.236217	-0.34985	0.90807	0.421977	0.214771		0.393381	1.29864	0.495339	-0.265177	-0.344086	-0.936281	-0.0603286	1.62774	-0.0602227	-0.570049	-0.92813	0.286735	-0.387817	-0.5776		-0.0754342	0.263676	0.15079
		1.16351	-0.240092	-0.58812	-1.05704		0.457112	-0.389006	-0.792142	-0.594641	0.120516	-0.813189	1.03714	-0.575757	1.26501	2.03614	1.38347	0.630161	2.64811	0.740183	1.01686	-0.52272	-0.870332	-0.578555	-0.163428	-0.582433	-0.682181	0.127707	-0.246396	2.70194		0.499232	-0.529804	-0.582954	-0.253958	-0.444215	0.709027	-0.713124	0.622095	-0.0537649	0.972517	-0.423061	0.714002	-0.150755	-0.0843887		-0.395124	-0.332167	0.00916192
		-0.371249	-0.0670283	-0.755558	0.654865		0.197714	0.69403	0.307531	-0.211914	-0.423173	0.411948	0.261439	-0.218676	-0.389729	-0.645186	-0.384333	1.13734	-0.0752758	-0.0153442	-0.486314	-0.29284	-0.118563	2.14697	-0.635409	1.76215	1.29377	-0.170945	1.19205	-0.365914		-0.206252	-0.138217	0.736468	-0.319111	-0.499952	1.11876	0.168844	2.59664	-0.663797	-0.652023	-0.348426	-0.731275	1.36973	-0.463368			-0.110388	0.12555
		1.5093	-0.605259	-0.414102	0.332244			0.736896	1.75009		-0.255005	-0.136222	-0.261945	2.18887	0.508031	-0.786921	0.966174	0.703418	-0.118332	0.558004	-0.618373	-0.357839	0.680841	2.36378	-0.0301108	0.892924	0.306663		-0.289497	-0.280926		2.15442	-0.542355	1.57018	-0.630345	-0.0620849	0.331351	-0.482621	-0.144815	-0.275238	0.387669	0.60698	2.21523	0.0215811	-0.268448		0.904459	3.00812	0.591538
		-0.069873	-0.522155	-0.43117	-0.433566		0.738678	0.0306248	-0.0348824	-0.729173	1.01986	0.707129	2.97353	-0.0429671	-0.039595	-0.338604	1.3544	-0.0567825	-0.357192	0.0164393	1.14032	-0.290021	0.329658	-0.0667919	-0.585879	-0.560805	-0.00792858	2.85578		-0.321545		1.10988	2.20815	1.64624	-0.738186	1.57346	-0.875025	1.75352	0.634561	2.83547	0.202118	-0.878884	1.63368	1.05464	0.100852		0.850279	0.80117	0.0627072
		1.4537	0.441424	-0.121294	-0.70724		-0.558952	2.37835	-0.454646	-0.273465	1.56952	-0.20683	0.465142	0.454864	1.27161	0.164005	-0.17353	1.48394	-0.140107	-0.630942	-0.0887544	0.0300115		0.274471	2.61699	-0.535134	-0.374878	0.303801	0.0421319	0.539452		0.627856	0.834235	1.11582	0.93741	-0.844509	-0.0198404	-0.226154	-0.0781707	-0.0925548	-0.478131	0.763867	-1.06909	-0.360216	0.187971		0.351766	2.55962	-0.0809106
		-0.00967934	-0.60988	-0.0125519	-0.452662		0.4888	0.0606865	0.774208	0.74971	0.832526	0.940693	-0.350546	2.89766	0.59851	0.703476	-0.511601	2.02446	0.786199	0.179171	-0.665593	-0.50897	-0.434397	0.524158	2.12663	0.0574136	-0.956475	0.23752	-0.436394	-0.597069		-0.797012	-0.312392	0.446197	-0.198785	-0.126482	-0.427013	0.21225	0.275132	0.673815	0.243765	-0.230725	-0.891403	0.31489	-0.907159		-0.190051	3.34532	0.340904
		-0.195864	-0.608034	-0.454928	-0.00396094		-1.00712	-0.71196	-0.0179971	1.11087	1.19721	0.878989	1.00601	0.101167	-0.511216	-0.237197	-0.0949936	0.264202	0.0659645	0.19762	-0.589261	0.526295	1.41248	1.67648	-0.276221	0.347785	0.203821	0.410033	0.50715	0.175021		2.41552	1.44132	1.09929	0.852341	-0.78834	1.22311	-0.510119	-0.198002	-0.709149	1.79072	0.346683	0.146165	-0.329617	0.228334		-0.490888	-0.186624	1.97264
		-0.0116141	-0.528475	1.89096	-0.622913		-0.120278		-0.431539	2.73219	1.28839	2.76723	0.887023	-0.0897915	-0.244506	0.0373134	-0.256402	0.651137	1.92005	0.629466	-0.917064	1.26081		-0.035392	1.22132	-0.576628	0.584062	0.447139	1.35041	0.000236		0.0359139	-0.528914	-0.368748	-0.36316	-0.497945	-0.448906	-0.709819	-0.392612	-0.970374	0.203733	-0.43478	1.28285	-0.349431	3.06085		-0.493243	0.397201	0.232364
		0.194881	-0.239082	1.0318			-0.79246	-0.379275	0.330278	-0.353087	0.386547	-0.339329	1.12159	0.449264	-0.314793	-0.307205	-0.451829	-0.798699	0.180291	2.33559	-0.0448506	-0.305054	-0.607249	-0.623697	-0.818058	1.19619	0.320445	1.79233	1.17583	0.105927		-0.110406	-0.185878	2.87855	0.512752	-0.191264	-0.208282	-0.057737	-0.497135	0.0748811	0.227709	0.393622	0.0979185	-0.614376	2.21952		-1.18361	0.70764	-0.884582
		0.617648	-0.264457	0.0468612	0.621557		0.310107	0.263308	-0.232594	0.215163		0.448644	0.411347	1.07126	3.27272	-0.631997	-0.309733	-0.874232	0.107886			0.119848	-0.247039	0.071665	2.32649	0.295094	-0.914153	1.0067	0.935272	0.796357		2.49761	-0.421958	-0.604908	-0.316476	1.08479	0.397563		3.07972	-0.476222	0.526833	-0.0504842	0.486096	-0.442326	-0.425612		0.534431	0.249395	0.858932
		0.132486	-0.678034	-0.802245	1.4718		1.60256	0.475615	0.309528	0.15283	0.0972729	-0.593417	0.109872	-0.152128	-0.49118	-0.700928	-0.0431756	-0.0233776	2.31742	-0.626763	0.398793	-0.468623		-0.499866	-0.844242	0.143852	1.79189	-0.416693	-0.00788955	0.906066		-0.310366	0.496627	1.04873	0.926793	-0.16084	0.38346	-0.0523253	0.0317968	-0.825337	0.192438	-0.421908	-0.400078	-0.125036	0.288838		-0.313189	2.33477	1.15309
		1.41289	-1.21559	-0.287248	-0.233329		0.812489	-0.857855	0.108296	0.791106	-0.128715	0.832521	0.646845	-0.944805	-0.65824	0.524405	2.60372	-0.413082	0.0983456	-0.641495	-0.700124	0.533879	-0.182741	0.28257	-0.438321	-0.431305	0.818941	-0.185494	1.57419	0.935441		3.35828	0.229362		0.0780469	0.510649	-0.696693	-0.868173	2.06826	1.59832	0.311202	0.174626	1.77923	-0.455747	0.283685		-0.786125	0.417956	-0.540245
		-0.66293	0.019013	-0.00165708	-0.34897		0.356952	2.58516	-0.249127	2.55053	-0.166733	-0.140127	0.588103	-0.602015	0.281526	-0.209282	0.446151	-0.541378	-0.221958	0.0019091	-0.631186	-0.198357	-0.566463	2.63889	0.844417	0.465147	-0.0957407	2.06299	-0.336877	0.804845		1.71462	-0.680142	2.22636	1.28237	-0.0506258	1.82062	-0.319587	-0.0228602	-0.528455	0.132568		0.239288	-0.0622355	0.986537		1.73403	0.458056	1.85563
		-0.373074	-0.820096	-0.0302702	0.391736		1.47852	2.41024	0.171475	0.0214785	0.588485	1.96927	0.458023	0.0160412	0.516929	-0.293262	-0.788903	-0.42015	-0.402404	-0.504828	-0.636104	-0.393891	-0.224311	2.14367	0.782745	-0.116112	1.93523	0.0923105	0.829004	0.789816		0.627214	0.369452	0.0146629	-0.156079	-0.555243	-0.0812373	0.122784	-0.336686	0.418957	1.82835	-0.305757	1.71256	0.353831	1.89698		-0.647992	0.133028	-0.438504
		-0.0219514	-0.562681	-0.714622	-0.568598		1.20422	-0.173097	-0.279941		-0.222771	2.05953	0.79404	-0.366838	-0.0704261	-0.554624	-0.0460917	-0.303511	-0.124053	-0.595555	-0.166624	0.827019	-0.78846	2.26872	0.000366	0.960817	2.53294	0.819523	0.274101	0.486149		-0.609944	0.0399786	-0.912545	-0.358102	-0.447983	-0.647959	-0.0821127	-0.602242	1.22619	0.316384	-0.516935	0.289043	0.196107	-0.194461		-0.0747372	1.08981	0.132534
		-0.171726	-0.664746	-0.0151457	-0.153933			-0.157583	0.303965	-0.130236	0.484714	-0.518457	-0.367587	0.425487	0.120604	-0.126717	-0.26556	-0.723924	-0.454272	0.19825	0.062376	-0.232345	-0.708316	-0.428496	1.3838	0.501067	4.41098	-0.436129	-0.485074	-0.00986891		-0.087985	-0.174953	-0.377685	-0.754733	0.111303	0.339809	0.475257	-0.18934	-0.553292	2.4607	0.328208	-0.213933	-0.785504	0.253631		-0.6859	0.103406	1.79552
		-0.00828654	-1.09853	1.70295	-0.267048		-0.32475	-0.795967	-0.126041		0.0451684	1.30905	0.775515	-0.988976	0.20627	-0.897896	-0.456672	0.250613	0.0571047	-0.071055	0.623746	-0.777944	0.0589481	-0.226149	-0.779753	-0.27003	0.636943	1.06107	-0.147631	1.14386		0.054792	-0.601886	0.311097	-0.158137		1.51589	0.250346		-0.264414	0.183721	0.332444	-0.186662		-0.384448		0.2778	-0.204337	-0.896066
		-0.667354	-0.453815		-0.226346		0.317715	-0.0219101	1.05543	-1.01432	-0.31184	0.0220818	-0.0325618	-0.588402	0.0467073	-0.169843	-0.351803	-0.157934	-0.535145	0.452458	2.08727	-0.577939	-0.50836	-0.581391	-0.249479	-0.672773	1.99466	-0.86674	1.38564	-0.795413		0.203016	-0.0756471	-0.244031	0.0139492	-0.318294	-1.01152	-0.288559	-0.376758	-0.895984	0.806103	-0.693974	0.231631	0.0012824	0.523777		0.427808	-0.215777	-0.558619
		0.267582	-0.295344	-0.43008	0.687823		0.218685	-0.973087	0.171768	0.086455		0.660875	0.000418	-0.551321	0.354485	-0.0395905	0.565896	-0.599418	0.565673	-0.639763	-0.213455	-0.420828	-0.568657	1.10633	0.14337	0.368215	1.16445	-0.757135	0.913416	0.659362		1.30897	-0.6037	-0.147382	-0.360624	0.551743	-0.339569	-0.502564	0.96589	0.633249	0.427654	-0.723388	0.189477	2.14787	2.4129		1.69559	-0.131162	0.568684
		1.16822	-0.609492	-0.151832	0.0493758		-0.43202	1.15179	0.163866	0.546303	-0.284508	0.204668	-0.315169	-0.841879	0.600191	-0.8159	0.769673	0.0845983	-0.803817	-0.28813	-0.326448	0.40316	0.180081	-0.472133	-0.026539	0.617482	-0.109172	-0.549019	-0.611012	-0.229004		0.371879	-0.597995	0.736952	2.18015	0.733208	-0.484945	0.157709	-0.862283	1.58131	1.67411	0.177751	2.29243	-0.3367	-0.980464		-0.651803	0.633601	-0.92411
		1.27653	-0.312489	1.30866	1.36816			1.31049	-0.125127	-0.0874352	0.0870059	-0.427583	-0.869986	-0.0767534	1.283	0.200951	-0.540279	0.00494561	0.485975	-0.920106	-0.957513	0.316507	-0.687264	-0.622357	-0.141718	-0.566622	0.707821	-0.405876	0.995513	-0.388847		1.295	0.0353943	-0.295724	-0.035605	-0.147396	-0.16175	0.357742	0.783139	1.06607	-0.419799	-0.212468	1.9569	0.651636	1.43592		1.60128	0.248656	-0.561986
		-0.688663	0.348178	-0.541485	0.119007		-0.239491	0.415517	-0.504903	-0.312551	-0.0597097	-0.201041	-0.332998	-0.881599	0.139138	-0.325924	0.696742	-0.281125	-0.647247	-0.247413	-0.215554	0.0882671		0.112761	0.478021	-0.884225	1.08097	-0.168704	1.19538	0.219265		1.96266	1.008	-0.415345	-0.620957	0.996031	-0.921327	-0.323343	0.920858	1.25028	-0.354166	-0.199674	0.801936	-0.270396	0.452966		0.938083	0.972578	0.614657
		0.151884	-0.578111	-0.888951	-0.0934647		0.96955	-0.951212	0.541796	2.37923	0.133704	0.131987	-0.319782	-0.934548	0.776164	0.110125	0.832598	0.00549648	-0.553192	1.40233	-0.984703	-0.457108	-0.742057	-0.862766	-0.245704	0.914159	-0.781962	0.345936	1.35851	0.818088		-0.137524	1.03502	-0.152639	0.0715535	1.71001	-0.239839	1.97385	3.04802		1.12492	-0.0943579	-0.504049	-0.214436	0.0432437		-0.224826	3.2606	-0.108344
		-0.844531	0.375465	0.159112	-0.499547		-0.594176	-0.501052	1.18336	0.208306	-0.116312	0.0906122	-0.0910627	-0.492986	1.91926	0.159401	0.489021	-0.159278	0.1304	0.0110008	-0.646068	-0.154308	-0.511392	-0.390056	-0.228993	-0.504857	2.24218	-0.691735	0.787406	0.831396		0.491258	-0.319607	-0.136973	2.16318	-0.0931837	1.08649	-0.507069	2.00954	0.208513	-0.0792903		-0.0676182	0.0900926	-0.519013		0.469936	0.829596	0.556876
		1.21163	-0.371162	-0.378167	-0.756271		0.701702	-0.713161	-0.141454	-0.532917	0.165746	1.46971	0.246793	2.2201	0.176229	-0.290036	-0.713783	-0.299457	0.209596	-0.624975	-0.248721	0.243046	-0.430712	-0.240604	-0.229075	-0.144201	1.57012	-0.13395	-0.146615	-0.677084		-0.360972	-0.273623	-0.480914	-0.602558	-0.0561491	-0.407449	0.232194	-0.598734	-0.297134	0.941222	0.276954	0.649773	0.331768	1.92184		0.907429	0.112489	-0.10625
		0.569733	0.767816	-0.0660459	-0.644769		0.792963	-1.0583	0.294728	1.2936	2.25385	-0.584538	-0.832914	3.09269	1.40047	-0.122479	-0.304578	-0.295013	1.26167	2.87211	-0.553648	-0.526748	-0.346904	-0.583599	1.31435	0.785289	-0.771894	0.625274	0.68518	1.67414		-0.854306	-0.192953	-0.220679	0.0331038	0.0908453	-0.150596	0.934365	-0.151236	1.47665	0.473727	0.842069	1.27184	-0.115736	2.15714		-0.888161	-0.2253	0.0105792
		0.658155	-0.697804	0.36842	-0.328064		-0.275751	-0.459932	-0.426865	-0.105777	-0.434913	2.21072	-0.322497	-0.743331	0.778559	-0.102352		0.187224	-0.450649	1.86571	-1.24942	-0.608712	0.053039	-0.418327	-0.384884	-0.409476	1.27288	-0.175621	2.09624	-0.111358		0.708878	-0.323161	-0.420446	-0.542454	0.506908	-0.342502	-0.153819	-0.354417	1.49629	-0.377302	-0.00302312	-0.546307	-0.415523			-0.0126768	-0.93533
		0.173444		-0.512689	-0.622381		0.0902844	-0.803212	0.398759	2.4084	-0.113539	0.228159	0.186796	-0.220773	-0.658262	0.305346	2.0662	-0.162163	-0.0770544	-0.0589637	-0.720921	0.949294	-0.440744	-0.242903	-0.36163	-0.301931	-0.92045	-0.597969	-0.0637108	0.0214005		1.46485	-0.401816	-0.303629	1.18872	-0.370886	0.0427117	-0.154835	0.167833	0.38441	0.94946	-0.345626	-0.0261755	0.431218	-0.0956816		-0.349401	-0.344918	2.98244
		1.27181	-0.783691	0.168391	0.929772		0.158042	0.419366	-0.452582	0.183977	-0.965522	-0.075065	-0.421156	-0.490785	0.899286	-0.352577	-0.425554	0.12049	-0.315736	0.330619	0.445129	-0.173726	-0.460099	-0.678218	1.14185	0.0415788	-0.202153	-0.0759984	-0.227432	-0.389298		-0.340541	-0.88209	-0.0159096	1.42109	-0.926188	0.242632	1.68267	1.37129	0.054008	0.693919		-0.80897	1.11961	-0.0874341		-0.0153687	0.607525	-0.803083
		-0.0354166	-0.444063	0.277315	0.50358		0.275804	-0.151117	0.653356	0.343531	-0.0570791	0.0589882	-0.145042	-0.59043	-0.744061	-0.0745655	1.08608	0.486707	-0.123539	0.702158	-0.471395	-0.332847	0.0522796	-0.491535	0.0651014	0.19838	1.92771	-0.64939	-0.0400276	1.55698		2.65716	1.08838	-0.245073	-0.501092	0.101677	-0.662863	1.0278	-0.307792	0.676271	-0.29115	-0.138238	0.704616	0.160749	-0.0589012		-0.398977	0.49398	1.70333
		-0.319621	0.0800976	0.194105	-0.681694		1.82861	0.0100931	1.8695	-0.188791	-0.0735942		-0.484732	2.51731	0.654087	-0.27153	1.20036	-0.137578	-0.895877	0.50289	-0.67969	-0.42196	-0.0944048	-0.18426	0.234391	0.140016	0.250883	-0.438647	-0.605439	-0.992258		2.70352	0.609974	-0.389927	-0.685281	-0.0250559	-0.418123	0.0896543	0.486286		-0.458833	-0.495274	1.27263	0.767944	1.17128		0.678113	0.181975	0.997399
		-0.169026	-0.614846	0.40126	0.0165251			0.282225	0.492834	-0.165661	-0.891902	0.516145	-0.543277	-0.244771	-0.981335	0.130408		0.228032		0.666574	-0.728164	-0.479838	-0.63408	0.243471	0.152028	-0.354709	0.0284057	-0.568496	0.375833	1.63569		0.102563	-0.162854	-0.158215	0.503084	0.160136	-0.621863	0.185527	-0.265752	-0.165869	0.261487	-0.759391	-0.937127	-0.424077	0.963629		0.941762	-0.255858	1.78133
		-0.0555503	-0.20517	-0.141976	0.800143			-1.02531	2.28785	0.678735	0.0609519	0.325541	0.227676	-0.645684		0.73573	0.245224	-0.336922	-0.88529	0.0185034	-0.793676	-0.146717	0.0948162	-0.506837	0.266897	0.374358	0.212512	0.049058	0.681579	0.457268		0.53358	-0.621568	0.29661	-0.316972	-0.284967	0.720979	0.338026	1.23658	1.38113	2.78595	0.600319	-0.427827	0.756444	1.20405		0.371751	-0.839417	0.0647545
		-0.536205	-0.350718	0.00646553	-0.468597			1.7051	0.383656	0.148936	-0.222518	0.612195		-0.158723	0.945381	-0.618104	-0.117858	2.03268	-0.271895	-0.517057	0.234137	-0.0196319	-0.256875	-0.00417505	0.239424	0.649827	1.44862	-0.488869	0.804554	-0.687259		-0.836156	-0.721565	-0.261392	2.29063	0.285607	-0.39606	0.788014	0.554986	-0.436097	0.373418	0.0935573	0.693773		0.149203		1.48552	2.32823	0.631626
		-0.76552	0.102782	0.0119453	-0.087491			2.11722	1.62829	0.525645	-0.171643	-0.116008	0.505977	-0.132466	-0.486296	0.112289	-0.831598	-0.3937	1.7597	0.690583	-0.751748	1.66607	-0.870825	-0.702761	1.85575	-0.327963	0.548234	-0.0962157	0.620527	-0.461549		0.873818	-0.28554	1.81982	0.122788	-0.456025	-0.350427	0.817322	0.897017	0.0816811	0.752331	-0.107878	0.267927	1.5489	-0.0568605		0.170334	3.07712	-0.356291
		-0.479373	-0.387864	0.387679	0.984793			-0.599918	2.06566		-0.156034	0.425411	1.89113	-0.748584	-0.123922	-0.367682	-0.262		0.757929	0.905208	0.591825	-0.387114	-0.169851	-0.512808	1.28679	-0.590999	2.93545	-0.666103	0.143376	-0.57487		0.567818		3.52763	0.033019	1.22971	-0.848212	-0.241947	-0.523435	-0.36889	-0.63511	-0.450874	-0.397217	-0.676094	0.225863		-0.809292	-0.942029	0.39268
		0.675738	-0.473106	0.168255	-1.22123			0.381191	0.22131	-0.095463	-0.727884		-0.487623	0.249565	-0.740324	-1.00525	-0.75535	-0.112893	0.488245	-0.199474	-0.0474388	-0.747797	-0.455911	-0.706967	-0.919494	-0.187146	0.175863	0.289926	0.162091	-0.493583		-0.567354	-0.752193	2.55458	0.100127	2.13876	2.02513	-0.514775	-0.493066	-0.299582	-0.115129	0.838784	-0.336444	0.678061	0.486406		1.22601	-0.497228	0.936975
		0.265095	0.239469	0.760199	0.0658686			0.00858316	-0.137476	-0.763361	0.309651	0.146972	-0.46301	0.421708	-0.641844	-0.514284	1.18326	-0.0395671	-0.349384	0.000187	-0.522162	1.28372	-0.655107	1.31525	0.404921	0.802992	0.177024	-0.291473	-0.407923	-0.471354		-0.192396	-0.0158806	1.66376	-0.502333	-0.227356	0.233996	-0.239589	0.649306	1.32293	0.714356		2.2202	0.272041	-0.865106		1.75095	-0.26202	0.0442841
		-0.476792	-0.416674	-0.0797731	0.875443			-0.360834	-0.261477	0.0805916	-0.273152	-0.810728	-0.353594	0.751998	-0.366968	0.266552	0.237599	-0.461507	-0.470496	0.0862799	-0.827455	-0.235592	0.934214	0.0464541	-0.70982	-0.024786	0.215393	1.14556	0.58737	0.469753		0.264566	0.860864	0.453622	-0.25395	-0.0904828		-0.375753	1.31663	-0.712884	0.284181	-0.600174	-0.225409	0.87862	0.16622		0.0785097	-0.145102	-0.552817
		-0.761095	-0.567815	0.896734	-0.105448			2.72431	0.802153	-0.00529799	-0.221158	-0.196249	-0.252752	0.273559	-0.976601	0.703517	-0.173287	0.828594	-0.439019		-0.482842	0.0629447	-0.754326	-0.150702	2.43603	-0.49251	1.55374	1.97118	0.125089	-0.286222		1.21166	0.387966	0.461298	0.223761			-0.0593049	-0.702909	-0.59451	0.466127		-0.588984	-0.519125	-0.148267		-0.313705	0.370308	0.601845
		2.46969	-0.549179	-0.182847	0.253763			0.668943	0.412753	-0.213795	0.458409	0.335894	0.587772	0.922871	0.905582	0.161076	-0.529858	-0.344554	2.92178		-0.737215	-0.0485071	-0.421106	0.729321	-0.557853	-0.253451	0.424705	0.0876861	0.517545	-0.467388		0.115226	0.248285	-0.435558	0.0588633	0.241515		0.970331	-0.110905	-0.333654	-0.402998	-0.731878	1.37814	-0.755897			0.439559	0.484871	0.223297
		0.396654		0.0056158	0.205007			1.35833	-0.655441	0.776254	0.372527	1.25318	-0.99582		-0.723699	1.02573	-0.0248641	0.655618	0.157661		-0.103308		0.87125	-0.882365	0.515542	-0.20281	0.394674	0.729922	0.332877	-0.782791		2.71575	0.0505567	0.453736	-0.363512	2.47421		-0.7997	2.00752	-0.40533	-0.726376	1.16131	-0.4954	0.878523	0.0154312		0.229231		1.09233
		-0.426915	-0.637184	-0.0954385	-0.818857			-0.807533	1.6383	0.0630651	-0.412108	0.959802		0.699564	-0.339019	-0.462237	-0.527688	-0.114351	0.979647				0.0556852	0.0722248	1.1664		-0.935269	-0.118269	-0.602666	0.0260628		1.24543	-0.281305	0.0868163	-0.532291	1.47646		-0.702654	1.26383	2.04289	0.702274	-0.158073	0.433688	-0.262844	1.19523		-0.122712	3.29414	0.0551009
		0.141685	-0.26868	-0.408071	-0.20599			-0.367168	1.43814	0.00655586	0.88854	-0.431144		1.91521	-0.0532798	-1.13427	-0.729687	-0.459349	-0.147934		-0.747127		-0.55418	-0.0407391	-0.0184599	0.407035	0.583888	-0.00736544	1.78922	0.00811146		0.851792	0.356594	-0.149075	-0.0143094	0.0108391		0.180243	0.388399	-0.45482	0.784752	-0.397766	0.32879	1.98916	-0.202262		0.942	0.78733	-0.45859
		0.211144	-0.623365	0.0765593	-0.963102			1.64297	0.397546	-0.245988	-0.058415	-0.27089		0.00385947	-0.718741	0.0823647	-0.520468	0.158097	-0.0585198		-0.164268		-0.192452	-0.339402	-0.538442	1.67742	-0.385095	0.202881	1.02532	0.29673		1.91394	-0.165275	-0.516474	-0.151639	-0.00524781		0.00860547	-0.235542	0.337984	1.87832		0.476286	0.727377	0.350859		0.237574	0.600717	-0.381046
		-0.87405	0.873336	0.0383337	0.796467			-0.500437	2.92169	0.748742	1.24385	2.15129		-0.479975	0.665597	0.434368	-0.174343	-0.0184788	-0.60464		-0.591368		-0.00795981	0.407002	-0.567161	0.563918	1.44085	2.26552	1.23413	-0.269711		0.552375	0.304094	0.0268468	-0.20257	0.203242		0.475281	-0.0245864	-0.397699	1.23345	-0.336284	0.0865509	-0.494439	0.772283		1.42106	0.654757	-0.062725
		0.00522216	-0.474473	-0.120217	0.76735			0.449467	0.264481	-0.0742499	0.813342	0.716462		-0.209897	0.468639	0.324093	-0.668424	0.383556	-0.338992		2.08238		-0.554463	-0.249652	0.646166	0.174679	0.116656	-0.208247	-0.601288	-0.00308891		4.59875	-0.719993	-0.172251	1.25568	-0.525975		0.358652	-0.322422	-0.565509	-0.0585756	-0.462696	0.627269	1.95339	-0.742862		-0.0157445	-0.171754	-0.205465
		-0.371632	-0.43665	0.655436	1.92171			0.642214	0.170993	-0.691938	-0.539378	0.196876		1.06758	-0.132158		-0.802738	-0.411202	-0.443077		-0.355701		-0.298465	0.600906	-0.0187242	-0.251202	2.04272	0.881713	-0.320452	0.106861		0.147091	0.0268892	1.19249	1.10022	-0.399312		-0.443217	0.381009	-0.23017	1.93472	-0.851405		-0.765731			-0.793255	-0.00113966	0.0843061
		-0.464984	-0.15905	-0.492394	2.44238			-0.821081	-0.389783	1.047	-0.618977	0.992774		-0.385989	0.0851269		1.67516	0.503431	-0.416168		0.362851		-0.228258	-0.775024	1.18638	1.01671	-0.0190498	0.287132	0.536494	1.50664		-0.0952801	1.33751	-0.63677	0.217645	-0.387548			0.355111	-0.714921	0.4445	-0.699799	1.37239	0.524209	1.74059		0.228771	1.55708
		-0.00984661	-0.569791	-0.415516	-0.366742			-0.592287	0.0693801		1.66188	0.140435		0.286016	-0.365869		-0.881191	2.07416	-0.50182		-0.120594			-0.680031	2.09473	0.359193	-0.164729	0.900846	2.49157	-0.424979		0.314284	-0.457874	0.708871	0.525093	1.30192		-0.285305	-0.286343	-0.225735	3.37	-0.976551	-0.0275036	-0.41284	-0.416689		-0.17515	-0.294022	0.308955
		2.4003	-0.529723	-0.403671	0.280748			0.802834	2.64431	-0.145945	-0.30709	1.76017		-0.228869	1.16738		-0.435714	0.0999269	-0.155755		-0.342927		-0.416796	2.35751	2.26405	-0.0523275	1.44843	-0.306823	-0.411292	0.983318		0.626606	-0.103551	1.64489	0.610206	-0.177606		0.194497	0.220581	-0.49079	-0.72613	1.64754	-0.687086	-0.188115	0.854917		0.652838	-0.098921
		-0.839975	-0.591657	0.371369	-0.399954			1.10485	-0.0835066	0.230871		-0.48299		0.6219	0.320542		0.348802	-0.789766	-0.695212		-0.237932		-0.242717	-0.00840474	2.19369	-0.373915	-0.738746	0.914136	-0.0134016	-0.11659		3.01741	-0.0586146	0.0506046	-0.374019	-0.252208		-0.554504	-0.32893	0.020137	2.34265	0.142055	1.11946	0.0650891	-0.418896		1.34469	0.419338	-0.336284
		0.717927		-0.219037	1.09599			1.54513	2.57878	0.056981	0.0701306	0.135133		-0.397797	0.0686241		1.13664	2.26104	0.0737715		2.09582		-0.568194	0.172887	-0.865571	0.6204	0.374294	0.428756	-0.220711	-0.122069		0.108634	-0.364569	-0.490415		-0.516956		-0.0194825	0.556569	0.362315	-0.446623	-0.11398	3.01247	0.982019	0.245749		-0.172974	1.88366	0.111051
		0.0382579	-0.382273	-0.790601	-0.168276			-0.538266	-0.0845816	-0.694016	-0.274287	0.163856		0.538579	0.361271		-0.303586	-0.0063674	-0.499597		-0.305287		-0.466807	-0.974756	-0.12604	0.0336424	-0.4644	0.374823	1.29588	-0.0902654		-0.189094	-0.433616	-0.0437533	-0.241572	-0.576979		0.7491	0.650138	0.626132	1.46321	-0.287024	-0.681383	-0.628198	-0.342617		-0.976138	-0.332721	-0.352619
		0.383295	-0.71654	0.0308445				-0.457583	0.913059	0.839013	-0.573115	0.186246		-0.910176	1.13399			-0.10331	1.58293		1.74346		-0.0286901	2.14235	0.175936	0.142239	0.47989	-0.00281571	-0.669751	2.75605		0.139118	-0.272548	-0.559708	-0.485371	-0.268651		-0.591546	1.01789	-0.336129	0.277886	-0.588769	0.0362462	-0.495671	-0.608897		-0.251337	0.45748	-0.383937
		-0.0725147	0.562454	-0.313839	-0.216269			-0.0844177	0.62027	-0.0543002	0.838488	1.08017		0.613664	-0.164927		-0.435927	0.138367	0.487381		-0.062938		-0.349615	-0.360385	0.247342	-0.523324	1.77133	1.24255	1.49629	0.413129		-0.195097	-0.406823	1.1999	1.12492	-0.418754		1.08811	-0.865618	-0.0128017	-0.658854	0.885591	2.0623	-0.970717	-0.161898		2.41342	2.26609	0.422657
		-0.431736	-0.692445	-0.698408	2.01897			-0.60036	0.703987	0.73168	-0.848355	1.84875		-0.699648	0.697088		-0.260597	1.39103	0.731571		-0.190796		-0.244329	-0.71326	-0.631135	-0.326132	0.776622	0.24038	-0.225004	0.673588		0.359581	1.36999	-0.501217	-0.295174	-0.000226		-0.7316	0.573562	-0.25464	-0.280932	-0.561232	-0.290392	0.103582	-0.352235		-0.591573	-0.0927611	-0.602937
		1.57044	-0.642736	-0.592742	0.079869			0.326874	-0.536928	-0.404716	1.72171	0.925485		-0.895063	-0.0589804		1.30127	0.370397	1.49225		-0.133317		-0.0886964	-0.728402	0.78676	-0.442723	-0.302149	-0.347044	-0.167509	-0.349553				-0.335777	-0.756579	1.6713		1.08333	0.223753	0.0240991	-0.815572	-0.0636294	-0.502648	-0.188695	1.35574		-0.720393	0.142078	0.00253246
		-0.749632		-0.6364	0.116832			-0.80577	-0.245255	0.573045	0.991246	0.0393563		0.946606	1.13846		0.133411	0.423091	0.19974		-0.527856		0.129022	0.893518	-0.182513	-0.433751	-0.4531	-0.915727	0.381337	3.00551			-0.552806	-0.354482	0.848847			0.556751	1.641	-0.565615	-0.575763	-0.797311	0.419851	-0.293359	-0.24299		0.369673	0.350169	-0.231557
		-0.29726	-0.373761	-0.502205	0.0240266			-0.375418	-0.372117		0.389402	-0.651647		-0.602724	0.147544		-0.908207	0.414411			-0.358942		-0.349923	-0.156922	-0.31721	-0.0933175	1.48616	-0.200233	-0.863744	0.688396			0.597138	-0.742409	-0.360133			-0.868931	1.57236	-0.169338	-0.873446	-0.619639	-0.467398	-0.384338	0.335803		-0.177008	-0.452667	1.33849
		-0.821762	-0.454114	-0.267143	0.622863			0.886849	2.55704	-0.140959	-0.386661	-0.0459055		-0.701096	1.39143		-0.400116	1.14084	0.940324		-0.530655		-0.331247	-0.709345	2.26547	0.913665	0.866031	-0.0964287	-0.189103	-0.331099			-0.500092	-0.144406	-0.386894			0.789057	-0.551215	-0.853517	-0.354694	0.598137	0.117329	-0.0657626	-0.720813		-0.924815	-0.0753226	-0.497768
		-0.511378	-0.447762	0.360651	-0.0744283			1.04961	0.982271	0.131275	2.20885	-0.740585		-0.847472	0.414654		0.0114435	1.21536	0.278643		0.756176		-0.460209	0.418668	-0.572052	0.0615931	0.657418	0.109307	0.514889	-0.354046			1.26634	0.0786725	-0.324767			-0.334879	-0.17731	-0.303389	0.408858	1.407	-0.882262	-0.904169	0.0726943		-0.71441	-0.179187	0.190451
			-0.734463	-0.285848	-0.270357			0.121489	-0.573667	1.04455	-0.764823	-0.602185		0.292659	0.712572		-0.222731	0.214557	-0.427593		-0.0966417		-0.075452	1.90203	3.16154		0.0530301	-0.448858	-0.314982	-0.408219			0.371049	-0.714187	0.766354			0.204911	-0.955733	-0.0657938	-0.711596	-0.156622	0.829816	-0.310677	-0.579469		-0.613479	-0.201281	0.366741
		-0.903203	-0.242462	-0.320082	0.117829			0.247872	-0.413541	0.296333	0.28478	1.52018		-0.285798	2.19395		-0.239745		1.95576		-0.642821		-0.541474	-0.286289	3.43594		0.00885191	-0.355997		0.0617626			-0.362006	-0.970085	-0.337935			0.409202	0.698279	-0.333446	1.5436	-0.763321	0.978718	-0.1618	1.26612		-0.409486	-0.343533	-0.66388
		0.0128028	-0.519628	0.441406	0.525178			0.659664	-0.910686	2.40808	-0.347773	1.60628		0.30523	0.774899		0.258176	1.52424	1.09293		-1.0038		-0.482331	1.6552	2.4201		0.0344687	1.34662	-0.558183	-0.23997			0.933991	2.46549	0.634194			-0.338439	0.40775	0.641979	-0.352812	-0.00462445	-0.608831		0.0818305		-0.82093	0.361627	0.498334
		-0.88215	-0.399648	0.309139	1.76691			-0.454742	-0.0640632	-0.73546	-0.904498	-0.568915		0.234754	-0.0731994		2.21246	0.294631	0.0526643		0.412654		-0.685308	1.16581	-0.388129		0.980132	-0.0861216	-0.192818	-0.15808			-0.847672	1.07738	-0.929309			-0.36544	0.05024	1.58143	-0.460788	0.712534	-0.194906	-0.909625	0.209878		-0.339348	0.00730968	0.181678
		-0.2854	-0.39568	0.169948	-0.0547072			1.32334	0.6276	0.453711	-0.335854	-0.392517		-0.17291	0.0644925		0.602932	0.18801	1.38889		0.60837		0.184289	-0.203912	0.770301		-0.808075	-0.06596	0.933118	-0.712616			1.35929	-0.533489	-0.26294			0.102405	-0.216868	-0.314557	-0.12905	-0.563633	-0.0965525	-0.477473	0.115906		-0.861171	-0.617509	-0.0254729
		1.00504	-0.406423	1.23111	0.879225			-0.278737	1.07104	-0.701845	2.59877	0.805223		0.62219	-0.32109		1.702	-0.157787	-0.112304		-0.253109		-0.30001	-0.736247	-0.154417		-0.165679	0.0617861	-0.521269	-0.333861			0.184484	-0.576198	0.266609			-0.102644	-0.278077	-0.056817	0.883348	-0.413272	-0.266224	0.461626	0.74401		0.282053	-0.260738	-0.800291
		-0.759395	-0.72172	-0.605542	-0.734145			-0.876024	-0.0324414	0.436257	-0.435131	-0.869715			-0.921346		0.886466	1.72355	-0.201894		0.88371		-0.328131	-0.50003	3.12977		-0.210992	0.258304	0.972392	0.840069			0.653882	-0.90905	-0.90441			-0.633796	1.51612	0.146818	0.140683		-0.263824	-0.555723	-0.376007		0.044981	0.892492	0.448295
		-0.449323	-0.70468	0.379565	0.453142			0.194382	0.0607702	1.08904	-0.499215	0.139961		0.660296	-0.128011		-0.0755669	-0.258064	0.435751		-0.395744		-0.293897	0.0124415	0.558192		0.67161	-0.00221465	0.188677	0.916734			-0.210788	1.6721				0.00639416	0.274985	-0.777037	0.252527	-0.0799605	-0.410366		2.8369		1.03804	0.397525	-0.4757
		-0.241966	-0.69368	0.581065	-0.0952277			0.0013337		0.120665	-0.769369	-0.330993		-0.131235	2.75515		1.08193	-0.438129			-0.387026		-0.751769	-0.308634	0.348189		0.475259	-0.572028	-0.316841	1.54369			-0.461608	-0.160994	0.770111			-0.642308	-0.436853	-0.742518	1.75037	0.133277	-0.168013	-0.00553886	2.53194		0.818466	-0.188387	1.79778
		-0.682139	-0.821857	0.203297	1.73005			0.263558	2.65615	0.0671577	-0.406917	-0.881793		-0.507255	0.289999		1.33775	-0.141789	0.662642		0.358417		0.607764	1.99887	0.688601		-0.378911		-0.6292	0.173508			-0.761466	0.981846	1.36568			-0.0920362	0.918655	-0.521375	1.76612	-0.462686	-0.147659	-0.173518	1.2583		-0.555961	3.38396	0.577253
		-0.310514	-0.508218	-0.210456	0.921684			-0.161473	-0.334675	-0.804112	-0.438561	-0.457862		-0.711444	0.0490814		0.021502	0.256123	2.98363		-0.224586		-0.467128	0.940026	0.510771		1.31221	-0.387094	-0.00209756	-0.475381			0.395894	2.63032	0.843316			-0.782861	1.2032	1.96944	2.16122	0.854248	-0.0535876	-0.135922	-0.154805		-0.485091	-0.35126	2.43659
		0.242155	-0.457161	0.426311	-0.335566			0.180123	0.290472	0.327191	1.83418	-0.877816		0.767119	-0.0267498		-0.499641	0.172657	0.249728		-0.346793		-0.470532	0.190713	1.10062		-0.0233118	-0.507361	-0.76201	-0.522117			-0.348824	-0.47391	-0.670553			0.610208	-0.482667	-0.695767	-0.185669	-0.384585	1.80573	-0.312275	0.151028		1.36011	1.223	0.206281
		-0.398483	-0.464249	-0.96864	-0.579512			1.04837	0.4498	-0.208202	-0.541898	2.06777		0.670697	-0.121351		-0.808405	-0.759637	0.75043		0.704962		-0.891896	0.202665	0.666476		-0.128199	-0.703085	-0.509441	-0.340129			-0.919614	2.73629	-0.383568			-0.0150565	0.158659	0.20862	-0.265081	-0.564125	1.23427	0.336145	-0.618432		0.499096	0.332455	0.0691894
		-0.031266	-0.711063	-0.395905	-0.730761			-1.08706	1.52666	0.26518	0.793771	0.959376		-0.507543	0.256083		2.26409	-0.355649	-0.505343		-0.139387		0.639947	0.259989	0.308449		-0.232817	-0.0331172	-0.735469	-0.217938			-0.105203	-0.63468	-0.110198			1.77636	-0.0708275	0.691776	0.222559	-0.188968	-0.386615	-0.815892	1.07935		0.18524	-0.353618	3.08476
		-0.790358	0.497031	0.960548	-0.412018			0.211631	-0.123006	-0.805993	0.879246	-0.180255		-0.56892	0.777706		-0.472703	-0.198212	0.667156		0.80125		-0.520755	-0.31681	-0.767556		0.71661	-0.243074	1.21935	-0.934789			0.469203	-0.699928	0.111235			0.399553	1.91884	0.952854	-0.162705	0.724116	-0.822728	-0.79184	2.12904		2.35125	-0.12087	0.279512
		0.792073	-0.61242	0.758892	0.222417			0.903774	0.984817	-0.396451	-0.22387	-0.724593		-0.572356	0.612116		-0.191003	-0.393874	1.35919		-0.486074		0.216819	-0.226066	0.552908		-0.0242429	-0.595238	0.0384062	0.699078			-0.0140863	0.250228	0.681323			0.592535	0.431938	0.873324	0.886497	-0.212341	-0.744487	-0.689602	0.467421		-0.042976	1.90777	0.874922
		1.03213	0.380985	0.306761	-0.607099			-0.477559	1.48136	-0.346058	0.91365	1.86627		1.0243	0.582427		-0.75423	-0.411128	0.529338		1.85758		-0.760657	2.64019	-0.363296		-0.528492	2.51459	-0.00281348	0.00489208			-0.716892	0.518417	-0.390717			0.22109	0.204772	0.0126367	-0.846922	-0.0292644	-0.0810778	-0.0309304	-0.34715		0.773097	-0.166744	2.01842
		0.284661	-0.533455	-0.191735	-0.221999			-0.847468	-0.145856	0.161221	-0.57603	0.558924		0.400941	1.0484		-0.787672	1.68144	0.716		0.181521		-0.519115	-0.314339	-0.0966796		3.01835	-0.110111	-0.286855	-0.82137			-0.125475	0.60168	-0.419365				-0.282229	2.60547	0.311758	-0.604856	0.0124571	-0.367564	-0.171784		-0.274599	1.40711	-0.207274
		-0.690186	0.444468	-0.420302	0.270953			0.0237222	0.872692	-0.115941	-0.372933	-0.196975		-0.566531	-0.163114		-0.574471	-0.238296	-0.693667		0.770627		1.63531	-0.344272	-0.564401		1.79638	0.315692	-0.107628	-0.037794			-0.886953	0.423951	1.2446				0.278194	-0.288313	1.52927	-0.499715	1.43959	-0.569557	-0.226096		-0.745795	0.777376	1.65531
		0.26589	-0.0329945	-0.522781	-0.445333			-0.456367	-0.795598	-0.129619	-0.481383	-0.294416		0.0147699	0.075065		0.0664529	0.963599	-0.220907		0.782214		1.301	0.708585	0.691551		0.00157345	-0.237969	0.907623	-0.332569			-0.743878	0.75909	-0.393486				-0.12188	0.758019	1.61539	-0.543946	0.0258599	-0.817089	-0.620438		0.517604	1.38544	-0.303475
		-0.381216	-0.604215	-0.191514	0.0975193			0.549063	-0.0303494	0.024447	2.63666	1.93997		-0.0825007	3.03183		-0.417758	-0.0139101	-0.0256224		-0.214516		-0.534162	1.41152	0.418227		-0.735072	-0.603675	-0.59154	0.441117			-0.704294	-0.781378	-0.0411863				1.52246	0.269893	0.364113	-0.668184	-0.180806	0.120775	-0.141779		-0.574103	0.909401	0.957506
		1.91463	-0.0122018	-0.338672	0.0764188			0.0074435	-0.290254	0.646879	0.745828			-0.233258	0.875042		0.447553	0.139222	0.844198		0.35872		-0.601968	0.0354467	-0.152724		0.404055	0.360415	-0.116947	0.417917				-0.731038	-0.529035				1.83277	1.59495	-0.00449955	1.02709	-0.669547	0.204187	0.36273		0.578906	0.372971	0.187069
		0.295841	0.0847745	1.98665	-0.575002			-0.0647512	1.87755	0.182817	0.466213			1.14944	2.13384		-0.373085	-0.25893	1.27411		-0.597334		-0.234654	-0.692739	0.16253		-0.444117	-0.131134	-0.640593	-0.293043			-0.837034	0.195007	0.975424				-0.0138176	-0.321273	-0.754759	0.525809	-0.289951	0.700442	0.042772		1.16078	1.39019	0.0562494
		0.178422	-0.192059	-0.226925	-0.313007			0.862774	-0.731989	0.56713				0.022316	-0.111476		-0.533994	0.0293993	1.78396		-0.504084		-0.697352	0.565739	-0.141962		-0.450114	-0.175263	-0.181977	-0.137801			2.38444	-0.846971	-0.01079				-0.370043	1.52159	-0.517177	0.080295	0.494302	0.34502	0.261761		0.106563	0.237845	-0.858708
		0.712475	-0.228533	0.26642	1.18697			-0.511399	-0.0281515	-0.115249	1.67253			1.92821	-0.522952		-0.221442	-0.595851			-0.639661		-0.739553	-0.389403	0.29029		-0.613764	0.627602	-0.5456	1.19285			-0.136336	-0.683207	-0.197886					0.681198	-0.597149	-0.366094	1.34007	-0.240392			0.0523944	-0.799207	0.459351
		-0.482585	-0.20472	0.585292	-0.317537			-0.504763	-0.871578					-0.852062	1.74677		-0.753073	0.209318			1.87808		-0.292768	2.29844	-0.682761		-0.65686	1.8708	0.995447	-0.656502			-0.635174	-0.331392	-0.110836				0.10953	0.733718	0.345781	-0.591034	0.873058	-0.301592			-0.136717	1.09951	0.332196
		0.650904	-0.262531	-0.130982	-0.721543			0.852898	2.35357	-0.182761	2.32287			0.218828	3.61339		0.818029	0.566643			0.0030287		-0.387966	-0.225913	-0.302456		0.0306048	-0.287611	-0.399809	-0.0994295			1.82993	-0.297925	0.35669				-0.117546	0.223249	-0.462787	1.87061	-0.123078	-0.847955			0.829737	0.0262	1.23904
		-0.842066	0.214654	-0.552993	1.11247			-0.825075	2.89187	-0.192759	0.22579			-0.851327	1.30668		-0.487949	0.15167			-0.596522		-0.649503	1.16237	-0.181972		-0.418102	-0.466552	0.758289	0.0846396			-0.423967	-0.184772	0.473981				-0.192494	-0.0223851	1.14946	-0.343789	0.137437	-0.827881			-0.649484	0.438378	1.00002
		-0.210426	-0.322082	0.17038	2.18277			-0.563114	1.15327	1.40206	-0.0574359			-0.716467	1.81338		-0.335846	0.0470474			0.320325		0.593952	1.78953	0.89386		1.40817	-0.556114	-0.146468	1.6079			1.49387	-0.185401	0.433062				-0.0228624	-0.352475	0.0849373	-0.544462	-0.553176	-0.787115			0.864764	-0.0681055	1.54069
		-0.0941182	-0.728433	0.453931	-0.664984			0.518722	-0.395882	1.0238	-0.874398			1.893	2.07064		-0.674051	0.0646319			-0.253218		-0.438013	-0.360892	-0.714428		-0.196398	-0.620974	0.928902	1.96152			-0.0741562	2.13447	-0.423961				-0.403558	0.0691225	0.250723	0.793558	0.607235	1.49151			0.306758	1.00707	0.0550585
		-1.03908	-0.541015	0.131012	-0.182048			-0.53041		-0.578265	-0.411127				-0.385112		0.136871	2.11655			-0.669265		-0.33702	1.11965	2.8391		1.94885	-0.91692	0.147321				0.31843	1.49334	0.333119				0.951738	0.942722	2.8353	-0.584632	-0.371752	0.0628053			-0.891523		-0.0903379
		0.475883	0.206275	1.60797	-0.29884			0.0828754	-0.674389	0.154054	-0.407655				-0.545356		-0.189701	-0.203029			-0.823661		1.01789	-0.0528762	-0.0503326		3.11299	-0.776535	0.101416				-0.272856	-0.38484	1.06213				1.48798	-0.201858	2.28876	-0.619855	-0.264134						0.361036
		0.155226	0.0670216	-0.0405897	-0.133411			0.0300717	-0.388963	0.655926	0.296911				-0.12928		-0.271687	-0.370851			0.359803		0.789396	-0.398977	-0.216725		-0.420453	0.502991	0.457983				-0.381918	-0.501288	0.845789				-0.276683	1.16135	0.0284191	0.128762	-1.00882	-0.533443			0.341421		1.06167
		-0.050821	-0.569859	-0.135453	-0.285185				1.82558	-0.833678	0.273684				-0.531244		1.27328	-0.0963496			0.684163		-0.436977	0.576994	-0.571925		1.47265	-0.0108993	1.44289				-0.323482	-0.583422	0.213534				-0.623705	0.609243	0.017996		-0.360306	0.0262937			-0.531634		0.0971692
		0.340355	-0.562909	0.163939	-0.668617			0.673596	0.0175622	0.993655	-0.995504				0.278639		0.893279	0.00600721			-0.21443		-0.236393	0.93734	-0.200754		0.978261	-0.1174	0.0466571				0.140643	0.180201	1.60404				0.28694	-0.495554	-0.126577	-0.173317	1.16395	0.359611			-0.126529		0.690557
		-0.0863624	-0.243091		2.46327			-0.212935	1.40523	1.79526	-0.178285				1.02878		-0.0546994	-0.177159			-0.387744		-0.82907	0.434938	0.640073		1.46916	-0.250877	0.904078					-0.795359	0.142331				-0.691082	0.665814	0.162176	0.509624	0.222877	-0.126067			1.00844		0.117401
		0.0635602			0.161071			0.809121	-0.43295	0.500263	0.329493				0.837082		-0.470199	-0.705142			0.195837		-0.541533	0.601798	-0.584741		0.645633	0.528012	0.43318				-0.231779	0.876408	1.43548				2.00486	0.316199	-0.170502	0.164321	0.202359	0.554571			0.254781		2.00051
		-0.273804	-0.493652		0.746977			-0.474121	-0.474829	-0.753031	0.65724				0.397585		-0.857202	0.426416					0.36903	-0.223473	-0.264828		0.018839	0.210441	-0.572746				-0.00681234	0.598275	-0.456595				-0.651226	2.18321	-0.471505	0.000452	-0.801713	-0.760994			1.57314		0.949883
		1.32704	-0.407134		-0.912912			1.75522	-0.0496713	-0.788422	-0.198405				2.82123		0.474256	0.158184			-0.535095		-0.137894	0.0205942	1.22719		-0.213684	0.232778	-0.0673996				-0.601457	1.49037	0.212708				-0.00386504	-0.541202	-0.307346	-0.744828	-0.0823725	0.766548			-0.599056		-0.104457
		0.545423	-0.518368		-0.213883			-0.528787	-0.696288	-0.233456	0.246026						-0.0427664	-0.157049			-0.639202		0.0923841	-0.0585232	-0.705534		2.25476	-0.209035	-0.217293				-0.246235	0.157024	-0.891411					0.0399741	1.04208	-0.888217	0.0773399	-0.470488			0.923163		1.15817
		-0.0511745	-0.0843307		0.122459			0.364011		0.948787	-0.325321						0.398663	1.1363			-0.679979		0.348612	-0.466195	0.776453		1.82573	-0.171339	-0.0513663				-0.826169	-0.47346					-0.534866	0.195578	1.95545	-0.568899	-0.281157	-0.440646			-0.822803		0.575901
		0.0801735	-0.228451		0.27062			-0.536831		-0.270832	0.0319128						0.415918	0.0188859			1.2428		-0.0567144	0.539225	-0.179103		1.58891		-0.379797				-0.0457304	-0.82583	-0.667711				-0.0613043	-0.196951	-0.360846	2.36588	-0.34022	-0.500959					-0.517384
		-0.335224	-0.152469		-0.738536			-0.331586		2.71747	-0.141469						-0.308882				-0.742497		0.141831	1.71641	0.510693		1.9418	-0.326787	0.196695				-0.0859889	1.23602	1.02151				-0.535192	-0.359467	1.2105	-0.351435	0.214635	-0.209017					0.33003
		1.65584	-0.266651		0.455808			-0.590484		-0.48608	-0.38309						-0.905568				-0.497925		0.187438	1.0845	0.142002		-0.185677	-0.373211	0.567277				0.271501	-0.292062	0.0766987				0.0253191	-0.423283	0.398861	-0.104988	0.363468	-0.529044					0.138042
		0.0613802			-0.528328			1.63439		0.923325	-0.177362						-0.287066				1.3097		0.232031	0.236853	0.413021		-0.185867	-0.844685	-0.057582					0.239982	-0.244592				0.00160133	-0.749098	0.340002	-0.234031	-0.919838	-0.177594					-0.236777
		0.531228			1.156			2.60109		-0.092538	-0.606821						1.26825				-0.317673		-0.065195	0.580449	-0.278201		2.00466	0.306941	-0.144897					0.200493	0.960505				0.636985	0.167939	3.55811	-0.344093	-0.737541	0.997693					-0.554032
		-1.07282			0.874806			2.12447		2.13787	-0.939483						-0.339437				-0.97146		0.804139	0.405772	-0.213474		-0.62299	0.861816	-0.230483					-0.674037	0.303804				2.42746	-0.592733	-0.836978	-0.813454	-0.873988	-0.384652					2.88277
		1.2831			0.285056			0.205476		0.0142213	-0.657016						0.989834				-0.658596		-0.394631	0.147176	0.557726		-0.0634064	0.758849	0.0259848					-0.801348	-0.622296				-0.352214	1.47978	0.0802593	-0.696949	-0.47807	-0.0342289					-0.0391143
		0.670788			0.884815			0.345201		0.266114	-0.180645						-0.921309				-0.578549		-0.20072	1.88265	1.52761		-0.0531282	-0.288672	0.391804					1.77226	0.167138				2.37794	-0.477728	-0.30131	-0.146317	0.641985	-0.928547					0.206463
		0.374228			-0.892338					0.473489	-0.690026						-0.508079				-0.00589124		-0.0882214	0.295659	-0.357876		-0.00979197	1.05616	0.159369					-0.505061	-0.125176				0.117235	-0.145324	0.189528	-0.543632	-0.864947	-0.48381					0.605308
		0.384489						-0.41346		-0.353446							-0.681246				0.746372		-0.618528	1.02512	2.16622		0.207511	-0.71508	0.314398					1.03634	-0.77105				0.762453	0.400146	2.36175	-0.321581	-1.02581	-0.0401202					-0.28997
		-0.429592			-0.200288			0.309346		0.637721	-0.289939						0.600438				-0.805746		-0.0844946	-0.57209	0.213672		-0.346401	-0.419229	-0.301766					1.97546	1.88941				-0.105459	0.309654	-0.555945	-0.338768	-0.340087	-0.961799					1.82949
		0.402383			-0.507871			-0.534178		1.89505	2.17342						0.0761936				0.308575		0.832559	1.70351	0.0279753		-0.467876	1.58756	-0.275837					-0.572235					1.10006	0.0801077	1.64712	0.145854	0.0262201	-0.179919					-0.526824
		-0.417511			-0.632183			-0.367614		0.657168	-0.459798						-0.483773				-0.546505		-0.0661418	-0.683949	-0.234095		-0.373069	0.828076	0.0197111					-0.553726					1.66152	-0.350923	0.110896	-0.428603	-0.543932	-0.191223					-0.196594
		-0.285113			-0.383666			-0.00871029		-0.0330424	-0.230847						-0.513247				0.508611		-0.824477	-0.245762	-0.193039		4.11404	-0.708118	-0.330251					-0.524737					2.06773	-0.359906	0.0648148	-0.740373	-0.171451	-0.418581					0.80341
		-0.506036			1.35797			0.267271		-0.461205	-0.159993						2.064						0.138594	0.267029	1.93685			0.643525	-0.329295					-0.436476					1.81085	0.701414	0.686642	0.476336	0.519673	-0.441234					0.471387
		-0.610493			-0.572674			0.88748		1.47807	1.20646						-0.209202				0.0254562		0.462882		0.329264			-0.336335	0.782589					-0.484939					0.235282	0.89995	-0.869453	1.73529	-0.769052	0.450264					2.13833
		-0.297846			-0.111652			0.938084		0.116088	0.289558						-0.0954396				-0.00983323		-0.164433		-0.320425			1.86296	-0.253842					0.100336					2.11571	0.0110086	-0.574359		-0.554742	-0.429179					-0.819286
		0.393608			-0.329591			-0.469501		-0.100813	-0.113033						0.362662				-0.0116409		0.283198					-0.657906	-0.66117					-0.527761					0.083879	-0.335603	0.410667	1.70296	0.21967	-0.100333					0.0539199
		-0.0658295			-0.593602			0.644307		-0.730731	-0.0927845						-0.664691				0.685574							-0.370807	0.235155					-0.457583					-0.847358	-0.0228122	-0.362411	1.45892	0.324772	-0.467198					0.501606
		0.793496			-0.542007			-0.341977		0.46725	-0.229494						-0.424539				-0.8516							0.623217	-0.628695					1.10733					0.178682	0.945859	1.02935	-0.620558	-0.108344	-0.594237					1.45527
		0.606729			-0.550883			-0.13828		-1.10176	0.563294						2.02963				0.399235							1.04356	-0.0867683										0.626561	-0.234198			0.542926	-0.573858					-0.224194
		0.0658284			0.867285			0.145285		0.090107	1.02134						-0.669315				-0.23034							0.103287	-0.513965										-0.374631	1.14404		-0.374296	1.56532	0.212489					0.573148
		-0.332543			-0.525568			1.90036		0.013018	-0.378236						0.785446				-0.312147							-0.78904	1.95407										0.302167	-0.265476		0.966548	0.0420605						0.762919
		-0.786625			0.342274			-0.0224364		0.300003	1.57821						-0.685183				-0.431843							0.796956	-0.587351										-0.642863	0.737961		2.12012	-0.879727						-0.578981
		-0.165597			-0.519461			1.51893		-0.437905	0.910109						-0.530941											-0.283085	0.39475										-0.713447	-0.0985609		-0.437605	-0.415508						-0.374822
		0.282014			-0.495173			1.80253		0.160645	0.185744						-0.689908												-0.388192										1.2558	-0.383804		-0.181558	-0.506284						0.69487
		1.1971						-0.612986		0.365085	0.184959						0.366803												-0.390973										1.04185	0.67685		0.62287	0.361464						-0.110358
		-0.920863			0.876313			0.316312		0.391094	-0.60031						-0.329671												1.25674											2.28377		0.312228	2.61598						-0.247678
		0.382984			0.499958			0.18184		0.00376914																			-0.249728											0.345652		-0.00896677	-0.39902						-0.908172
		0.0748799			0.606578			-0.388341		-0.543905	-0.388234						0.815732												0.513285											0.0686263		-0.938179	-0.873746
		0.0416401			-0.367741			0.721825		0.733316	0.00444157						-1.01223												-0.0171228											0.000269		-0.366984	0.551443
		0.367485			-0.0915077			-0.441497		-0.321987	-0.312759						0.236441												-0.828975											0.394822		0.567242	-0.629769
		-0.332465			-0.718728			-0.5133		1.69867	1.41628						0.396294												-0.762404											-0.618475		-0.574792	-0.117426
		-0.174851			0.0824193			-0.0175499			-0.437494						-0.533379												-0.582331											3.02875		-0.519615	0.0472693
					-0.341754			0.415578		0.050986	-0.425831						-0.192978												0.639605											0.114764		-0.106088	-0.565195
		-0.685975			1.09334			1.23829		0.976491	-0.00612207						1.82643												0.828077											-1.20832		0.470633	-0.401438
		-0.292421			0.152915			-0.172491		-0.245507	-0.297797						0.281226												-0.361695											0.792558		-0.458928	-0.479463
		-0.151405			-0.764628			-0.37319		-0.483613	-0.180351						-0.272961												-0.319219											-0.32134		-0.445931	-0.241198
		-0.399837			1.76634			0.284903		0.0858472	-0.335815						0.532755																							1.74991		1.07333	-0.496502
		1.0422			-0.341022			-1.09166		0.546143	0.0678133						0.0298766																							1.11211		0.556586	0.00359964
		-0.777741			1.15834			-0.861546		-0.0802649	0.876144						-0.698123																							-0.355904		0.852141	-0.922359
		-0.501992			-0.350889			0.278001		0.922249	-0.437939						-0.405705																							-0.785135		0.997645
		-0.36873			0.272121			1.38743		1.78193	-0.0828063						0.00381375																							-0.733876		-0.377577	0.931824
		-0.138083			-0.887028			-0.446611		-0.455135							0.517246																							-0.136841		-0.713382
		0.577451			0.0417884			-0.786219		1.48101							0.0333814																									0.732699
		2.55579			-0.243771			2.78055		1.05562							1.78875																									-0.50548
		-0.40778			0.449938			1.04794		0.0403399							2.22203																									-0.282468
		2.01462			0.132302			-0.636796		-0.0157668							-0.88737																									-0.21479
		-0.750153			-0.433314			-0.390363		-0.0915801							-0.363156																									0.00419066
		0.891106			-0.28201			0.947361		0.457297							-0.831778																									1.54283
		0.881245			-0.0343538					-0.453667							0.258465																									0.657078
		-0.465935			-0.449566					-0.158203							0.100953																									-0.512872
					-0.289945					-0.635502							-0.00155338																									0.386103
					-0.533214												2.06622																									0.0549971
																	2.0384																									0.672823
					1.92514												-0.629138																									-0.211162
					0.256234																																					-0.0615028
					-0.239618																																					0.628962
					0.265043																																					1.83315
					1.24181																																					-0.130173
					0.37487																																					0.695264
					0.326493																																					-0.423242
					-0.175651																																					0.912629
																																										0.76265
																																										1.25285
																																										-0.469635
																																										1.80803
																																										0.76016
																																										-0.186841
																																										1.17987
																																										-0.0794341
																																										-0.733338
																																										-0.60875
																																										-0.607772
																																										0.258321
																																										-0.0704294
																																										0.400787
																																										1.19735
																																										-0.385
																																										0.0983579
																																										-0.712734
																																										-0.283621
																																										-0.584858
																																										-0.297274
		-0.533028	-0.279264	-0.125607	0.216844
		2.68592	-0.540086	-0.0422903	0.465228
		0.636086	-0.0383399	0.8477	-0.578878
		1.81568	-0.214333	1.17091	0.412733
		1.59622	-0.0927039	0.984469	0.241343
		-0.738687	-0.458745	1.47829	0.900723
		0.199392	-0.126859	-0.527653	2.46204
		0.124707	-0.213145	3.19522	0.337681
		0.445923	-0.649246	1.03913	0.140082
		1.02232	-0.0412712	-0.10246	0.500275
			0.296117	-0.166727	0.0385962
		-0.349773	-0.428083	0.106297	1.6521
		1.26683	-0.376152	-0.157015	0.0649946
		1.05304	-0.501854	1.73499	-0.745146
		2.67555	-0.467294	-0.128922	0.611978
		-0.377825	-0.0868246	0.396832	0.668185
		0.291834	-0.610503	1.41937	0.854377
				-0.135186	-0.42005
		0.373223	-0.334143	-0.8402	0.19646
		-0.446247	-0.582939	-0.648632	-0.775716
		0.866306	-0.605479	-0.521721	0.607851
		0.287539	-0.489477	0.474439	1.29749
		0.0458531	-0.635274	0.645582	-0.942075
		-0.388706	-0.65525	0.110018	-0.256131
		-0.0865985	-0.731769	0.895031	0.192555
		-0.532281	0.412776	0.00397388	1.69973
		0.783641	0.358936	0.308438	0.466554
		-0.33635	-0.428126	-0.0355159	0.318673
		-0.469201	0.330488	-0.709622	-0.120679
		0.390355	-0.347782	-0.772032	1.12097
		0.273709	-0.666369	-0.748845	1.5495
		1.06003	-0.481405	-0.0779828	-0.460657
		1.23829	-0.458509	0.621988	1.28169
		1.79468	0.0606117	1.87263	-0.0705905
		0.203277	-0.262649	-0.55483	-0.166504
		-0.541631	-0.22757	0.632883	2.32724
		0.846711	-0.545641	1.43947	0.109302
		-0.730355	0.150951	-0.740641	-0.111687
		0.257752	-0.69095	0.417977	-0.491878
		-0.192422	-0.752465	-0.669169	-0.50583
		0.547572	-0.848251	-0.112621	0.10774
		0.0851355	-0.446275	-0.541914	-0.227381
		0.607563	-0.442869	-0.457211
		0.141275	-0.58578	0.0979924	-0.665362
		0.918591	-0.264731	-0.356587	1.16759
		-0.483297	0.0206291	-0.715269	-0.0239522
		2.16717	-0.0029808	-0.398209	0.627639
		0.828468	-0.7136	-0.780494	0.791408
		-0.561767	-0.478948	-0.435913	0.87413
		-0.10967	-0.578995	-0.401778	0.218547
		1.03482	-0.776703	-0.320254	0.00779302
		-0.272333	-0.25747	-0.197435	-0.303348
		-0.0227747	-0.157832	-0.405326	-0.0683813
		0.327682	-0.692879	-0.00532334	-0.450616
		-0.576603	-0.609104	0.0250338	2.12127
		-0.415778	-0.364432	-0.208759	0.134934
		0.130915	-0.235068	0.388653	-0.506765
		0.573531	-0.684116	0.580251	-0.114314
		0.442898	-0.724885	0.0623968	0.360048
		0.189562	-0.595179	0.298817	0.116648
		0.574043	-0.514456	0.198498	0.725969
		0.234682	-0.305215		0.0673695
		-0.473253	-0.683526	-0.0702059	0.131714
		1.5077	0.244873	0.079971	-0.616721
		-0.0624562	-0.487679	-0.0120425	0.0646549
		-0.523682	-0.634175	1.04241	0.209484
		-0.310057	-0.561516	3.0151	0.987461
		0.1682	-0.769864	0.439238	0.502403
		-0.425003	-0.38103	1.8176	0.69964
		0.342731	-0.551823	-0.364194	-0.145998
		0.638888	-0.626915	0.609428	0.179328
		-0.386286	-0.780999	1.53004	-0.424732
		0.442051	-0.529705	0.253595	0.698722
		-0.171207	-0.429182	-0.474888	-0.668021
		0.389407	-0.60491	0.126605	-0.00758044
		0.0852366	0.379882	-0.513377	0.167163
		-0.957409	-0.485305	-0.554261	0.213331
		0.741755	-0.442839	-0.777703	-0.0629949
		0.201805	-0.603366	0.485434	-0.740022
		-0.715228	-0.594685	-0.358451	0.0858743
		0.104766	-0.697471	0.407446	1.03133
		-0.108471		-0.589203	0.880362
		-0.0600699	-0.492911	-0.338786	-0.622993
		-0.449987	-0.649469	-0.168242	-0.172846
		-0.135158	-0.598143	1.20613	-0.451647
		-0.553218	-0.455094	-0.515467	-0.357476
		-0.255561	0.138304	-0.32442	-0.791231
		-0.325284	0.0646132	-0.787462	-0.820979
		1.05222	-0.585826	-0.803337	0.108499
		0.951828	0.488614	-0.529985	0.177918
		-0.614831	-0.197983	-0.405425	-0.433285
		-0.409136	-0.256844	-0.422122	-0.807787
		-0.771097	-0.142729	0.493408	1.63163
		0.363441	-0.170983	1.66724	-0.132488
		0.0757174	-0.401849	0.323131	1.49415
		0.0476173	-0.250435	-0.731225	-0.029547
		-0.323258	-0.552821	1.05969	0.181258
		0.723176	-0.545355	-0.808522	0.656687
		0.55035	-0.000913	0.873564	-0.193386
		2.92685	-0.190651	-0.496874
		-0.297757	0.256207	-0.441888	1.07424
		0.269551	-0.426598	0.664136	0.383243
		-0.516523	-0.269851	-0.65414	1.85495
		-0.340551	-0.328097	-0.296931	-0.740825
		0.174149	-0.171782	-0.80272	-0.0586443
		-0.146762	-0.507954	-0.987571	0.610981
		-0.681206	-0.724194	0.870258	-0.122428
		-0.685605	0.466768	-0.589323	1.50466
		-0.766828	-0.543978	-0.616493	0.5184
		0.507465	-0.788565	0.440117	-0.769497
		-0.232066	0.117845	-0.542611	-0.428227
		0.755629	0.118778	-0.429583	-0.448345
		1.56266	-0.670053	-0.0449965	-0.293852
		0.715216	-0.340536	1.3485	1.16852
		-0.374537	-0.307034	0.0505434	0.785161
		-0.601666	-0.694392	-0.450121	0.242768
		0.989409	0.0455696	-0.604651	-0.376761
		0.77003	-0.699997	0.615898	0.265119
		0.137793	-0.661907	-0.15859	-0.356072
		-0.129732	-0.580035	1.8724	-0.100698
		-0.77315	-0.696849	-0.564975	-0.212829
		-0.0206843	-0.505298	-0.954425	0.0698485
		-0.18386	-0.415731	-0.38804	-0.372763
			-0.513848	0.600804	0.201402
		-0.329454	-0.552226	0.244452	2.51496
		-0.203562		1.42076	-0.607659
		-0.672041	-0.282105	-0.122322	0.215088
		-0.240659	-0.530054	2.90068	0.221363
		-0.160757	-0.565894	1.43695	2.29008
		0.272935	-0.646939	-0.110868	0.151295
		2.63623	-0.50944	-0.793263	0.108351
		-0.671509	-0.560611	0.263382	0.893851
		-0.661733	-0.741549	-0.901135	-0.431402
		0.162594	0.404797	0.505034	-0.210994
		-0.619995	-0.468772	0.320217	1.44106
		0.893571	-0.544449	-0.513366	-0.272146
		-0.818327		0.46033	-0.793351
		0.582471	-0.503899	-0.896701	1.03938
		-0.0897976	-0.371113	1.97431	0.342098
		0.118259	-0.919959	-0.590469	-0.803675
		-0.870184	-0.478359	-0.248846	0.611728
		1.89102	-0.510611	0.628752	0.0787706
		-0.804909	-0.682449	-0.323792	-0.392813
		-0.355942	-0.734908	-0.980069	-0.731009
		0.631593	-0.468932	0.4323	-0.673478
		0.153268		0.199199	-0.757255
		-0.149746	0.484128	0.384487	-0.269957
		0.985403	0.0122624	0.709708	-0.426828
		-0.0377657	-0.648932	0.815292	0.119309
			-0.554104	0.865697	-0.0643537
		-0.000414	-0.0284862	0.309305	0.666714
		-0.892958	-0.627056	0.296832	-0.645948
		-0.602878	-0.716286	0.0140881	-0.378415
		4.95e-05	-0.222101	-0.417508	-0.429383
		-0.312864	-0.563174	0.702994	0.137015
		-0.509488	-0.225136	1.31459
		2.4078	-0.607404	0.516486	0.191318
		0.555027	-0.598434	-0.0632283	0.778982
		1.30559	-0.335229	-0.193674	-0.783405
		0.558155		0.171461	-0.422759
		-0.113566	-0.368315	-0.195265	-0.0806901
		0.646563	-0.758673	2.30155	0.34414
		-0.157924	-0.330529	2.35555	0.386919
		-0.180108	-0.718024	0.039186	1.90681
		2.80833	-0.589352	-0.284872	0.304273
		0.418432	0.357556	-0.298626	-0.298165
		1.24175		0.576843	-0.0727413
		-0.0608868	-0.613663	1.09449
		0.0349417	-0.0604023	0.0420068	0.0172893
		0.70003	0.322149	0.752639	-0.0577179
		2.36313	0.0965116	-0.577193	0.10687
		0.112814	-0.642741	1.34483	0.606663
		-0.0370821	0.0349823	-0.296733	0.564519
		-0.263026	-0.510688	0.24227	0.888357
		-0.804455	-0.344455	0.76507	-0.231831
		1.47258	-0.0353419	1.36494	0.601754
		-0.000986	-0.598523	2.29042	0.329094
		-0.0882314	-0.57596	-0.0706144	2.69482
		-0.09952	-0.689787	1.10936	0.0437189
		0.211977	-0.772084	2.62126	-0.00337366
		-0.63573	-0.686511	-0.026895	-0.645037
		0.067705	-0.893217	-0.443286	-0.186902
		-0.429293	-0.475453	-0.735896	0.767657
		0.268871	-0.756297	-0.3943	0.0466586
		1.21578	-0.765378	-0.206453	2.31894
		-0.427071	-0.840227	-0.106423	-0.0145737
		0.934104	-0.540722	1.58941	0.719539
		1.67947	-0.712653	0.0617142	-0.292838
		1.50783	-0.381464	-1.02179	0.268116
		0.362836	-0.160285	0.068152	0.0769595
			-0.28045	0.177377
		0.833828	-0.315623	-0.130025	-0.552706
		1.12972	-0.645554	-0.672695	-0.321252
		0.184365	-0.663709	0.332217	-0.395368
		-0.15324	-0.163956	-0.0510436	-0.474515
		0.129418	-0.734855	-0.907948	1.19543
		-0.414215	-0.750248	-0.314477	-0.432932
		0.510675	-0.481519	-0.620404	-0.344071
		0.174861	0.419838	-0.537957	-0.140679
		-0.157737	-0.781338	0.161595
		1.04487	-0.23043	0.129778	-0.255165
		0.531693	-0.554486	-0.294415	-0.326724
		1.28776	-0.505234	-0.283574	-0.483884
		-0.499879	-0.840451	-0.0519929	0.062253
		0.740137	-0.296833	0.805385	0.00937486
		0.723124	-0.581015	0.0711855	-0.0428989
		-0.292422	-0.594378	0.0111088	0.592089
		-0.320802	-0.283916	-0.251351	-0.273519
		-0.278836	0.0101387	0.93182	-0.585343
		-0.407316	-0.475669	0.495494	-0.792234
		-0.195821		-0.130788	-0.44105
		0.0406303	0.395942	1.16037	-0.620047
		2.24157	-0.545047	0.726186	-0.327102
		-0.354249	-0.843423	-0.48407	-0.288735
		0.908689	-0.681328	0.732065	-0.392163
		-0.00669782	-0.802065	1.8263	-0.151625
		0.569062	-0.891436	1.55075	1.00634
		0.45987	0.148579	-0.793483	0.49343
		0.320826	-0.574084	0.0802211	0.306309
		1.43915	-0.497251	-0.0214346	2.38444
		0.862276	-0.424672	0.0302306	0.189343
		2.3321	-0.543476	0.422638	0.0339424
		0.380074	-0.110254	-0.129738	-0.408785
		-0.281288	-0.210677	1.08499	-1.15537
		0.956148	-0.801268	1.13656	-0.185159
		0.418021	-0.937472	-0.081036	0.89264
		-0.47916	-0.787124	0.166049	-0.109157
		0.273216		0.863566	1.19838
			-0.263848	2.62466	0.607988
		1.62831	-0.163195	-0.338195	-0.664837
		0.129726	0.331791	0.143851	0.84051
		0.319391	-0.679425	-0.551697	-0.864499
		1.76746	-0.428469	-0.243011	1.30097
		-0.0436116	-0.667019	-0.331543	-0.139281
		0.298982	0.111703	-0.322475	0.462403
		-0.659475	-0.451975	0.224057	-0.906647
		-0.830104	-0.585467	1.06384	-0.294716
		-0.756118	-0.348671	-0.0896486	-0.717427
		-0.638077	-0.421018	-0.846457	-0.47124
		0.477987	0.607033	0.593841	-0.43873
		0.247572	-0.0320448	0.163013	0.466388
		-0.451967	-0.305913	0.00287764	2.49153
		-0.309564	-0.289233	0.0342988	-0.477139
		-0.281146	-0.593369	0.59986	0.187915
			-0.682177	1.75814	-0.474982
			-0.536383	0.160972	-0.0623718
			-0.39007	-0.286784	-0.750733
			-0.095257	0.641084	0.11419
			-0.356663	1.7902	2.56995
			-0.289724		2.2587
			-0.399152	1.95788	1.35531
			-0.473053	0.111958	-0.0258925
			0.160742	-0.34527	-0.375431
			-0.827329	0.29928	1.54289
			-0.546977	1.38368	-0.324896
			0.29437	-0.80519	-0.549965
			-0.560078	-0.474672
			-0.237581	-0.295975	1.37403
			0.489082	-0.205958	-0.456526
			-0.695505		-0.337719
			-0.476254		-0.530165
			-0.307918		0.671647
			-0.756516		0.0182688
			-0.420511		-0.593435
			-0.433279		1.10001
			-0.373865		-0.470783
			-0.0363839		1.82293
			-0.594181		0.321795
			-0.486093		-0.564879
			-0.590655		-0.382319
			-0.835173		1.31637
			-0.336681		-0.694375
			-0.0753787		0.271461
			-0.57862
					0.0759852
			-0.385971		0.462343
			-0.530968
			-0.428452
			-0.401862
			-0.485014
			-0.0650821
			-0.152317
			-0.897058
			-0.663996
			-0.598111
			-0.247818
			-0.774199
			-0.660813
			-0.254926
			0.0817196
			-0.201896
			-0.257874
			-0.696556
			0.0825564
			-0.646051
			-0.691514
			-0.489052
			-0.00257127
			-0.337666
			-0.650418
			-0.613662
			-0.157386
			-0.818312
			-0.525538
			-0.559583
			-0.17614
			-0.457094
			-0.656666
			-0.563897
			-0.746165
			0.38711
			-0.384916
			-0.382209
			-0.609436
			-0.801139
			-0.595434
			-0.76266
			-0.919162
			-0.508367
			-0.361625
			-0.4883
			-0.43495
			-0.194634
			0.162285
			-0.813694
			-0.0353231
			0.343037
			-0.628346
			-0.746157
			-0.628285
			-0.742913
			-0.685051
			0.705286
			-0.44162
			-0.787878
			-0.589731
			-0.723402
			-0.577801
	Experiment 3	0.218077	-1.47436	1.04929	0.335421		0.548379	-0.955292	0.424315	-0.175857	0.629561	1.64928	0.407857	0.857672	0.122864	0.34803	-0.219748	-1.22719	-0.320402	0.332173		-0.0159721	0.990546	1.34844	-0.726847	0.257571	0.427551	2.21976	1.40599	0.291743	-0.150786	0.914884	0.546762	1.29272	-0.115273	-1.57561	-0.203227	-0.57636	0.15871	1.53291	0.973133	0.16622	-0.312862	0.217497	1.15027	0.961066	0.643235	-0.425307	-0.589729
		-0.333768		0.690061	-0.793709		-0.708111	-0.00916624	-0.259508	0.590328	-0.305061	-0.028398	1.31174	-0.0496117	0.96928	-0.0895264	1.78803	2.20435	4.22828	-0.528012	-0.325443	0.730552	0.573447	1.63497	-0.523759	0.781149	2.47463	0.175447	0.565334	-0.0292012	0.102867	1.28329	0.758067	1.2518	-0.03995	0.220077	1.04158	-0.354596	-0.432588	0.568854		0.650071	0.553238	0.143006	0.651715	3.52516	0.473106	-0.734341	0.279046
		-0.613394	-0.717342	0.49349	0.221908		0.244058	-0.763806	0.750234	0.0809305	-0.487664	0.165757	0.764956	-0.889488	0.0831709	0.0821898	-0.0881274	0.665949		1.85457	-0.547656	-0.219697	-0.112265	0.642352	-0.81362		0.373663	0.917822	-0.111488	0.882786	-0.857096	0.235631	-0.194415	0.829106	0.306697	0.0938802	0.232575	-0.484389	0.0608532	-0.425756	-0.277064	-0.216164	-0.370234	0.0452736	-0.941766	0.850304	1.1587	1.01798	2.1508
		0.233508	-0.356345	0.476763	-0.153701		0.0137981	-0.207135	0.43944		0.488573	0.322487	-0.0818905	1.90491	2.23477	-0.1087	0.231988	-0.783769	-0.222552		-0.494178		0.483923	-0.192121	0.235103	0.0336778	-0.557021	-0.0145674	2.15912	0.5372	0.247375	1.68897	-0.334358	0.327374	-0.190627	-0.23277	-0.151808		-0.0133689	-0.381375	-0.986739	0.519501	1.31836	0.36038	-0.11562	0.641796	0.598423	0.149599	1.29092
		-0.728956	-0.598289	0.153285	-0.0413476		0.315793	2.64216	0.272251	-0.642667	-0.511484	-0.123944	0.119868	1.02174	-0.432629	0.464559	-0.045642	-0.466939	-0.441758	1.32545	0.294212	2.19832	0.198093	0.615537	-0.100678		-0.0387557	-0.0998475	0.270625	3.4045	0.238621	2.55763		0.258744	-0.328344	-0.222522	-0.532362	-0.414539	-0.517117	-0.257784	2.51933	1.80483	-0.202692	1.29256	-0.172422	1.78941	0.760435	-0.583331	0.457782
		0.306575	-0.669923		0.669569		-0.00336552	1.21256	0.12379	0.470546	0.704911	-0.956685	0.660851	0.428571	-0.15	-0.524741	1.39525	-0.459565	-0.333659	1.99666	-0.415665	-0.664516	0.0202213	2.31912			0.047689	0.650563	0.182356		0.768278	0.687332	0.221905	-0.3763	-0.185118	0.126237	-0.0413095	0.580024		1.54678	0.535743	0.225778	0.873185	0.0496131	0.158904	1.7671	-0.318064	1.36476	0.657402
		-0.103085	-0.817728	-0.967562	-0.392626		0.0908167	0.599541	-0.338661	-0.920125	0.454181	-0.434139	1.82652	0.802408	-0.0401928	0.431532	1.47699	-0.211525	0.162643		0.0742503	-0.977615	-0.158745	2.36741	0.308949	1.86938	0.294325	-0.0266376	-0.257201	0.768188	0.242018	0.408367	0.289391	-0.399374	0.35343	-0.741094	0.278888	0.222093	1.71071	0.448793		-0.35903	1.23012	0.575791	-0.371781	0.912772	1.16154	2.47392	-0.349988
		0.304346	-0.604304	0.41728	0.536207		0.950178	3.70082	-0.500598	0.677157	0.607761	-0.467653	1.28826	1.50503		1.37068	-0.518067	-0.530463	-0.08827	0.20923	-0.618986	-0.893782	0.874051	-0.14978		0.635929	-0.465811	2.4069	-0.745781	-0.355416	0.0348777	2.89377	-0.25975	-0.392156	0.779767	-0.499651	0.40523	0.241188	-0.54089	-0.588659	1.06362	0.664636	-1.08005	-0.827926	1.22709	0.90528	0.672917	4.59483	0.497426
		0.462337	0.896868	-0.331406	0.110483		-0.610031	-0.191816	0.817879	-0.227472	-0.584716	-0.0595728	0.667524	0.632394		-0.367408	0.343658	-0.677159	3.08722	0.369323	-0.145146	-0.777715	0.14424	-0.0204006		0.699745	2.35033	0.47198	0.141712	2.08657	-1.26069	0.259722	0.0972626	0.460589	0.35476	0.140294	0.215934	1.81318	-0.51528	-0.208037	1.06766	0.219092	1.14197	0.248554	-0.726119	-0.678619	0.658569	0.499465	0.446654
		0.0272488	-0.356081	0.0577912	0.431797		-0.11449	-0.405895	1.81208	0.784026	0.457487	0.520745	-1.06624	-0.0200209	0.15701	0.675021	-0.176845	-0.415351	-0.299521	2.05071	-0.613205	-0.658217	0.21749	-0.406732	0.634929	0.151621	0.205048	0.0827545	1.64111	0.200221	0.595759	3.60147	0.157739	1.07103	-0.477925	-0.111062	0.173005	-0.71487	-0.428136	0.525175	-0.455634	1.59376	0.836399	-0.104786	-0.827056	2.31657	-0.391702	0.336409	-0.438935
		0.208003	0.203981	0.14589	-0.124941		-0.330007	0.0973911	0.114631	-0.989832	1.21058	2.44981	-0.311694	-0.454701	-0.381303	-0.722632	-0.488367	0.0786817	2.69178	0.410547	-0.40627	-0.698999	-0.0991882	-0.804697	0.230813	-0.203617	1.16078	2.72679	0.91222	0.80302	-0.42214	1.38005	-0.592139	1.0754	-0.350468	-0.161929	0.93107	-0.455981	-0.376578	0.329805	2.36413	1.74889	-0.779268	-0.872526	-0.0980249	-0.382288	0.408879	-0.665204	-0.179637
		0.176021	-0.665565	0.380291	-0.330006		0.593232	-0.29089		0.123266	-0.412797	0.919712		0.969814	-0.407984	-0.324067	-0.209837	-0.964386	0.269347	0.31747	-0.14566	-0.782649	-0.962195	-1.0605	2.44119	0.0109055	0.200034	-0.24234	-0.117631	2.495	-0.841756	1.0977	-0.119321	-0.655108	-0.0248546	-0.143856	0.13733	0.424117	0.253199	1.24159	1.50914	-0.213396	1.40467	-1.03702	-0.324589	2.79614	0.381423	3.63574	-0.313655
		0.524843	-0.335191		-0.690278		0.363554	2.48233	1.01633	1.1522	-0.169673	1.78144	0.691113	2.19746	0.306681	0.164577	0.890627	-0.198489	-1.01826	1.01565	-0.483116	-0.800811	-0.458902	0.323094	-0.259653	-0.0335182	2.33623	0.874948	-0.851278	-0.200021	-1.01378	0.888228	0.434965	-0.454938	0.291402	-0.415771	0.240221	-0.594015	-0.538988	-0.170059	0.221603	0.365433	0.992599	2.02506	-0.476002	0.468235	0.338676	2.2158	-0.522717
		-0.711917	0.0437927	0.0717897	-0.109046		-0.339762	2.39858	-0.9557	-0.667637	2.21886	0.796402	0.541021	-0.500416	2.36054	0.703985	-0.418751	-0.354979	2.76176	0.089429	-0.834463	2.46131	-0.520015	0.342295	0.580192	0.00167711	0.946528	0.321898	-0.0123045	1.25068	-1.00133	0.274788	0.69277	-0.232816	2.16737	0.783551	-0.28469	-0.152548	-0.327578	-0.262013	0.306347	0.71337	0.280268	-0.25345	0.102568	2.12272	2.93602	-0.153902	-0.0905302
		1.04232	0.31339		-0.60856		0.406557	-0.368047	1.94577	-0.191861	0.529655	0.419073	-0.180736	0.0212942	-0.439403	0.0970381	1.29392	-0.412448	-0.597237	0.189642	-0.384221	-0.791792	0.109309	0.51417		0.487353	0.375931	0.26781	0.671229	1.32386	-0.39196	0.595972	-0.462066	2.82206	-0.0325964		0.919852	0.643475	0.451856	1.05576	0.487929	-0.0257355	0.265015	-0.0989821	-0.186443	1.14862	0.160753	1.83278	-0.197741
		-0.524378	-0.406163	-0.318533	-0.383426		-0.500611	-0.14949	0.969604	0.013863	0.454561	-0.962467	-0.116668	0.652145	0.0682393	-0.267257	2.30087	0.0541899	0.130614	0.611758	0.125353	-1.03535	-0.322509	-0.955049	0.338922	1.31394	0.287516		-0.271321	0.933441	-0.371205	0.807966	-0.586072	-0.233203	-0.402966	-0.317089	1.13816	-0.020666	0.317655	-1.0093	0.279149	0.44456	-0.46105	-0.0322011	2.23524	-0.491145	0.220648	0.121708	0.195395
		-0.0816689	-0.617935	0.247123	-0.749958		-0.107311	1.04133	-0.541467	-0.0717064	1.48238	-0.0546897	0.0322915	3.5322	1.52902	-0.159001	-0.140656	-0.067772	-0.443161	-0.410098	-0.310276	-0.528316	0.151796	-0.465495	0.31073	-0.044586	2.17028	-0.0741247	0.153653	4.57703	-0.199048	1.8756	1.42437	-0.569		0.35284	-0.00545908	-0.209934	-0.132729	-0.832864	0.636189	-0.228835	2.94029	1.26986	-0.742272	0.461857	0.551208	0.929894	0.254482
		-0.196139	-0.657155	0.497701	-0.443256		-0.352813	-0.806376	-0.49673	0.17522	-0.0709949	3.18529	-0.190585	0.864085	0.485672	-0.141185	-0.78012	-0.972611	0.362635	1.0352	-0.565542	0.466295	-0.355423	-0.63851	0.519204	-0.058106	-0.0697724	1.2425	-0.498455	-0.475415	-0.613567	3.40908	-0.111731	0.211178	-0.643127	0.126232	2.93942	-0.681625	1.17375	-0.539649	0.347752	-0.611114	0.0222288	0.0161246	0.278007	0.519323	-0.64875	0.992526	0.689239
		-0.221869	-0.700135	0.291078			-0.218745	0.220506	0.190455	0.391758	0.145137	-0.0208354	0.0696806	0.764476	1.78101	1.44408	-0.661119	0.295152	1.62071	1.19002	-0.508915	-0.792975	-0.247682	1.29149	-0.183168	0.874953	-1.05595	-0.199014	-0.172789	0.71014	0.712904		-0.643657	-0.166421	0.0291899	-0.0447569	-1.08139	-0.318874	-0.0366113	-0.237995	0.729641	0.713484	0.0527133	0.0202637	-0.433306	0.0511039	0.512133	-0.937914	0.694043
		0.184232	-0.385103	-0.479582	0.247083		-0.278141	3.06237	-0.0367144	-0.541624	0.585616	1.66018	0.106967	-0.134409	1.80412	0.167999	-0.218941	1.68928	0.0589333	-0.811436	0.245319	-0.902245	-0.298146	0.116414	0.246829	-0.0111384	0.220816		-0.44263	2.28169	-0.616865		-0.269747	1.98116	-0.236361	2.11481	-1.22176	-0.526207	-0.106576	-0.475107	-0.228137	-0.217165	-0.710082	-0.140239	-0.0165692	0.458628	1.44328	3.64504	1.29313
		0.739605	-0.607753	-0.1538	0.310014		-0.476538	-0.244088	-0.106007	0.4238	1.93043	-0.276588	-0.543877	0.3527	0.365506	0.236569	-0.482748	-0.236217	0.0778318	0.130494	-0.539597	-1.02145	0.689097	-0.00900389	0.430234	-0.383768		0.178107	0.326762	2.10649	-0.581349		0.194599	0.449606	-0.414739	0.0884465	0.469446	0.124891	-0.178629	-0.813521	0.159533	-0.206769	-0.0215173	0.127422	1.65084	2.19975	0.836321	1.33398	-0.0700957
			-0.689159	-0.379526	-0.522495			0.454372	1.78968	-0.911327	0.351375	3.07013	0.337613	1.05489	0.255769	-0.62523	1.7854		1.17006	0.325392	0.701291	-0.448577	0.120909	0.288443	-0.0582542	-0.0393698	0.257722	0.867015	-0.439739	1.06917	-0.719897	1.44024	0.446888	1.94334	-0.286248	-0.165546	1.50464	1.7193	-0.477874	0.256729	0.858215	2.26827	0.0839869	0.715463	-0.236463	0.474463	1.01855	0.401039	-0.225426
		0.436467	-0.342903	0.234379	0.108922		1.11893	-0.599001	-0.343778	1.53546	-0.305199	1.79903	0.0259049	1.15533	-0.425302	-0.482548	1.68764	1.26069	0.0109633	-0.257246	0.41747	-1.09849	-0.387112	-0.172155	0.789088	0.146226	1.18339	-0.621194	-0.377654	0.193483	0.837829	1.02916	-0.172711		0.302842	-0.573362	0.764578	-0.510496	-0.601185	-0.824951	-0.215241	-0.257177	-0.591325	-0.871871	-0.436028	0.528724	1.27394	2.61877	0.0171029
		0.154749	-0.364429	-0.187016	1.90513		0.280302	-1.06114	2.29725	0.220962	0.768291	1.23991	-0.720293	-0.44809	-0.920103	0.232248	-0.234873	-0.403439	0.00266813	0.335041	-0.402503	-0.905002	-0.508563	-0.0513044	-0.152933	-0.500096		0.386833	-0.254896	-0.410345	0.0644742	1.73715	-0.683403	-0.187354	1.21105	0.556979	-0.283703	-0.621648		-0.601713	-0.191866	-0.325032	3.17727	-0.354013	-0.234208	0.582592	1.24286	0.149949	0.582271
		-0.056995	-0.465537	1.04273	0.0158987		0.259705	-0.292401	0.421507	1.30913	0.10168	-0.505517	-0.179421	1.0987	-0.102215	-0.896021	0.343607	-0.12286	-0.167682	0.0377929	0.332812	-0.419747	-0.349947	-0.787931	-0.225361	-0.234508	0.927465	2.43546	1.62385	-0.447478	-0.585253	3.24122	-0.436547	-0.212373		0.428114	0.209098	0.516141	-0.222159	-0.0995002	0.576075	-0.475818	1.51671	1.30348	-0.65092	-0.0824227	-0.437653	1.79998	0.608022
		-0.524566	0.147469	-0.487694	0.116253		-0.252157	2.11927	0.0469987	0.883026	-0.701276	0.57554	-0.310616	-1.09043	1.44831		-0.257711	0.635157	1.48397	-0.00313117	0.144545	0.509746	0.157656	0.121233	-0.0992884	0.0185583	0.710768	0.452782	0.0964509	0.510628	0.0685992	4.09143	-0.00924247	-0.449194	1.05103	-0.225819	-0.523304	-0.324919	-0.39159	0.948994	0.629023	-0.524899	-0.761767	-0.671319	0.039422	0.609122	2.58538	1.05151	1.08475
		2.08381	-0.395688	-0.616219	0.0971793		0.182451	-0.131735	-0.0429485	-0.0793946	-0.534125	0.61422	0.708347	1.42897	0.930635	-0.904902	-0.454067	-0.964625	-0.190036	1.05192	-0.254074	-0.0867849	-0.522989	0.0153467	0.203108	-0.168585	-0.0906262	-0.59256	-0.318694	0.100042	-0.557041	0.949179	-0.892435	0.380432	-0.30642	0.109426	2.52525	-0.12166	-0.646452	-0.403002	-0.0842466	-0.220028	-0.236877	-0.156913	-0.119933	0.340064	0.0573521	0.0336905	-0.199271
		0.94179	-0.301025	-0.353707	-0.580132		0.153889	-0.213609	-0.424388	0.301579	-0.17008	0.536384	-0.0617793	0.302873	-0.451544	-0.114193	-0.312997	0.760313	2.22797	-0.299092	-0.409472	0.540118	-0.411244	-0.254313	1.50572	-0.173965	-0.375055	-0.100141	0.33085	0.506416	-0.727238	-0.0646916	-0.604525	-0.333687	0.594312	-0.575854	1.23179	0.222589	0.117816	1.13161	-0.752915	0.626226	-0.104073	0.0476128		0.144918	0.32835	-0.296679	0.353793
		-0.183665	-1.02015	-0.19584	0.498917		-0.359074	0.164389	-0.00711925	-0.18406	-0.825825	0.468486	0.807576	1.13586	1.94079	-0.257756	-0.551692	-0.902594	0.256103	0.574587	0.270601	-0.750633	-0.0914097	-0.0430063	-0.886114	-0.271101	1.42274		1.13808	-0.488357	0.488268	-0.394888	-0.0533104	0.0422228	-0.376905	-0.458175	2.18188	-0.539688	0.0149952	-0.0229742	0.0115351	-0.118644	-0.0146634	-0.55405	0.909485	-0.45653	-0.217521	-0.859278	0.751113
		-0.346533	0.394103	-0.484664	-0.151639		0.00130724		0.322217	-0.0517575	-0.250212	1.01895	-1.33856	0.68416	1.42281	-0.602406	1.85458	-0.608357	-0.655896	0.376842	-0.271725	0.0688999	0.453151	2.11579	2.02868	0.463889	0.325286	-0.0952227	-0.429085	-0.226859	-0.343609	0.645859	-0.0917809	-0.473114		-0.0418727	0.47675	0.411323	0.0128649	0.0469493	0.0304534	0.6698	2.27128	-0.0416116	-0.650926	0.201201	0.7795	0.433771	-0.464105
		0.109813	-0.288284		-0.279421		-0.70101	-0.337853	-0.108633	0.376869	-0.224298	0.378328	-0.290682	-0.0363219	2.85514	-0.725765	-0.120105	-0.473921	-0.384468	0.63343	1.35747	-0.592875	-0.114947	0.384365	-0.201368	1.87134	-0.420052	0.206175	0.55021	0.202635	-0.316825	4.40563	-0.525751	0.135161	0.0129157	-0.0673626	0.748847	0.733481	-0.583409	1.54566		1.50674	-0.0229219	-0.276166	-0.647751	-0.467238	1.66104	-0.337989	-0.444944
		-0.560967	-0.642234		-0.326745		-0.296064	-0.335023	0.426431	2.26919	0.351012	-0.603649	2.01688	-0.550201	-0.990248	-0.658995	-0.615341		-1.02683	2.32283	-0.686796	-0.721289	-0.340578	-0.902725	0.385876	0.734562	0.145093	-0.0786845	0.171776	1.04327	-0.516796	0.162663	-0.895655	-0.983084	-0.353614	-0.651235	0.744632	0.127367	-0.321088	-0.302786	0.712624	-0.382037	0.532235	-0.198578	0.518839	-0.669065	0.0178426	-0.887665	0.975918
		-0.564407	-0.541024	-0.0743717	1.45496		0.764561	-0.376112	0.628066	-0.692311			-0.00769241	-0.262455	-0.712878	-0.782426	-0.660467	-0.342677	1.45247	0.921845	-0.462338	-0.989804	-0.393531	-0.845007	-0.789876	1.69647	-0.106509	-0.0464876	-0.52066	1.74131	-0.471547	0.580819	-0.547165	0.719449	0.528028	-0.00182534	2.59346	-0.536765	0.485491	-0.160615	-0.164521	0.0305254	0.534074	-0.213542	0.101678	0.491949	-1.06011	0.874816	-0.500471
		-0.233898	-0.389323	0.151337	-0.115406		-0.862017	2.14197	0.341366	-0.300888	0.0971708	-0.706212	-0.285019	-0.580323	-0.0983369	-0.740473	-0.197143	0.329842	0.366531	1.08109	-0.110536	1.4474	0.527723	0.830947	0.249638	0.719907	0.283563	1.04998	0.665708	-0.762422	0.712811	3.16243	-0.933179	-0.00571178	0.0423075	-0.157448	-1.22451	-0.508502	-0.0521189	0.101279	-0.572665	-0.521741	2.00219	0.291971	-0.492475	0.190901	-0.312037	-0.338573	0.342907
		-0.0579112	-0.622362	0.190915	0.0402295		-0.628488	-0.854613	0.558929	-0.734588	-0.220705	0.449038	0.382122	-0.0518634	1.78837	0.659208	1.34795	-0.750484	0.540459	-0.508475	-0.442926	0.165052	0.735212	1.65437		0.818143	1.47398	-0.747882	0.389704	-0.277846	-0.207712	-0.0808091	1.13759	-0.574865	0.840205	0.867859	1.33208	0.087478	-0.223383	-0.121794	0.304496	0.121687	0.530982	-0.227151	-0.633419	0.447207	0.625899	-1.03693	0.0952495
		-1.04092	0.0128353	-0.267217	0.329568		-0.233511	0.407332	-0.923259	-0.370189	0.0365407	1.07878	0.337714	1.85322	-0.351476	-0.759996	1.25409	0.267893	2.88715	1.51573	-0.254417	-0.633477	0.425111	0.479516	-0.352433	1.59624	-0.363356	0.680951	0.172645	2.08623	-0.849738	1.37342	-0.704727	-0.877299	0.0610014	0.513553	1.75898	0.48154	-0.508703	1.62135	1.72513	-0.0506451	0.06064	-0.581236	0.0499195	0.545066	-0.0223728	-0.189492	0.143462
		-0.508833	-0.577302	-1.10334	0.051399		-0.380086	0.616504	2.81391	-0.230035	0.200524	0.0639095	0.0374837	1.35771	-0.466151	-0.588639	0.636773	0.0588853	0.76503	0.32725	-0.178779	0.175161	0.466407	0.163832	-0.128803	-0.287461	1.24117	0.538377	-0.394909	-0.67116		2.16289	0.0458114	-0.175188	-0.692749	0.0303758	-0.339717	1.19667	-0.437163		1.06501	-0.950314	-0.0326035	0.276575	0.242065	2.7016	-0.225696	2.93525	0.0283175
		-0.884809	-0.744279	-0.939468	-0.997201		-0.1617	0.160949		-0.987314	1.38575	3.26075	-0.0188887	0.119727	-0.83724	-0.549597	-0.117515	-0.145134	-0.324366	0.731462	0.382003	-0.983269	-0.378357	0.236738	-0.259047	0.531605	0.535236	0.479214	1.39505	-0.942709		-1.07546	-0.556251	-0.550504	-1.12767	0.790558	-0.0532525	-0.363002	-0.0539683	0.871879	-0.453392	-0.835274	-0.371078	-0.719138	-0.826067	-0.61177	-0.357672	1.11657	0.169611
		-1.00997	-0.448232	0.188271	-0.198669		-0.68109	-0.250476	1.83185	-0.986678	0.081522	-0.831589		0.512298	-0.48426	-0.261392	0.5057	1.25395	1.08334	-0.39265	-0.243819	0.686372	0.160733	-0.0472499	-0.431828	2.00684	0.50559	1.71621	0.567918	0.458687		0.625021	0.414669	0.777485	0.964163	0.126085	0.742627	-0.0967276	0.37388	-0.548568	-0.0988211	0.39875	0.816659	0.154104	0.181677	2.41185	2.24238	-1.40214	-0.412673
		-0.325265	-0.728318	0.0842029	-0.890263		-0.4434	-0.727435	-0.264978	-1.03868	1.67946	0.753177	0.702611	0.754004	0.345334	0.487092	-0.695828	0.280618	1.37861	-0.0892554	0.834734	-0.583152	0.150958	-0.0568425	-0.175994	0.0516037	0.344198	0.632483	0.31856	0.445908		2.4998	-0.502529	0.12693	-0.0768846	0.89093	-0.295328	0.176992	0.342748	-0.364505	1.69904	0.0454825	-0.78835	-0.372679	-0.25477	-0.193841	0.104565	0.625832	0.3061
		-0.145084	0.103737	0.429822	-0.175382		-0.61806	-0.485322	0.825375	-0.327638	0.0730715	0.595345	0.552755	1.26073	0.261173	-0.357372	1.26759	0.294999	-0.200254	-0.313524	0.23685	1.06378	-0.402817	-0.377863	0.278021	-1.06532		2.46218	0.171102	-0.0435851		0.614765	0.836004	1.87285	0.447193	0.885727	0.312181	0.717616	-0.308271	0.138493	0.421507	-0.132983	0.31814	-0.777669	-0.440469	0.134691	-0.659737	2.02649	0.658701
		-0.319148	0.43274	-0.288988	0.265167		-0.189353	0.0853365	-0.472701	0.808958	0.386252	-0.0361356	-0.104332	0.977203	-0.162725	-0.832661	-1.09641	-0.933393	-0.162935	-0.186161	1.09633	-0.632908	0.271164	-0.717249	0.428687	-0.483529	-0.451327	0.824193	0.6787	-0.241415		1.65378	-0.300864	-0.145734	-0.123916	1.61321	-0.126513	0.375982		0.471374	-0.243903	-0.640112	0.150857	-0.799917	-0.6796	-0.991804	1.21513	-0.360734	0.771421
		1.45733	-0.0766432	-0.0673061	-0.746606		-0.408336	0.437907	-0.639777	0.0599525		-1.3003	0.108501	3.02234	-0.512219	-0.610347	0.743249	-0.526473	-0.643736	0.469884	-0.450196	-0.19281	-0.0248941	-1.08695	-0.0960471	-0.0416511		-0.233724	-0.108332	1.16079		0.853218	-0.400293	-0.0802176	0.0806976	0.186898	0.641783	-0.40535	-0.245477	-0.583854	0.687062	0.322868	2.24628	-0.69024		0.98131	-0.478549	-0.134132	-0.325306
		0.499009	-0.0647763	0.348132	0.408123		-0.826563	0.150205	0.816759	1.35309	-0.597227	-1.22373	-0.222182	-0.139603	-0.952289	1.31049	-0.549081	0.231316	1.46627	1.37999	0.138538		-0.52883	0.319666	-0.180727	-0.364588	0.628201	0.117891	-0.245834	0.360573		-0.267737	-0.569793	-0.113406	0.402545	-0.37508	-0.999523	0.164535	1.49765	-0.347053	0.536317	0.262009	0.0116692	-0.131312	0.422742	0.101983	0.641923	0.499716	0.117799
		0.333387	0.45616	-0.40365	0.0905415		-0.783869	2.3505	0.14115	-0.819121	-0.284196	0.469392	0.232898	-0.3313	0.0298591		-0.795225	0.595982	-0.662071	1.38074	-0.71717		0.0215441	2.1758	0.201753	0.594955	0.409152	-0.139397	0.216555	-1.1173		1.93378	-0.693699	0.040893	0.379537	-0.757659	0.544802	-0.539047	-0.0237436		-0.158647	1.19635	-0.110897	0.225676	0.0381317	0.231495	1.91322	0.390019	-0.425533
		-0.196483		0.157663	0.0702749		1.26987	-0.0362513	1.73964	-0.0645928	0.413544	0.482427	-0.170388	0.264353	1.03652	0.908276	0.114141	-0.551523	0.196685	1.38492	0.484611	-0.0777556	-0.706786	0.316028	0.696188	0.313122	0.0848396	-0.20334	-0.414961	-0.520702		0.904363	-1.02297	0.132051	-0.114066	0.369632	0.315783	0.582033	1.638	2.25035	-0.632333	0.562064	-0.715218	1.94638	-0.385109	1.65269	-0.244697	0.966327	-0.395342
		-0.070745	-0.0479742	0.144446	-0.0455107		0.580958	0.581358	0.0863882	0.400629	-0.42392	2.23186	0.401629	0.477807	-0.52289	1.74264	-0.0399641	0.128295	1.37167	-0.098152		2.00963	0.703708	1.55583	0.617824	-0.438565	0.995994	0.575199	1.12184	0.849707		3.02022	-0.386824	-0.491035	0.903809	-0.526541		-0.194803		0.876325	0.896824	-1.0701	-0.498889	-0.238465	0.605559	-0.757791	0.44422	2.1928	-0.523769
		-0.33887	-0.717029	-0.630083	-0.47951		0.613672	-0.0277076	-0.0215441	-0.0910426	-0.0883999	0.277102	-0.0863586	0.532643	0.279825	-0.53108		0.379644	1.46043	0.382945	-0.630295	0.619248	1.38089	0.455517	-0.0554421	0.242936	0.978523	1.39963	1.81143	-0.623288		0.664882	-0.737226	-0.461936	0.0913419	-0.954154		0.358185	-0.152325	0.424441	2.23065	0.378286	0.185849	0.0985106	0.351999	1.64862	1.03225	1.98383	-0.441861
		2.21672	-0.869125	-0.0136851	0.222978		-0.543325	-0.371333	-0.924573	0.191878	-0.45066	-0.386776	0.498529	0.502857	2.03828	-0.2989	-0.15719	0.226111	-0.728239	0.570291	-0.517505	1.8354	-0.439549	1.80291		-0.71408	-0.777659	0.312252	0.906764	2.0476		0.4007		-1.2544	-0.0386159	-0.673543		-0.400896	-0.384056	-0.179894	-0.471302	0.277275	3.0241	0.155726	-0.315838	-0.349973	0.334383	1.56586	-0.10743
		-0.0600923	0.244021	-0.77448	-0.521027		1.89179	-0.629444	-0.0394347	-0.398417	-0.570307	-0.51009	0.146071	0.364885	-0.31729	-0.4338	1.65171	-0.634733	1.19883	-0.545176	-0.0588754	1.43875	-0.602364	1.06132	2.1584	-0.642944	0.213352	0.473296	-0.700887	1.78005		0.345042	-0.727662	-0.0771895	0.800601	0.129691		1.13851	0.29184	1.42854	-0.312914	-0.284141	1.43361	-0.0324947	-1.02666	-0.759391	1.45612	0.14032	0.150205
		-0.796933	-0.558926	-0.558982			0.142632	0.217169	-0.533731	0.0533005	-0.516491		0.599539	1.27113	2.51959	-0.588119	-0.584202	-0.453199	0.0839276	0.409498	-0.754171		0.614575	0.598033	-1.01454	-0.15237	-0.195638	0.460243	-0.646863	-0.518667		1.57534	0.349456	0.0870644	1.07859	-0.645469		0.52565	0.177614	-0.927443	0.109341	0.443151	0.674449	0.240756	-0.740747	0.572182	-0.245088	0.696102	-0.223465
		-0.466508	-0.460019	-0.46249	0.227469		0.275213	0.308243	-0.365602	-0.581556	-0.548519	1.4145	0.0173542	0.0676336	0.572505	0.507057	-0.192494	-0.562461	-0.000683	1.40325	-0.561718	-0.611602	0.0161782	-0.27357	-0.455408	-0.994976	-1.11391	0.00945281	-0.397284	1.10293		0.175401	-0.446212	-0.564789	0.112306	-0.41793		-0.173159	1.68045	-0.66695	0.705495	0.413539	-0.271238	1.33875	-0.384681	-0.182324	-0.34483	0.240171	-0.164922
		-0.0608899	-0.253392	0.212297	0.203526		-0.319855	0.457387	0.0478965	0.0303969	-0.622249	0.107214	-0.522913	0.658094	0.323114	-0.49063	1.96032	-0.364512	-0.374023	0.399909	-0.151573	-0.568091	1.47861	-0.0205884	0.274338	0.292417	0.218945	0.0184115	-0.575804	0.564522		1.23092	-0.272874	0.115285	0.178555	-0.00786181		-0.614942	0.603474	-0.172871	-0.718868	-0.219082		0.146681	-0.905797	0.776616	-0.778224	0.139317	0.380031
		0.512972	0.49435	-0.700436	-0.12132		-0.630089	1.69695	0.470752		1.70552	0.258548	-0.30736	-0.0534685	-0.29397	-0.45066	1.69042	-0.325015	-0.841825	-0.0964989	-0.650846	0.202943	-0.846865	0.420685	0.14811	1.5731	0.0353591	0.408884		0.292893		0.337427	0.669792	0.743806	0.794316	0.426003		-0.747206	-0.235853	0.846555	-0.560717	-0.557571	1.61975	0.0498066	-0.880751	-0.152016	-0.542084	-0.298653	1.43754
		0.0260263	-0.659403	1.86314	0.525344			-0.499193	-0.456162	-0.600701	-0.49577	0.509653	-0.353773	-0.466936	-0.454486		-0.315571	-0.256069	3.69558	-0.355128	-0.139934	-0.675529	-0.283809	0.164357	-0.33422	-0.896771	-0.636698	-0.837573	0.404009	1.72382		1.01533	-0.693734	-0.0819964	0.0867595	-0.427833		-0.138401	-0.537736	1.24887			-0.494933	-0.355997	0.475467	-0.551619	-0.444946	-1.201	0.873197
		-0.948775	-0.952581	0.0878253	-0.372426			0.318723	-0.172202	-0.258418	0.470602	-0.481146	-0.556827	1.89845	0.00957704	-0.562087	-0.678023	0.171712	3.58712	0.430191	-0.644468	-0.638189	-0.146188	0.0483991	0.173704	-0.184719	0.968158	0.203516	0.816135	1.73311		0.846915	-1.00108	0.455422	-0.0385736	-0.153771		0.998763	-0.292941	0.73365	1.45405	-0.512063	-0.0252414	-0.80529	-0.676233	0.84416	-0.168642	-0.00125219	-0.671743
		0.0543283	-0.249263	0.211823	0.364576			1.06019		-0.522967	0.307671	1.4625	0.585354	0.183333	0.719341	0.193534	-0.873599	2.05427	2.12444	0.0606076	-0.584673	0.42841	0.0225196	2.62816	-0.402481	0.234083	1.45358	-0.575965	0.134917	4.07265		4.84458	-0.77413	-0.349575	0.000964	0.370937		-0.143457	-0.840731	-0.844391	-0.0979049	-0.00896577	-0.36554	0.158363	-0.666494	-0.573472		-0.641895	-0.543877
		0.113348	-0.850995	0.293718	-0.477128			0.314916	-0.154877	-0.412108	0.509811	-0.590454	-0.621194	-0.374428	-0.0892483	-0.142545	0.799898	-0.174216	-0.300358	1.4777	-0.0614038		-0.581632	-0.546976	-0.245399	-0.0268747	-0.448152	-0.149417	0.568541	1.75406		0.0919701	-0.32405	1.87108	1.90429	-0.421137		-0.0309419	-0.926434	2.21148	0.237228	0.569628	-0.377583	-0.414789	-0.594099	0.531533		-1.04278	2.23452
		-0.247977	-0.930258	0.618562	-0.671587			2.42019	0.888676	-0.291796	-0.619087	0.00548732	-0.341733	0.00236885	1.96361	0.147131	0.412698	0.358087	-0.405459	0.104133	-0.0960923	0.504852	1.7194	0.804428	0.225562	-0.143215	0.0128099	-0.0927861	1.38027	-0.840191		1.42227	-0.356371	0.118375	1.79958	-0.165692		-0.508525	-0.506973	0.646737	2.02528	-0.449779	2.81657	-0.851092	-1.00347	-0.834099		-0.85713	0.65439
		0.0626489	-0.819175	0.579736	-0.249969			-0.313316	-0.219301	-0.325245	0.95475	0.454886	0.209273	-0.0420309	-0.323673	-0.975745	0.241275	-0.400056	2.75045	3.21206	-0.123083	-1.03263	-1.07129	0.299294	0.775088	-0.517647	0.275939	-0.526147	1.54297	2.15647		0.20545	-0.554325	-0.601418	1.45028	-0.523123		-0.477786	-0.262851	-0.498776	0.977626	-0.177168	-0.33894	0.69028	-0.0542859	-0.368233		-0.977944	0.336502
		0.758855	-0.697176	-0.224239	-0.0918671			2.34298	-0.155898	-0.648932	-0.0804477	-0.478269	0.96777	2.01466	-0.385562	0.138571	-0.22173	0.761318	-0.627349	-0.317386	-0.223276	-0.756137	-1.00282	0.915477	-0.476147	-0.682233	0.495791	-0.496562	1.70631	-0.259294		-0.372768	-0.557545	-0.624335	2.33292	-0.288661		0.225555	-0.50555	-0.0574834	0.871171	-0.252397	-0.207595	-0.207049	-0.0627759	-0.671487		-0.70231	-0.271866
		2.25325	-0.740314	-0.653762	-0.118651			0.42749	-0.333172	0.381743	-0.171338	-0.281448	0.621868	1.09557	0.284434	-0.655155	-0.0321461	-0.164936	-0.0344881	-0.188465	-0.476065	0.116367	-0.173433	0.656101	-0.689256	-0.149245	0.448457	-0.443469	0.265623	-0.864068		-0.404877		1.76612	0.605793	-0.154267		-0.202706	-0.840925	-0.219644	1.97771	0.35632	-0.179776	0.0867214	-0.478477			2.11906	-0.408783
		0.53092	-0.694216	-1.16862	0.0486235			-0.521059	-0.0439635	1.0122	-0.118601	1.50128	2.6598	0.448138	0.498085	0.93499	-0.621733	-0.210777	-0.189029	-0.298383	0.167522	0.607202	-0.800877	-0.485202	-0.221009	-0.418732	-0.103843	-0.174734	-0.699607	0.876511		-0.827936	-1.07943	0.490294	0.281923	-0.63193		-0.417769	0.0124852	-0.0670562	0.170701		-0.231696	0.619611	-0.302378			0.49228	0.0532511
		-0.640569	0.412764	-0.535801	-0.233301			0.989122	-0.258665	0.632655	0.41257	-0.676833	-0.0216133	-0.308464	0.347933	1.09957	-0.038839	1.98454	-0.684633	-0.577062		0.221744	0.607041	-0.490559	-0.555224	0.192403	-0.0975548	-0.238924	2.72419	-0.219751		-0.204832	-0.186582	0.386752	2.00005	-0.13369		1.96458	-0.173743	-0.413489	0.91321	0.125525	-0.677206	-0.130219	-0.843488			-0.415733	-0.354129
		-0.938813	-0.388287	-0.434762	-0.378633			-0.17429	0.280531	1.04657	-0.157747	0.0923146	0.643825	-0.232506	-0.755091	-0.289954	-0.875234	-0.925447	-1.01731	2.54005	0.575066	-0.443136	1.0811	-1.03494		0.13693	0.786306	-0.367861	1.01469	1.14521		1.27972	1.52285	1.48615	-0.694478	-0.591686		0.0396408	-0.313314	1.56336	1.39473	-0.440355	-0.548673	0.411135	0.139279			0.0746823	0.055284
		1.72855	-0.715756	0.141585	0.130215			0.0871858	-0.460918	-0.160129	-0.827165	0.102198	-0.961774	-0.132955	-0.620068	-0.492193	0.358151	0.262215	-0.342046	-0.497336	-0.189981	-0.918628	-0.45615	0.738511	2.08049	-0.602711	0.0304718	0.909845	-0.214209	3.03319		0.166787	-0.348705	0.0234584	-0.0144249	-0.956804		-0.309287		0.336555	0.862339	0.0729318	-0.747328	0.469752	0.909101			1.26435	0.57858
		0.0913377	-0.669346	0.0143896	-0.0802049			-0.747913	0.737054	-0.338596	0.423846	-0.28756	2.66858	-0.323697	-0.8795	-0.784812	1.34867	-0.0552868	-1.11266	0.29709	-0.398022	-0.973301	-0.677683	1.11166		-0.561523	-0.233731	-0.522991	-0.395587	1.78055		1.74474	-0.786049	0.435349	0.0192289			0.366648		-0.569648	0.538566	-0.129852	3.63858	-0.22258	-0.130412			1.08674	-0.093547
		0.0684425	-0.501314	-0.00525015	-0.132413			-0.478574	0.109292	-0.19266	-0.398503	0.199956	0.606214	0.872525	0.632346	-0.130573	-0.589645	0.883142	-0.636182	1.29895		-0.974075	-1.0065	0.758732	0.301506	-0.704691	-0.382835	0.492636	-0.631273	-0.300905		0.247265	-0.702251	0.0386922	-0.373403	1.174		-0.426425	-0.31109	-0.400615	1.66408	-0.252755		1.14301	-0.265742			0.463096	-0.601685
			1.37509	-0.287924	0.221847			1.98723	-0.516892	-0.0292266	0.323104	0.0945422	-0.549371	0.0658238	2.86197	-0.244432	-0.9535	-0.171746	-0.849934	0.174214	-0.526859	-0.672453	-0.27219	-0.252565	2.40652	-0.790112	0.169635	-0.733392	0.30571	2.09425		1.0216	-0.0625656	0.261042	0.312918	-0.0291321		-0.490637	0.726825	-0.224977	0.0745002	-0.406407	0.445547	-0.303446	-0.546597			0.51764	0.0497402
		-0.383834	-0.86851	1.0175	-0.189584			1.10905	-0.03971	-0.170281	-0.344215	-0.164826	-0.622532	0.420736	-0.971041	-0.742307	-0.702535	-0.459337	0.170995	0.342094	-0.0166412	1.34997	-0.872773	0.466995	-0.398728	-0.459605	-0.725573	-0.448375	0.408354	-0.936989			-0.792239	0.212306	-0.160367	-0.44996		0.0251581	0.24976	-0.798151	0.584159		0.892404	-0.220701	1.20186			0.936539	-0.53427
		-0.398255	0.290754	-0.617992	-1.06221			-0.474757	0.258299	0.106559	1.00417		0.801412	-0.892908	-0.308759	-0.287098	-0.143116	-0.799549	0.0381543	0.0688392	-0.345434	-0.884725	-0.354936	-0.253178		-0.254003	2.30981	0.535347	0.837665	0.0203117			0.89021	0.322076	-0.309012	1.08567		-0.349213	-0.118111	-0.74216	0.216294	-0.758408	3.92243	-0.178615				-0.637063	0.15522
		0.0902365		-0.394789	-0.419171			0.123234	-0.172613	-0.658043	-0.0976212	1.0215	1.866	1.58035	0.160567	-0.407414	-0.491412		-0.848771	0.936667	1.01691	-0.678893	-0.638745	-0.208296	-0.718929	-0.987692	0.73369	-0.356104	-0.249573	-0.815777			1.14983	1.54099	0.467454	-0.824679		-0.233774	-0.69316	0.904128	-0.878944	-0.0462335		-0.252184	0.00900248			0.749003	-0.450933
		-0.465712	-0.780216	1.18225	0.42223			-0.248269	0.335246	-0.400168	-0.73295	0.0832062	-0.165212	0.0276865	0.125943	-0.188198	0.330157	-0.548194	0.343928	0.447762	0.290036	-0.585846	-0.690976	0.460634	0.944927	-0.701005	2.61515	0.169311	-0.473853	0.0459992			-0.618799	0.437934	-0.451147	-0.167783		-0.938343		-0.00548308	-0.865518	0.0124823	0.74668	0.372977	1.93119			-0.716474
		0.131494	-0.305248		-0.303043			2.75771	-0.675621	0.423256	2.14708	0.877262	-0.548915	1.47272	1.5647	-0.471261	-0.437695		0.117347	-0.0787974	-0.379195	-0.473345	1.89944	1.24196	0.15194	-0.409371	-0.836678	0.90195	-0.263973	1.86453			-0.0637571	-0.550568	-0.0202411	-0.271346		-0.320256	-0.0760502	-0.859749	1.05292	-0.0251313	0.147724	-0.961589	0.516781			0.146538	0.496462
		-0.457839	0.859103		-0.590308			-0.00146394	-1.03507	0.153725	0.991611	-0.0890902	-0.796103	-0.0606132	1.22829	-0.415994	0.334673	-0.582962	0.50776	-0.245547	-0.563957	-0.794489	0.0544299	0.170557	0.778459	-0.269878	-0.0747684	-0.0195084	1.56686	-0.660296			-0.700796	-0.352048	1.22728	-0.255977		0.300364	0.286755	0.116506	0.618984	-0.855698	-0.67899	-0.343879	-0.212306			2.05667	-0.293136
			-0.928248		0.284763			-0.336291	-0.377672	-0.373011	-0.0474123	-0.532143	1.86922	-0.355963	-0.054053	0.861052	-0.0182788	0.100723	2.47714	0.436234	-0.439993	-0.29924	0.557436	-0.248224		-0.557384	0.0189932	0.0384239	0.261792	-0.458212			1.12989	2.89826		-0.372642		-0.59435	-0.210904	-0.040389		-0.0699968	0.753673	-0.587716	-0.0562821			0.301303	-0.773696
		-0.331924	-0.0377195	0.0118852	-0.3702			1.23589	-0.111861	0.294387	0.952347		0.0350302	-0.188606	0.939609	0.488226	-0.850372	-0.51298	1.11764		0.618213	0.418485	-0.1813	0.0610537	-0.339567	-0.912445	-0.179866	1.39863	-0.255782	-0.335205			-0.697587	0.0874286	-0.0217982	-0.66599		0.0221483	0.420087	-0.147679	1.33378	0.657442	0.28646	-0.852324	-0.174504			0.443459	-0.73938
		-0.572844	-0.786739	0.604727	0.0119981			0.761198	-0.182615	-0.396819	-1.00324		-0.0953864	-0.596589	-0.673866	0.786773	1.09339	1.07889	-0.926192		0.0747741	-0.258631	0.231348	-0.110918		-0.0218999	-0.181425	-0.929387	0.97868	-0.278601			-0.727653	1.24311	-0.333816	-0.230064		0.794033	-0.0166624	-0.717267	-0.273066	0.220793	0.054341	-0.312148	0.709787			-0.190515	0.850746
		-0.756068	-0.779556	0.283467	-0.740271			-0.962806	0.0955064	0.70017	-0.350113		-0.241531	-0.705302	-0.186973	-0.178142	-0.172116	-0.0581484	0.88773		-0.252826	-0.24186	-0.340066	-0.598952		-0.123073	1.99878	-0.664388	-0.237764	0.0234711				-0.188277	0.118774	-0.441473		0.480185	0.00358433	-0.178107	-0.127151	-0.309743	0.463085	0.532942	0.253866			-0.427621	-0.0409156
		0.328865	-1.09816		-0.455987			-0.478468	0.724378	-0.0704316	0.103584		-0.108699	0.133971	-0.995005	0.13668	-0.427057	-0.702289	1.49903		-0.464859	-0.0019411	-0.521452	-0.5193	-0.0567479	-0.397679	0.155199	0.489199	0.244316	3.0232			-0.919662	-0.588999	0.179966	1.35012		-0.185178	-0.27275	0.284642	-0.266064	-0.494728	-0.0178426	-0.257329	-0.32832			0.16436	-0.0892596
		0.579825		-0.0975845	0.121499			0.158508	-0.340889	0.613918	0.0409989		-0.162155	-0.944424	1.02985	-0.121489	-0.122119	0.0179471			0.547663		-0.187964	-0.304294	2.05003	-0.697871	0.13802	-0.553906	-0.617436	0.441576			-0.590468	2.41102	-0.195738	-0.381306		0.514079	-0.139837	-0.373066	0.40523	0.28731	1.69798	-0.34217	-0.33934			-0.968817	0.951494
		0.14784		0.0710373	-0.101532			1.36366	0.836598	-1.08845	0.492574		0.0980207	0.149524	-0.0518324	-0.238434	0.363164	0.0742997	1.42648		-0.248556	2.26197	-0.262698	-0.399235	0.415135	-0.044171	0.690566	-0.172551	0.905245	-1.01979			-0.128991	0.817421	-0.0407377	0.978447		-0.267563		0.392382	-0.538534	-0.107776	-0.159728	-0.436444	1.38869			-0.169089	0.621192
		0.137311		-0.613498	0.181495			-0.0923089	0.042532	-0.752481	-0.574943		-0.0355215	0.516834	0.263709	0.526696		0.486621	4.77093		-0.128485	-0.283857	-0.0708156	-0.641615	1.57264	-0.89109	0.133545	-0.0697244	0.31193	0.929745			0.168548	-0.590833	-0.131946	-0.350454		0.493933	0.0781297	0.829973	0.253717	-0.304503	-0.0338853	1.10825	-0.72699			-0.031059	0.138346
		0.215006		-0.315298	-0.0718476			-0.914016	0.945912	-0.171777	-1.09774		-0.0746089	0.381595	0.788347	0.1532	-0.211375	0.475111	-0.868212		-0.248272	1.41363	-0.526229	0.736673	0.703399	-0.317693	1.72795	-0.418732	-0.340643	0.698146			-0.82732	0.0835323	-0.298544	0.521342		0.979974		-0.0533316	1.45982		-0.375103	0.684795	-0.938199			3.03141	-0.0769114
		-0.345547		-0.196578				0.639351	-0.161663	-0.189093	0.704508		2.4061	-0.439688	1.75967	-0.512427	0.225158	-0.319975	0.556884		-0.0152775		0.351598	-0.0740004	0.798422		0.067244	0.938381	-1.08811	1.11686			-0.593061	0.51947	-0.0934355	0.975125		-0.322354	1.29939	-0.131583	1.30431	-0.206622	-0.249617	0.807552	-0.537545			-0.159556	-1.09454
		-0.429284		-0.322234	-0.0625585			-0.970219	1.85036	0.351886	-0.937964		0.0483596	-0.264101	0.0855398	1.69624	0.406478	-0.0938166	4.67754		0.405469		0.816416	-1.24531	-0.84393	0.348671	-0.848394	0.444869	-0.564865	-0.0706618			1.24541	1.1205	-0.780072	-0.217082			-0.992277	0.655168	0.152098	0.0238678	0.677172	-1.51367	1.22248			1.14407	-0.347903
		-0.111678		-0.171706	0.168176			-0.929292	-0.930907	-0.157647	-0.526269		-0.620992	-0.289603	-0.0374442	-0.534938	0.0160681	-0.103756	2.16305		0.070282		0.496528	-0.422796	1.40099	0.499542	0.0682901	0.743131	-0.466267	-0.249758			0.671559	0.942852	0.366202	-0.583862		-0.259395	-0.907885	-0.679164	0.251749	0.781776	2.79023	0.882844	1.74368			0.812674	0.369944
		0.464748		-0.577274	0.569317			-0.250377	-0.406863	0.340553	1.40481		2.01234	0.766175	0.0301683	0.372902	-0.150747	-1.0132	-0.0758004		0.360596		-0.100349	0.0980645	-0.427033	-0.282781	0.821518	-0.0561127	-0.667691	0.256784			0.0970099	-0.589328	-0.30724	0.339405			-0.448373	0.214533	0.0178115	1.16606	-0.523242	-0.780777	-0.489252			0.359794	-0.211409
		0.173841		-0.592623	-1.30611			-0.279321	-0.258647	0.49163	0.0159439		1.21854	-0.793683	-0.681812	-0.624356	-0.18589	0.414657	0.532901		-0.456575		-0.600107	-0.209472	2.20569	-0.0539895	-0.417251	-1.01169	-0.2336	4.3668			-0.692564	0.736758	0.814128	-0.658114		-0.253439	-0.397764	-0.544315	-0.70865	-0.641953	2.84817	-0.992465	-0.156388			3.42963	0.020306
		-0.0483327		1.24525	0.89131			-1.05181	1.68278	0.0115831	0.60758		-0.891614	1.43989	-0.459174	0.619299	-0.295731	-0.812924	0.143372		0.242024		-0.610956	0.0548972	-0.113342	-0.538376	2.36742	0.639273	-0.0719859	-0.905019			-0.512602	0.0463352	-0.247826	-0.521086		-0.211662	0.936331	0.806773	0.458099	-0.692282	2.05371	-1.03516	0.817745			1.32572	0.231046
		0.299147		-0.138746	-0.0185838			-0.316257	-0.36264	0.0694576	1.77856		-0.573668	0.782668	3.46255	-0.20824	0.03002	-0.580411	-0.723478		-0.534804		-0.40344	-0.509427	0.707947	-0.402942	-0.0851332	-0.126935	-0.290694	0.203708			-0.146578	0.26521	1.09635	-0.416903		0.203579	0.460928	-0.152208	-0.44362	-0.592553	0.424316	0.688687	-0.361137			-0.305933
		0.0972259		-0.727099	-0.0723389			-0.40093	-0.689717	0.241928	-0.0229445		0.299117	0.237067	2.39085	-0.462034	-0.840052	-0.597368	-0.128717		-0.284879		-0.0202228	-0.544895	-0.0221384	-0.310398	0.375844	2.541	-0.255743	1.02289			-0.856393	0.477138	0.41369	-0.582974		1.38563	-0.255586	0.192707	-0.245074		-0.373174	-0.18045	-1.12965			-0.810885	-0.260895
		1.13046		-0.456543	1.0299			-0.731774	-0.423781	2.13448	-0.0982127		-0.814207	-0.773876	0.439746	-0.854758	-0.486996	-0.140457	-0.268502		0.824274		0.79148	0.144935	-0.118284	-0.721045	-0.0417923	-0.480877	-0.889106	-0.181941				-0.762799	-0.377641	0.578945		-0.205041	-0.440636	0.51122	-0.579266	-0.706506	3.98361	0.759016	-0.699666			1.20782	-0.0458439
		0.242008		-0.981047	0.0466062			0.62651	-0.639925	-0.964578	0.032578		0.058922	0.461268	0.47421	-0.447926	2.22234	-0.300449	-0.644447		-0.253707		-0.328449	0.830652	0.163537	-0.958637	0.216202	0.430478	0.16844	-0.484492			-1.05364	-0.58126	-0.89912	-0.484255		-0.583885		-0.516678	0.355916	-0.119596	2.23739	2.21785	0.227124			2.41078	-0.852779
		-0.038527		-1.08597	-0.166737			1.9175	-0.65629	0.256721	1.1731		1.07293	-0.0199475	0.269783	-0.301018	0.746541	-0.376862	-0.321129		-0.744238		0.747533	-0.193063	-0.590072	-0.0667203	-0.167792	0.0664069	-0.956195	0.0267166			-0.773384	0.848569	-0.0024959	0.0298436		0.77969	0.718369	0.00704867	-0.862449	-0.531359	1.17736	-0.909037	0.205611			-0.140063	-0.124218
		1.10154		-0.0677367	-0.284184			-0.388237	-0.794712	0.287133	-0.400409		-1.01212	2.57208	0.820328	-0.613299	-0.325416	-0.538795	0.669746		-0.215043		2.36042	-0.316476	-0.132077	-0.575642	-0.691433	-0.0353817	-0.559706	-0.0542633			-0.475484	0.953784	-0.898189	-0.451572		1.20923	-0.343633	-0.0866621	1.07945	-0.436041	0.698294	-0.449113	-0.113356			0.467777	-0.464343
		-0.708055		-0.161829	-0.306649			0.892831	0.288003	-0.0113981	0.107654		0.0270441	1.0801	0.696511	-0.552929	0.904707	0.161703	-0.972116		0.710891		-0.581644	-0.0660553	2.33014	-0.158422	0.72089	0.00886836	-0.268266	-0.411169			-0.756113	-0.636789	-0.260555	-0.267465		0.0256282	-0.284677	-0.211744	-0.642647	-0.710405	-0.28012	1.14104	-0.223395			-0.0387289	0.870984
		0.3521		-0.738207	1.47716			-0.777732	0.464375	1.88964	-0.016157		0.749954	0.696764	0.23487	0.213763	-0.184299	-0.0216867	3.47733		-0.63773		-0.381532	2.18489	0.0329818	0.215163	0.317762	-0.907906	1.03998					0.479668	-0.160648	-0.627591		-0.171013	0.37474	-0.721219	0.203809	-0.818287	0.410034	-0.602925	1.62594			-0.406462	0.173684
		-0.383741			0.577663			0.648315	0.696957	0.00899683	-0.349359		1.03746	0.183669	-0.355359	-0.490243	2.76833	-0.275524	0.0226537		0.330959		2.09208	0.933039	-0.140066	-0.596378	-0.475974	0.142704	-0.641197				-0.855419	-0.788833	1.04324	-0.238062		0.0130315	0.467979	0.368044	2.96688	-0.920504	1.04123	-0.313463	0.148368			2.47932	-0.495028
		0.201872		-0.355176	0.950533			-0.678047	0.262973	0.348529	1.72042		-0.611837	-0.293599	1.4311	0.0218095	-0.611943	0.125295			0.140327		0.0444661	-0.195657	0.97863	-0.647118	-0.15282	-0.402642	-0.601396				-0.755986	-0.380868	1.04566	-0.162578		0.786272	1.77748	0.430522	0.422149	-0.271266	0.703564	-0.563315	1.52296			-0.531128	-0.206124
		-0.189132		0.105329	-0.298232				1.1687	1.36767	1.51044		0.376714	-0.00812157	2.02625	-0.0488932	-0.656774	-0.101638			-0.569118		0.633862	0.669444	0.0210825	-0.596158	0.124173	0.147206	-0.903773				-0.690003	0.632065	-0.651846	-0.888955		-0.287537	0.128011	-0.574847	0.151407	-0.599438	0.57033	-0.822208				0.118598
		-0.04246		-0.365245	-0.423256			-0.974902	1.25249	-0.357809	-0.286549		0.164627	-1.63042	0.389268	0.0347196	0.369532	-0.500288			-0.534447		0.0790911	-0.112306	-0.51711	-0.88011	0.0619783	0.5202	0.468033				-0.964801	-0.264505	0.0853224	0.0397524		-0.0622098	-0.429324	-0.396115	-0.310477	-0.0189113	0.842736	-0.431015	-0.334757			1.4973
		0.0856612		-0.015893	0.771415			0.74836	1.34078	-0.153234	0.963806		-1.05018	-1.59386	-0.315418	0.0691286	-0.0919969	-0.263047			-0.588095		-0.290838	-1.04638	2.45784	0.107188	-0.21019	1.94805	0.271173				-0.367543	-0.0830904	-0.329414	-0.802089		-0.308539	-0.0947907	0.522399	-0.0856188	0.291479	0.3368	0.480449	-0.746193			-0.480281
		0.853633		0.512975	-0.211243			1.5355	2.73988		-0.930649		1.75871	-1.50678	0.211061	-0.354722	0.751144	0.394247			-0.136066		-0.879937	-0.183594	0.384437	-0.140211	1.47179	-0.0996639	1.27391				-0.229369	-0.451088	-0.651322	-1.03012		0.296236	-0.299963	-0.123121	0.866656	0.0118457	1.22524	1.01545				-0.155191
		-0.0705869		-0.24254	-0.503407			0.979322	0.753553	-0.0325625	-0.226177			-1.51172	-0.428021	-0.364858	0.333652	1.55557			-0.124994			0.741862	0.306839	-0.914948	0.209367	-0.157632	-0.832771				-0.708025	0.116874	-0.143958	1.25728		-0.515699			1.52294	0.523119	0.0911174	-0.107795	-1.41082			0.64577
		-0.198846		-0.474007	0.505038			-0.221298	-0.314214	-0.204293	-0.411461		-0.013064	0.208943	0.912034	0.10923	-0.524342				0.0818496		0.440972	0.69736	0.511834	-0.337126	2.56225	0.0509924					-0.0995355	0.0821926	-0.277441	-0.703628			0.410168	-0.515554	0.476805	0.0733666	-0.29053	-0.374191	-0.614979			-0.102421
		1.225		-0.569068	0.124948			-0.886396	0.195506	-0.0206844	-0.295292		0.256543	-0.814726	-0.975418	-0.544771	0.163503				-0.202542		-0.976539	-0.243578	-0.295945	-0.0267872	1.48819	0.169288					0.0837356	0.443696	-0.199391				0.096026	-0.445893	0.41111	0.0430459	0.772331	1.6668	-0.358032			-0.814863
		0.769336		0.214278	-0.576619			-0.142508	0.0385425	-0.130134	0.00710796		-0.0645688	-0.356581	-0.415116	-0.00573437	0.0095714				-0.192612		-0.116178		2.27889	-0.490819	0.54828	0.699576					-0.296838	0.380631	0.445256				0.17129	0.0913179	1.57738	-0.192154	0.129611	1.35808	-0.116201			1.22858
		-0.806898		1.07854	-0.923086			1.43839	0.848538	1.40693	1.15754		-0.121561	-1.03961	0.55522	-0.560361	0.460709				-0.252453		-0.0732042	-0.147878	-0.282804	-0.29638	0.176049	0.608365					0.265315	1.89081	-0.440466				-0.28547	-0.634828	0.775862	2.21266		0.346359	-0.241267			2.04298
		0.10502		0.623317	-0.440509			-0.0562764	-0.820284	-0.547749	-0.147939		-0.243872	-0.109485	2.41428	-0.589772	-0.664709				-0.19544		-0.833879	-0.398145	0.253252		0.155258	-0.273276					-0.860701	0.762732	-0.374338				1.24016		0.63738	-0.783875		0.158858	-0.0670675			0.279493
				-0.340331	-0.459506			0.860676	0.961207	-0.7747	1.06554		0.278707	0.799409	0.00255802	1.31466	-0.272642						-0.607719	-0.366664	0.695867		0.180511	0.904359					0.776134	0.676369	0.695859				-0.124902		-0.108539	-0.394754		-0.220546	-0.627844			0.582496
		-1.07269		-0.0112739	-0.501248			2.61206	-0.365421		-0.107677		-0.660549	-0.0612965	-0.458396	-0.550539	-0.245796						-0.50537	-0.438236	-0.137311		1.75187	1.47806					-0.09425	-0.515936	0.971042				0.68628		-0.19819	1.30993		-0.324812	-0.516676			1.66968
		2.06319			0.198431			1.10473	-0.408238	-0.547711	-0.164795		0.318948	0.392695	-0.85162	-0.202016	-0.466679						-0.43979	0.0270752	0.0363897		1.04767	-0.413935					0.518518	0.166146	2.25197						0.55401	0.134721		-0.176054	-0.281441			0.874214
		0.00750465		-0.481063	-0.11937			1.55431	-0.327808	-0.123537	0.628402		-0.230726	0.152727	-0.123983	-0.198293	-0.569917						0.918812	-0.25988	-0.446062		0.499785	-0.607556					0.532753	0.0681433	0.941687				0.257466		0.420376	-0.129954		-0.330527	-0.447643			5.0333
		-0.505932		-0.31792	0.221571			-0.178576	-0.129365	1.00211	-0.798668		2.84252	0.112844	-0.685685	0.272199	-1.07788						2.4569	-0.636135	-0.0941583		-0.458535	2.21061					-0.0227751	-0.238671	-0.179674				-0.109271		0.0134494	-0.417674		0.672079	0.0628875			0.430279
		0.688028		-0.0472401	0.207872			0.227432	-0.388853	-0.360551	-0.381684		-0.221647	0.810577	-0.887395	0.362366	-0.292439						1.04182	-0.319246	-0.400745		-0.241398	-0.20026					-0.61799		-0.24547				-0.399434		-0.775108	0.120279		0.262107	1.42938			1.52403
		1.11239		-0.116184	0.257654			-0.292567	-0.574566	-0.54566	-0.180377		0.0526314	-0.977518	0.240287	-0.506036	-0.347838						-0.172875	0.768843	-0.335513		-1.03886	2.1266					0.686639	1.43827	-0.134631				-0.580687		-0.389266	0.0707549		1.51136	-0.422621			1.80424
		0.223749		-0.585373	-0.157298			-0.163031	-0.200217	0.219854	-0.549141		0.00473064	-1.05533	-0.465449	-0.573632	-0.437433						-0.450103	-0.228034	0.656396		-0.549987	-0.0952114					-0.723972		-0.0998842				1.42404		0.00285307	0.117261		-0.312114	-0.788601
		-0.873445		0.481419	-0.0836297			0.247999	1.38023	-0.499356	-0.0990992		-0.978061	0.320472			-0.975505						-0.128524	-0.650323	-0.517303			0.00877237					0.702401		-0.220766				-0.488747		1.92403	-0.277421		-0.80882	-0.808896
		-0.578551		0.260067	0.595546			0.406945	-0.887299	0.129825	-0.0783485		1.18262	2.41858	-0.327967		-0.423983						-0.581112	-0.19018	1.32629		0.626606	-0.485809					-0.659255		0.451794				-0.513014		0.347255	0.242993		-0.254873	-0.595712
		1.01645		-0.631712	-0.974786			1.86464	1.91402	-0.85775	2.29218		2.66928	-0.343504	0.288623		-0.520284						-0.288	-0.262708	-0.925191		0.489816	-0.288482					-0.221528		-0.18696				0.00681009		2.67973	-1.08818		0.535448	0.12428
		-0.359299			-0.626732			-1.37882	-0.0425871	1.80058	-0.405846		0.947863	-0.690148	-0.621429		0.0519792						-0.573512	-0.113832	-0.245105		2.2004	-0.374953					-0.493312		0.563127				-0.442653		-0.200518	-0.816137		0.313322	-0.0529335
		-0.899737			-0.611148			-0.846315	-0.85122	-0.2417	-0.126214		-0.577175	-0.142076	0.0423894		-0.917379						-0.139908	0.903601	0.251989		0.947304	0.0315785					-0.779103		-0.00926647				-0.201697		0.176567	0.117546		-0.326389	-0.672817
		-0.0577248			-0.426444			0.0209512	-1.51181	-0.0889858	-0.544293		-0.937009	1.92185	0.242873		-0.947073						0.0743534	-0.0617863	-0.480048		0.42231	-0.59639					1.62247		-0.0323211				-0.475429		0.239124	-0.964809		-0.233452	0.407668
		0.0383999			-0.00387938			0.261322	0.049671	-0.209765	0.342201		-0.771216	-0.0899161	0.775022		-0.47304						1.20511	-0.331245	0.305809		-0.150953	-0.762444					-0.269003		-0.429297				-0.514909		-0.978816	0.290742		2.05837	0.0452044
		0.358182			1.59149			-0.607501	1.25349	0.733762	0.999423		0.212924	-0.802162	-0.92334		-0.541481						1.39413	0.234894	0.498627		-0.316734	-0.0411994					-0.664087		1.32593				0.144683			-1.14156		0.494166	-0.934994
		-0.353443			0.112827			0.778715	-0.0888488	0.00100937	-0.183133		1.7487	0.827341	0.245941		-0.166672						-0.87413	-0.193298	0.921788		-0.289442	-0.566395					-0.761512		0.371461				0.409402			-0.92434		-0.530545	1.96153
		1.64114			-0.97051			-1.12708	-0.599848	-0.339336	-0.732791		0.192128	-0.581242	-0.820679		1.06187							-0.82288	-0.165245		0.60533	-0.365863					-0.509876		0.29934				0.686563			-0.994537		0.596017	-0.46046
		-0.308206			0.717623			-0.203536	-0.432219	-0.02978	0.879371		-0.267074	0.322536	1.34041		0.542558								-0.244024		-0.208812	-0.195923					1.25031		-0.464852				-0.610179			0.171646		-0.200315	-0.326795
		-0.798891			-0.252316			-1.08247	-0.724874	0.665421	1.98065		0.0682209	0.368003	-0.587286		0.0458933										0.751136	-0.296438					0.019555		-0.723101				-0.647882			0.0961008		-0.615431	1.18523
		-0.581119			0.385281			-0.812789	0.848688	0.134352	-0.66646		0.749114	0.703832	0.176029		-0.364282								-0.0465653		0.0270597	-0.244668					-0.424069		0.00555931				-0.634441			-0.475269		-0.2564	-0.706335
		-0.488726			-0.269768			0.262615	-0.595471	-0.0496583	-0.333374		0.351824	1.17736	-0.065605		-0.244171								0.0632404		0.435791	1.45215					0.0495016		-0.702803				-0.93761			0.20718		-0.579184	-0.399758
								0.187255	1.07837	1.54537	0.620437		0.346821	-0.169092	-0.611495		0.893782								1.32305		0.0429668	-0.314508							-0.0722895				1.81199			-0.658471		-0.551214	0.0129002
		-0.0896817						-1.06087	0.145338	0.00447371	-0.164676		-0.220465	0.0260404	-0.23093		0.530428								-0.32307		-0.624638	1.80667							0.543379							0.434423		0.324184	-0.40963
		-0.217598						0.0659128	2.90879	-0.24737	-0.688103			-0.219126	0.536228		-1.28792								1.0589		0.921353	0.258398														-0.0400855		-0.378046	0.518297
		0.936015						1.80363	1.56103	-0.836061	-0.713809		-0.849982	0.514533	-0.290125		-0.213535								0.716574			-0.0284403							-0.765177							-0.77301		-0.712585
		-0.482979						-0.0451098	-0.394172	-0.0462561	-0.462523		0.986863	-0.704387	-0.0612767		-1.18388								-0.219271		-1.01724	0.404712							0.748571							-0.733732		-0.00499604	0.847597
		1.02013							-0.258658	-0.262426	-0.428042		-0.451897	0.233082	-0.769944		-0.382504								-0.177921		-0.108326	-0.356687							-0.239501							0.487801		-0.56756
		-0.465674						2.44087	-0.635387		-0.335335		2.36895	-0.842389	0.31518		1.33432								-0.156989		2.28126	0.368408							-0.0706688							1.22936		0.238336	-0.626479
		-0.669378						1.7895	0.0412911		0.810339		1.10836	0.924852	0.115469		-0.286053								1.01379		-0.858488	1.04156							-0.180191							-0.607304		-1.05041	1.16343
		0.0975548									-0.496731		-0.00606471	0.513287	-0.756997		-1.07943								0.0221144		1.6067	0.605984							0.834986							1.86082		-0.161981	-0.156412
		1.0827						0.765907			0.0807611		-0.297453	0.488733	-0.735748		-0.596133								1.44243		0.209556	0.842848							0.113329							1.43883		-0.733995
		0.526929						1.03456			-0.622089		-0.755138	3.42903	-0.0648088		1.42085								-0.394124		0.2762	-0.219366							-1.04625							-0.991255		2.77993
		1.2368						-0.270103			-0.133203		0.936416	2.92899	-0.414549		-0.628479								-0.604956		-0.310349	-0.412735							1.14768							0.686359		-1.57367
		0.8007						0.140056			0.361363		-1.08824	-0.915287	1.62979		1.0613								-0.337599		0.218001	-0.614782							2.43145									-0.768747
		0.041685						-0.415716			0.708264		0.660412	0.834229	1.08341		-0.173032								0.279946		0.469464								0.193129							1.47738		-0.883222
		-0.59597						-0.07284			0.0714805		-0.895631	-0.115964	-0.543281		0.15098								-0.508374		-0.371331								0.1397							0.480051		-0.732978
		-1.09537									-0.681342			3.85921	-0.418158		-0.480318								-0.446558										-0.115269							0.108323		0.160355
		0.578222									0.574878			-0.947793	-0.395935		0.890419								-0.849327										-0.375745							-0.423512		0.0817126
		-0.105777									-0.370512			0.189313	-0.70974		-0.0981506								0.0204416										1.26097									-0.217478
		2.229									0.0471229			-0.280858	1.19196		-0.194112								-0.60028										-0.116876							-0.616618		-0.0553094
		-0.561183									0.697536			0.389772	1.1009		-0.448834								0.755873										0.406595							0.0780803		0.217199
		0.314728									1.05175			-0.329815	0.677507		-0.770143								0.0847393										-0.504958							-0.172279		-0.104046
		-0.639304									1.28831			2.04104	-0.394625		-0.0189847								0.314828										-0.838082							-0.00155853		0.617736
		-0.363462									0.89926			0.736129	-0.562661		-0.544989								0.00970551																	1.25275
		-0.129989									-0.365315			0.280853	1.75423		-1.09421								-0.285054
		-0.934343									-0.268406			0.13706	0.605684		-0.561045								-0.130194
		-0.0904892									-0.107154			-0.766892	0.129815		1.11348								-0.732222
		-0.557205									-0.846469			0.664643	0.664146		-0.0668995								-0.0571489
		-0.370261									1.42349			0.115198	0.203384		1.51823								0.0886794
		-0.422012												-0.291457	0.988989										0.0557216
		-0.17652												0.50007	-0.368528		-0.422224								-0.338832
		-0.399858												-0.567889	-0.279418		1.54088								-0.409975
		-0.321972												0.281214	0.868182		1.25745								0.355543
		-0.502652												2.16347			-0.74613								1.09231
		0.0968589															-0.527942								-0.496921
																	-0.829618
																	1.76146
																	0.597944
																	1.18255
																	2.47048
																	0.96035
																	-0.840202
																	0.095145
																	1.08761
																	-0.437749
																	-0.195496
																	-0.630319
																	-0.934582
																	-0.109314
																	-0.663768
																	-0.445074
																	0.382702
																	1.13812
																	-0.543263
																	0.0703074
																	0.765379
																	-0.759075
																	0.568356
																	0.182082
																	-0.637945
																	-1.02508
																	-0.62546
																	-0.416656
																	-0.34997
																	0.202124
																	-0.636278
																	1.08004
																	0.0164394
																	-0.049952
																	1.70028
																	-0.194023
																	-0.228292
																	-0.68297
																	1.64027
																	-0.632867
		-0.534579	-0.840787	0.415809	0.322211
		1.7131	-0.208952	-0.641913	0.599742
		1.76807	-0.477666	-0.56011	0.610241
		1.52744	-0.743516	0.175883	-1.1429
		0.417259	-0.827207	-0.231508	-0.00202922
		1.16005		0.124966	-0.0227052
		-0.494601	-1.12508	0.573477	-0.220995
		0.0131072	-0.90483	-0.376973	-0.0458757
		-0.572486	-1.02458	-0.276789	0.321422
		-1.39237	-0.811483	-0.0405138	0.526622
		0.228649	-1.03269	-0.161622	1.21854
			-0.737658	0.258138	0.56041
		0.159215	-0.358752	-0.188189	-0.95808
		0.324885	-0.801828	0.110975	-0.429129
		0.00319032	-1.18097	0.764187	-0.822911
		0.0146223	-0.938899	0.906786	0.800564
		0.168418	-0.727813	-0.365579	-0.285485
		0.0100132	-0.951947	-0.539795	1.96706
		-0.421878	-1.10347	-0.0195651	0.10873
		-0.300521	-0.469439	-0.726846	0.0495028
		-0.786171	-0.896848	0.266023	2.84093
		1.2703	-0.602833	0.102561	0.112655
		0.215966	-0.683439	1.97473	0.457872
		-0.614999		-0.0993909	0.187715
		0.0558034	-0.73517	1.49441	0.704134
		-0.31254	-0.714709	1.27885	0.0496371
		-0.721955	-0.843332	0.591687	-0.190326
		2.37603	-0.343948	-0.247532	1.92788
		0.14455	-0.721215	0.121487	-0.057948
		0.737494	-0.656902	-0.664231	1.00191
		-0.209344	-0.495932	0.875856	2.24931
		-0.137435	-0.523173	-0.0295416	-0.20492
		-0.982889	-0.690369	-0.269647	-1.07435
		-0.553096	-0.66091	0.21979	-1.24113
		0.795412	-0.896622	0.658825	-0.428877
		0.50501	-0.441459	0.352503	-0.231721
			-0.98897	-1.0195	-0.134242
		0.0570622	-0.933909	-0.876815	1.16417
		-0.381777	-0.302898	-0.908427	0.652032
		-0.109967	-0.96515	0.121061	1.7508
		1.46004	-0.591443	1.94508	0.0254018
		0.142512		-0.489738	-0.0579425
			-0.368696	0.117019
		0.148085	0.0481437	-0.523649	0.467719
		-0.0280116		-0.908271	-0.907316
		0.59236	-0.224399	-0.516606	-0.177569
		0.141678	-1.04677	0.0129485	0.455186
		1.1961	-0.815278		0.360201
		-0.393009	-0.784607	0.385072	0.125982
		1.23716	-0.539297		0.0466001
		0.258056	-0.942937	-0.410234	-0.419995
		-0.420205		0.797125	2.42351
		0.184737	-0.758624	2.11448	-0.520659
		-1.08744	0.0466815	2.20047	-0.5565
		-0.00376409	-1.0346	-0.152213	0.913273
		0.478693	-0.931215	-0.555518	-0.227929
		1.88923	-1.15063	-0.120364	1.46745
		2.37592	-0.905333	0.553271	-0.92432
		0.788051		-0.273133	0.356597
		-0.967095	-1.11392	0.508509	0.134463
		0.546345	-0.763333	-0.0679258	0.708842
		-0.418497	-0.862554	-0.638338	0.672666
		-0.572965	-0.562416	0.928391	0.269319
		0.401906	-0.667318	2.01879	2.21582
		1.51702	-0.985639	-0.0256256	-0.0343705
		1.2196	-0.82859	0.577358	-0.78559
		-0.315486	-0.994362	-0.0244225	-0.267569
		0.23755	-0.791873	0.0144772	-0.108718
		-0.254618	-0.912617	-0.374488	-0.197683
		0.522865	-0.7264	-0.284634	-0.650513
		-0.143647	-1.01531	0.662432
		0.31843	-0.834188	-0.439072	0.492973
		0.37982	-0.880693	-0.18076	1.12357
		-0.0379718	-0.96636	-0.200076	2.70907
		0.776963	-0.900546	-0.276911	-0.451566
		0.304967	-0.957157	-0.380215	-0.82096
		-0.515177	-0.988714	-0.182795	1.54572
		-0.057948	-0.593228	-0.0574976	0.117217
		-0.433442	-0.711989	1.35773	-0.531358
		-0.18731		0.644973	-0.850905
		-0.587063	-0.963853	-0.835085	-0.376044
			-0.955362	-0.370298	1.94407
		0.434344	-0.893541	-0.251334	2.3277
		-0.451785	-0.950768		1.55766
		0.103972	-0.377665	0.476037	0.196864
		0.231114	-0.949613	-0.593384	-0.472322
		0.0643489	-0.826145	-0.695316	-0.00445722
		-0.872505	-0.978888	0.114145	0.168775
		0.0291795	-0.992554	-0.36272	-0.286357
		1.77855	-0.276355	-0.531558	-0.151093
		-0.333297	-0.621624	1.82867	-0.204437
		-0.59824	-0.822043	0.467954	-0.737033
		-0.693866	-0.86371	1.02309	0.084344
		0.105563	-0.0430761	-0.0481369	0.0865184
		0.280984	-0.954954	0.0832019	-0.530567
		0.53456		-0.0262238	0.48724
		-0.311803		0.641216	-0.303621
		-0.0993326			0.190612
		0.0436187			0.256437
		0.0858076			-0.325528
		0.646056
		0.0353946			-0.502721
		-0.476805			0.699443
		-0.257735			0.803557
		-0.195742			-0.533219
		-0.517217			-0.528529
		-0.433282			0.0841894
		0.0943735			-0.307266
					-0.857648
					0.582348
					0.352184
					-0.636813
					-0.0875398
					-0.181542
					-0.605908
					0.30408
					0.444522
					-0.248834
					0.619836
					2.25517
					0.228951
[truncated: 271 more columns]

## Sheet: Fig. 4b
Figure 4b.	Quantification of MM231 and TIF cells with stable Illusia expression and transfected with siRNAs (A, B or C) against PTPN11 (Shp2).
		MM231s					TIFs						n =	MM231 (n=4 biological replicates; 24 cells/condition/replicate) and TIF (n=3 biological replicates; 25 cells/condition/replicate)
		NTC	A	B	C		NTC	A	B	C
	Experiment 1	23.8959	16.8676	22.8416	21.1013		23.6487	23.8629	23.1216	21.463			Units:	Apparent FRET efficiency (%)
		25.9381	20.4516	25.4046	23.8737		26.504	22.0415	23.3906	22.6533
		27.3379	19.4796	26.0576	24.0304		26.6078	21.9604	23.9454	25.5213			MM231s
		31.231	21.3293	27.0385	23.1982		27.5403	24.8126	25.458	22.247			Ordinary one-way ANOVA	Analysis performed in Prism 7 (GraphPad Software)
		31.1099	21.2495	23.0427	22.6733		25.9341	23.6674	25.9001	23.3978			Dunnett's multiple comparisons test	Mean Diff.	95.00% CI of diff.	Below threshold?	Summary	Adjusted P Value
		29.3102	25.8596	28.0542	23.9559		30.68	27.1071	22.5715	24.6627			NTC vs. A	7.495	6.420 to 8.570	Yes	****	<0.0001
		27.9571	27.3026	26.7579	23.9156		28.7884	31.0301	21.6988	25.2445			NTC vs. B	3.779	2.709 to 4.848	Yes	****	<0.0001
		27.8121	25.6919	22.6304	28.2898		28.3852	27.4092	22.9853	24.5116			NTC vs. C	6.06	4.990 to 7.129	Yes	****	<0.0001
		28.7377	29.7004	25.2516	25.6615		28.4794	24.511	24.7715	23.5372
		27.4717	22.55	23.0408	23.2703		28.3988	26.1464	25.4258	26.027			TIFs
		25.5887	23.4636	27.0608	27.1674		26.4808	24.9238	23.8424	24.8391			Ordinary one-way ANOVA	Analysis performed in Prism 7 (GraphPad Software)
		22.698	23.1577	25.8813	27.2733		27.8782	25.6326	23.9403	27.2165			Dunnett's multiple comparisons test	Mean Diff.	95.00% CI of diff.	Below threshold?	Summary	Adjusted P Value
		25.1283	26.074	29.1797	26.1145		28.6366	26.975	23.1272	27.0549			NTC vs. A	3.295	2.258 to 4.332	Yes	****	<0.0001
		28.4769	24.1439	22.529	24.5622		27.1267	24.8997	24.6995	22.1305			NTC vs. B	2.994	1.957 to 4.031	Yes	****	<0.0001
		30.2059	26.8057	23.1851	24.7352		26.1015	23.0445	24.9565	20.9853			NTC vs. C	3.769	2.738 to 4.799	Yes	****	<0.0001
		34.3694	25.7329	22.3594	25.3166		24.696	26.9847	26.5729	22.0948
		28.3618	26.6758	21.9396	21.8571		24.5028	31.8903	26.3495	24.9454
		28.089	26.5967	22.1643	24.7867		23.6328	23.286	24.3929	22.2462
		29.5982	24.4125	20.4426	25.3679		21.6697	23.3435	24.4657	24.7325
		22.019	22.664	24.1382	25.7148		22.4956	24.4777	26.0149	25.1108
		28.2597	21.7753	25.7636	21.2012		22.2973	23.7068	23.6845	23.5159
		27.6233	21.5316	27.4759	22.9992		27.8643	24.4216	23.6551	24.9976
		29.6694	23.0095	26.6438	26.0199		27.2847	25.0369	21.5727	22.2277
		31.7277	24.4279	26.8256	26.3976		22.9062	28.9263	24.0414	24.2296
		30.9826		27.129	24.9882		23.1282	24.3387	24.2341	20.3264
	Experiment 2	33.1315	21.1048	27.5835	30.5681		32.0821	22.7552	27.1484	24.0357
		29.858	20.0189	30.8445	27.4024		27.8173	21.4299	23.7605	21.2927
		31.397	20.4738	28.6856	28.9643		28.4002	24.5171	25.4282	24.5503
		30.4087	22.1316	26.155	30.3642		27.1361	24.2518	29.0823	26.7167
		28.5526	20.6112	28.1408	28.5109		25.2024	24.1372	30.0326	23.8458
		33.8656	21.5282	28.6356	25.9485		24.6004	22.6954	22.5843	23.7506
		32.2455	17.8156	28.1162	24.2222		26.3092	21.1594	24.1668	24.6784
		32.5946	23.2804	32.0814	21.6191		26.7401	21.6378	22.7735	21.7954
		31.4276	21.1166	27.8544	24.4877		26.4937	23.4117	21.4937	23.3328
		31.0763	22.3618	30.5237	24.6944		23.4592	24.1095	25.9298	25.0321
		31.3277	19.6084	24.199	22.0461		26.4047	22.3791	22.0034	27.4078
		31.4385	17.5213	23.5595	24.741		29.747	22.2904	21.1284	26.2596
		33.095	20.9324	21.6826	22.3706		27.9127	24.2594	20.375	25.2515
		32.6385	20.8104	22.6531	19.4194		25.2667	23.463	23.0181	26.149
		30.5511	22.7115	27.0482	25.3787		26.4842	23.538	25.6657	30.4053
		33.5505	21.8467	30.9202	18.6007		36.4696	22.7987	26.692	21.35
		33.1227	20.6887	28.8891	19.243		28.2273	21.9125	31.0685	22.7066
		30.5537	21.4077	27.0409	19.7713		28.3272	21.4863	23.8817	20.8903
		28.1038	23.2584	28.5943	19.5665		27.3684	20.6674	26.7283	23.2934
		34.4977	25.0196	24.7881	20.4624		27.2887	22.429	31.7539	23.9579
		26.5668	22.1773	25.2535	19.6159		26.3253	21.1015	17.8339	21.7819
		24.8196	20.3158	28.7378	23.6874		30.9672	18.2877	24.1859	24.3407
		27.0155	22.6571	28.6179	21.4314		26.126	22.2481	27.6336	19.5705
		26.037	21.726	25.4932	22.0424		23.6708	20.5002	23.6902	17.8998
		31.8775	24.6899	28.5642	20.8413		28.4613	20.6082	28.3292	19.5184
	Experiment 3	31.93	25.2267	32.071	30.1635		29.0931	26.2273	23.1714	22.3379
		31.0524	24.7648	32.6092	25.5159		35.7688	24.6242	24.9404	22.5774
		32.8794	23.6379	28.955	27.2906		37.6611	29.8593	21.2737	19.7473
		31.6473	24.8201	30.654	26.1359		30.9715	22.4632	26.0101	26.5189
		31.6888	22.2481	32.0382	28.8868		31.5468	23.4535	23.7709	22.4832
		24.7944	18.197	27.6723	26.6616		34.2232	27.0179	23.7062	26.436
		27.0797	18.9939	21.9829	25.1711		32.338	29.6341	22.571	22.8647
		25.7212	19.7328	26.0085	26.262		32.7176	27.3286	25.8735	27.541
		22.5296	18.6596	28.055	25.752		25.9082	27.3868	23.5601	26.9744
		24.8376	19.2439	25.6795	24.3965		29.2665	24.4369	25.1043	27.0847
		30.061	22.4855	31.2095	24.8866		26.7112	25.2446	28.1356	26.8545
		36.0941	18.7182	29.1657	22.8241		24.4779	24.4044	26.8701	22.5486
		27.9751	19.9074	28.9068	26.0159		24.3379	24.5511	27.003	23.076
		29.9839	20.9775	24.8723	25.1363		25.8765	26.427	22.3292	26.0248
		27.5672	20.6342	30.3061	26.7295		25.0356	28.0254	21.3468	24.6172
		30.6517	24.6211	24.11	29.3975		34.9218	29.9208	26.2743	28.7363
		32.6084	23.3817	23.2438	28.3664		34.0581	27.6469	26.1994	23.4226
		28.9668	24.7866	22.8558	29.4342		29.1073	23.0038	25.7575	22.1182
		35.094	22.1468	21.7097	26.4		27.4303	22.3454	24.8669	25.4949
		39.2464	23.1781	27.273	25.3437		31.4609	26.6371	25.1093	23.6279
		37.8452	20.9356	28.0868	28.1581		28.0767	23.9486	27.7223	24.203
		37.6403	22.8365	31.4095	29.3265		30.4269	23.9675	25.2738	24.578
		34.9574	21.1423	28.509	25.1058		27.6748	24.9453	29.2595	26.4157
		32.0935	21.291	30.4438	24.2864		25.5438	23.6214	25.2789	27.1561
		32.3968	21.2418	33.04	26.052		30.6391	24.6619	25.2779	22.3325
								27.3112	26.5925	21.5822
										24.7078
										25.8409
	Experiment 4	34.7673	25.9437	26.5643	26.2518
		37.2788	24.6903	23.5624	26.2954
		34.9812	23.5917	24.248	21.4444
		35.972	22.071	26.1954	23.4565
		34.0342	22.7819	27.9434	26.8414
		28.5137	19.5998	24.6703	22.6132
		25.8238	27.0478	25.7487	19.3418
		31.9219	23.5702	22.3928	19.8607
		30.4099	25.2105	29.0745	20.9358
		30.0257	26.2309	26.4034	23.2365
		37.4203	27.1364	23.4799	20.7335
		35.918	29.2546	25.0443	20.0918
		33.0094	30.018	25.2532	19.9074
		33.4065	32.3049	29.4439	21.3713
		35.3545	26.1845	30.2383	21.9753
		36.814	28.2126	29.3484	22.8328
		31.4193	25.6729	30.9898	19.5211
		36.5876	24.8756	26.0008	21.0276
		30.7671	24.2125	31.1377	21.6546
		32.0858	21.9785	30.5442	22.817
		32.931	24.1706	24.6111	23.8476
		23.9051	24.1538	25.6232	30.4961
		24.9536	23.3501	26.6513	30.5534
		27.9266	25.5231	21.6134	26.3291
		27.0716		30.9782	30.4326

## Sheet: Fig. 4c
Figure 4c.	Quantification of MM231 and TIF cells with stable Illusia expression and transfected with siRNAs (A, B or C) against PTPN12 (PTP-PEST).
		MM231s					TIFs						n =	MM231 (n=4 biological replicates; 24 cells/condition/replicate) and TIF (n=3 biological replicates; 25 cells/condition/replicate)
		NTC	A	B	C		NTC	A	B	C
	Experiment 1	23.8959	21.8385	27.3803	25.1281		23.6487	23.2042	21.8289	21.9563			Units:	Apparent FRET efficiency (%)
		25.9381	24.0231	27.3601	22.9497		26.504	24.3716	26.0973	22.2609
		27.3379	23.8833	30.4326	24.5651		26.6078	22.3652	25.0629	22.3551			MM231s
		31.231	24.9924	27.2493	22.9519		27.5403	20.8746	25.0596	22.9203			Ordinary one-way ANOVA	Analysis performed in Prism 7 (GraphPad Software)
		31.1099	22.1761	24.1521	25.8662		25.9341	24.0217	24.5103	20.5795			Dunnett's multiple comparisons test	Mean Diff.	95.00% CI of diff.	Below threshold?	Summary	Adjusted P Value
		29.3102	22.3919	25.4641	23.132		30.68	22.5203	27.2289	20.1868			NTC vs. A	5.443	4.337 to 6.550	Yes	****	<0.0001
		27.9571	23.0568	26.5639	32.1236		28.7884	21.6112	30.2081	19.4104			NTC vs. B	5.349	4.240 to 6.458	Yes	****	<0.0001
		27.8121	20.7472	27.5334	26.9431		28.3852	21.2097	26.8922	25.7159			NTC vs. C	7.656	6.544 to 8.769	Yes	****	<0.0001
		28.7377	24.9586	25.2144	28.0204		28.4794	22.8971	26.7513	22.0135
		27.4717	22.1027	20.7903	26.5038		28.3988	21.8413	26.4722	21.3943			TIFs
		25.5887	23.347	29.9848	27.0928		26.4808	23.9618	28.5048	21.8527			Ordinary one-way ANOVA	Analysis performed in Prism 7 (GraphPad Software)
		22.698	23.4139	30.9084	25.8101		27.8782	22.0789	24.9247	23.2234			Dunnett's multiple comparisons test	Mean Diff.	95.00% CI of diff.	Below threshold?	Summary	Adjusted P Value
		25.1283	23.4085	26.9888	27.8583		28.6366	23.9866	23.545	23.1218			NTC vs. A	3.802	2.820 to 4.785	Yes	****	<0.0001
		28.4769	26.1566	29.1339	22.716		27.1267	23.1473	28.2097	22.5198			NTC vs. B	2.94	1.967 to 3.912	Yes	****	<0.0001
		30.2059	24.6178	24.9602	24.0791		26.1015	24.9962	27.9649	24.1443			NTC vs. C	5.63	4.648 to 6.612	Yes	****	<0.0001
		34.3694	26.5015	25.0669	19.1507		24.696	24.9225	25.3523	21.9215
		28.3618	26.6651	29.4727	22.4119		24.5028	22.8135	26.4843	23.7527
		28.089	28.2558	25.81	22.7796		23.6328	25.048	28.6976	23.4881
		29.5982	24.3653	28.9509	16.1473		21.6697	24.7293	27.3248	24.0738
		22.019	24.2415	24.0944	15.3823		22.4956	24.7766	27.6553	19.6053
		28.2597	21.2531	30.6955	23.9607		22.2973	23.632	25.2418	23.4763
		27.6233	20.2925	30.7134	22.5396		27.8643	24.4224	23.2262	22.0376
		29.6694	20.1087	27.4598	26.5432		27.2847	23.8634	25.6386	19.1947
		31.7277	22.7002	29.4546	23.3801		22.9062	23.1709	28.0801	22.8086
		30.9826	22.6017	32.3709	24.3301		23.1282	25.287	32.2795	26.4991
	Experiment 2	33.1315	24.0356	21.2633	19.2244		32.0821	21.8125	24.0786	23.3061
		29.858	27.5085	23.2377	20.4229		27.8173	19.2119	21.8187	22.5116
		31.397	25.415	23.628	21.7338		28.4002	23.9792	24.0055	20.9865
		30.4087	24.1655	21.9221	22.5073		27.1361	22.7599	23.8843	21.0404
		28.5526	21.7797	22.8987	21.4666		25.2024	25.2035	25.9981	23.4739
		33.8656	20.3628	23.5565	19.6665		24.6004	26.4281	22.7553	20.9303
		32.2455	18.2596	24.1558	19.8876		26.3092	24.2252	22.1734	22.5144
		32.5946	20.7658	21.8284	18.4182		26.7401	28.4582	22.8104	22.9429
		31.4276	19.8999	22.0373	17.8464		26.4937	24.5262	23.1656	20.9496
		31.0763	21.4655	21.8748	19.1317		23.4592	27.2053	25.438	18.9081
		31.3277	21.3363	26.6295	18.7587		26.4047	28.0794	24.1897	23.0565
		31.4385	20.5371	23.4395	18.6346		29.747	27.0195	23.4576	20.9787
		33.095	20.7815	23.7256	21.1747		27.9127	23.6354	22.9553	25.3265
		32.6385	20.3867	22.9102	21.0591		25.2667	28.0993	20.2019	24.6729
		30.5511	18.7851	23.3566	21.2383		26.4842	26.3829	21.5418	22.1963
		33.5505	25.0779	22.4526	20.3191		36.4696	22.3169	25.1773	20.7673
		33.1227	25.7527	21.1784	21.1787		28.2273	23.466	23.3539	18.3649
		30.5537	26.7153	21.0631	18.6964		28.3272	22.4069	28.9465	18.0912
		28.1038	25.0068	23.0402	19.4086		27.3684	24.9779	25.374	21.7262
		34.4977	24.4664	22.5711	23.3403		27.2887	20.7645	27.9722	19.9129
		26.5668	23.9157	25.1703	19.8721		26.3253	24.7454	27.648	21.8111
		24.8196	25.9539	24.7096	23.8341		30.9672	24.937	25.0946	21.1711
		27.0155	20.3847	22.5495	20.8545		26.126	23.2565	23.0564	18.5964
		26.037	23.7086	24.1932	19.1092		23.6708	23.9149	28.1524	18.7611
		31.8775	22.6305	22.5511	23.1281		28.4613	25.7281	26.2556	22.1987
	Experiment 3	31.93	27.2541	24.6166	24.9638		29.0931	25.9868	22.9385	23.0577
		31.0524	32.1785	25.0217	23.4125		35.7688	24.3989	24.2278	21.2021
		32.8794	29.3249	23.0789	28.9808		37.6611	26.3519	23.6152	24.4183
		31.6473	29.024	25.5028	27.0674		30.9715	25.7649	27.6278	27.0147
		31.6888	32.0813	24.507	28.0333		31.5468	24.1397	23.7191	29.53
		24.7944	27.8788	25.0874	20.2926		34.2232	20.746	23.357	22.2228
		27.0797	25.397	30.5815	22.2415		32.338	21.8367	26.5282	24.4374
		25.7212	26.6629	31.685	21.4743		32.7176	25.6779	24.3221	22.7546
		22.5296	27.2458	28.118	24.3862		25.9082	26.5591	25.1706	24.7296
		24.8376	27.7556	30.552	22.6503		29.2665	22.4183	20.8026	24.306
		30.061	23.5924	24.077	21.4418		26.7112	22.3056	26.1271	22.3515
		36.0941	22.715	21.6211	21.4694		24.4779	22.5322	28.1407	24.0931
		27.9751	23.9339	21.8207	20.9332		24.3379	22.9567	26.9746	22.7531
		29.9839	24.7954	23.075	22.7258		25.8765	20.7088	29.0368	21.5756
		27.5672	27.769	22.624	21.6223		25.0356	24.6279	21.6637	20.6065
		30.6517	28.9172	24.5711	21.2411		34.9218	22.3625	25.62	21.3511
		32.6084	26.2982	21.0171	22.1089		34.0581	25.659	25.6712	20.7985
		28.9668	25.7164	24.7484	22.1254		29.1073	22.7802	21.9441	21.156
		35.094	26.7458	22.3051	20.5404		27.4303	23.587	23.5542	18.7391
		39.2464	19.1531	22.6528	20.1457		31.4609	24.3909	22.3512	21.6186
		37.8452	24.7682	23.5757	19.8818		28.0767	24.9362	22.8437	21.5826
		37.6403	26.9544	23.9571	22.8971		30.4269	22.8125	21.517	21.5682
		34.9574	31.1951	25.7448	24.5629		27.6748	25.5606	25.9902	20.8874
		32.0935	29.3608	25.7228	25.9155		25.5438	25.2225	19.3773	21.3363
		32.3968	28.1125	24.3175	24.9225		30.6391	25.4452	19.4125	22.1677
									20.8744
									21.4626
									20.6964
	Experiment 4	34.7673	29.5197	23.6573	21.296
		37.2788	25.3188	20.4692	24.1195
		34.9812	27.9485	26.6439	23.1959
		35.972	30.224	27.8209	21.0285
		34.0342	29.9201	25.504	20.4677
		28.5137	22.2515	23.5351	22.532
		25.8238	24.2912	21.2489	20.3214
		31.9219	23.231	26.0502	23.0373
		30.4099	23.3838	25.7654	22.0733
		30.0257	25.4497	25.7634	23.6926
		37.4203	27.0747	26.759	21.8462
		35.918	29.3105	27.9811	20.8327
		33.0094	25.3998	26.6418	21.1544
		33.4065	23.0514	23.6711	29.6582
		35.3545	28.2937	26.7714	25.4935
		36.814	23.9786	21.1874	30.4496
		31.4193	22.8283	24.3962	29.9351
		36.5876	22.0622	26.6506	29.8596
		30.7671	31.8356	23.4018	23.7291
		32.0858	27.2493	24.9283	26.4465
		32.931	27.1164	24.4742	25.0899
		23.9051	28.438	26.6197	23.6205
		24.9536	31.723	29.9997	23.4012
		27.9266	34.4267	29.2324
		27.0716	33.3016

## Sheet: Fig. 4d
Figure 4d.	Densitometry from western blots of PTPN11 (Shp2) siRNA KD in MM231 and TIF cells.
		MM231s					TIFs						n =	5 biological replicates
		NTC	A	B	C		NTC	A	B	C
		1	0.396675	0.242749	0.241491		1	0.480233	0.372051	0.21629			Units:	Densitometry (Shp2/GAPDH)
		1	0.657519	0.793832	0.407096		1	0.486737	0.49171	0.138989
		1	0.31431	0.29405	0.0649546		1	0.137822	0.243438	0.189943			MM231s
		1	0.179455	0.441804	0.0636661		1	0.240704	0.184489	0.152643			One sample t test	Analysis performed in Prism 7 (GraphPad Software)
		1	0.0705091	0.108512	0.13219		1	0.209805	0.241313	0.150957				NTC vs. A	NTC vs. B	NTC vs. C
													Theoretical mean	1	1	1
													Actual mean	0.3237	0.3762	0.1819
													Discrepancy	-0.6763	-0.6238	-0.8181
													95% CI of discrepancy	-0.9552 to -0.3974	-0.9493 to -0.2983	-0.9985 to -0.6378
													t, df	t=6.733, df=4	t=5.320, df=4	t=12.59, df=4
													P value (two tailed)	0.0025	0.006	0.0002
													Significant (alpha=0.05)?	Yes	Yes	Yes
													TIFs
													One sample t test	Analysis performed in Prism 7 (GraphPad Software)
														NTC vs. A	NTC vs. B	NTC vs. C
													Theoretical mean	1	1	1
													Actual mean	0.3111	0.3066	0.1698
													Discrepancy	-0.6889	-0.6934	-0.8302
													95% CI of discrepancy	-0.8898 to -0.4881	-0.8476 to -0.5392	-0.8703 to -0.7902
													t, df	t=9.522, df=4	t=12.48, df=4	t=57.53, df=4
													P value (two tailed)	0.0007	0.0002	<0.0001
													Significant (alpha=0.05)?	Yes	Yes	Yes

## Sheet: Fig. 4e
Figure 4e.	Densitometry from western blots of PTPN12 (PTP-PEST) siRNA KD in MM231 and TIF cells.
		MM231s					TIFs						n =	MM231 (n=5 biological replicates) and TIF (n=6 biological replicates)
		NTC	A	B	C		NTC	A	B	C
		1	0.396675	0.242749	0.241491		1	0.112849	0.130704	0.13213			Units:	Densitometry (PTP-PEST/GAPDH)
		1	0.657519	0.793832	0.407096		1	0.141009	0.137818	0.130835
		1	0.31431	0.29405	0.0649546		1	0.31431	0.29405	0.0649546			MM231s
		1	0.179455	0.441804	0.0636661		1	0.672827	0.614488	0.137728			One sample t test	Analysis performed in Prism 7 (GraphPad Software)
		1	0.0705091	0.108512	0.13219		1	0.396675	0.242749	0.241491				NTC vs. A	NTC vs. B	NTC vs. C
							1	0.657519	0.793832	0.407096			Theoretical mean	1	1	1
													Actual mean	0.3237	0.3762	0.1819
													Discrepancy	-0.6763	-0.6238	-0.8181
													95% CI of discrepancy	-0.9552 to -0.3974	-0.9493 to -0.2983	-0.9985 to -0.6378
													t, df	t=6.733, df=4	t=5.320, df=4	t=12.59, df=4
													P value (two tailed)	0.0025	0.006	0.0002
													Significant (alpha=0.05)?	Yes	Yes	Yes
													TIFs
													One sample t test	Analysis performed in Prism 7 (GraphPad Software)
														NTC vs. A	NTC vs. B	NTC vs. C
													Theoretical mean	1	1	1
													Actual mean	0.3825	0.3689	0.1857
													Discrepancy	-0.6175	-0.6311	-0.8143
													95% CI of discrepancy	-0.8727 to -0.3622	-0.9175 to -0.3446	-0.9427 to -0.6859
													t, df	t=6.218, df=5	t=5.663, df=5	t=16.30, df=5
													P value (two tailed)	0.0016	0.0024	<0.0001
													Significant (alpha=0.05)?	Yes	Yes	Yes
