# Supplementary material for: Dynamic regulation of integrin β1 phosphorylation supports invasion of breast cancer cells
Source: Nat Cell Biol. 2025 May 26;27(6):1021–34. doi: 10.1038/s41556-025-01663-4 (PMC12173946; doi:10.1038/s41556-025-01663-4)
Supplement: Supplementary file 12 — Statistical source data. [file 41556_2025_1663_MOESM12_ESM.xlsx]

## Sheet: Fig. 5a
Figure 5a.	Malachite green assay for free phosphate release after incubation of phosphorylated/non-phosphorylated integrin β1 peptides with recombinant Shp2.
		ITGB1	ITGB1(Y783P,Y795P)	ITGB1(Y783P)	ITGB1(Y795P)					n =	5 biological replicates, triplicate wells/replicate
	Experiment 1	-10.192	68.976	32.4369	11.1225										PTP-PEST (b; n=4, triplicate reactions).
		-7.14709	81.1557	29.392	8.07753					Units:	[phosphate] (pmol.)
		-10.192	78.1108	23.3022	11.1225
										Kruskal-Wallis test	Analysis performed in Prism 7 (GraphPad Software)
	Experiment 2	-9.54048	73.1175	24.6628	13.2617					Dunn's multiple comparisons test	Mean rank diff.	Significant?	Summary	Adjusted P Value
		-6.69021	87.3689	27.5131	13.2617					ITGB1 vs. ITGB1(Y783P,Y795P)	-42.4	Yes	****	<0.0001
		-6.69021	84.5186	27.5131	13.2617					ITGB1 vs. ITGB1(Y783P)	-31.93	Yes	****	<0.0001
										ITGB1 vs. ITGB1(Y795P)	-15.67	Yes	*	0.042
	Experiment 3	-2.91381	583.365	181.017	28.6993
		-2.91381	586.24	189.639	25.8254
		-2.91381	580.492	178.143	28.6993
	Experiment 4	-8.01054	252.462	108.936	13.2525
		-5.35266	263.094	106.278	10.5946
		-8.01054	263.094	103.621	10.5946
	Experiment 5	-6.75811	197.666	59.4636	13.3963
		-6.75811	180.39	56.5844	10.5171
		-3.8789	186.149	59.4636	13.3963

## Sheet: Fig. 5b
Figure 5b.	Malachite green assay for free phosphate release after incubation of phosphorylated/non-phosphorylated integrin β1 peptides with recombinant PTP-PEST.
		ITGB1	ITGB1(Y783P,Y795P)	ITGB1(Y783P)	ITGB1(Y795P)					n =	4 biological replicates, triplicate wells/replicate
	Experiment 1	-6.69021	1110.62	671.675	651.723
		-6.69021	1124.87	688.777	685.927					Units:	[phosphate] (pmol.)
		-6.69021	1161.92	700.178	677.376
										Kruskal-Wallis test	Analysis performed in Prism 7 (GraphPad Software)
	Experiment 2	-7.14709	1034.22	738.859	702.32					Dunn's multiple comparisons test	Mean rank diff.	Significant?	Summary	Adjusted P Value
		-7.14709	1058.58	738.859	717.545					ITGB1 vs. ITGB1(Y783P,Y795P)	-36	Yes	****	<0.0001
		-7.14709	1070.76	744.949	729.724					ITGB1 vs. ITGB1(Y783P)	-19.33	Yes	**	0.0021
										ITGB1 vs. ITGB1(Y795P)	-16.67	Yes	*	0.0106
	Experiment 3	8.58187	1868.01	842.018	752.927
		5.70795	1856.51	804.657	761.548
		2.83403	1755.92	778.792	764.422
	Experiment 4	2.62099	1156.14	563.434	366.751
		-2.69477	1089.69	523.566	334.856
		-8.01054	1180.06	568.75	380.04

## Sheet: Fig. 5c
Figure 5c.	Quantification of apparent FRET efficiency of MM231 cells with stable expression of either ITGB1(WT)-mRuby2 or ITGB1(YYFF)-mRuby2 transfected with Shp2-Clover and treated with VO43-.
		ITGB1(WT) / Shp2		ITGB1(YYFF) / Shp2						n =	3 biological replicates, 12-35 cells/condition/replicate
		(-)VO43-	(+)VO43-	(-)VO43-	(+)VO43-
	Experiment 1	5.83673	3.03549	-2.0981	4.10876					Units:	Apparent FRET efficiency (%)
		5.38468	6.67658	3.72176	1.26715
		2.78491	5.36395	3.7278	0.547525					Ordinary one-way ANOVA	Analysis performed in Prism 7 (GraphPad Software)
		6.04473	7.74631	-0.582105	1.83922					Tukey's multiple comparisons test	Mean Diff.	95.00% CI of diff.	Below threshold?	Summary	Adjusted P Value
		5.99277	3.65199	5.86257	2.20048					ITGB1(WT) (-)VO43- vs. ITGB1(WT) (+)VO43-	6.991	4.038 to 9.945	Yes	****	<0.0001
		-0.411815	3.249	5.34221	0.735033					ITGB1(WT) (-)VO43- vs. ITGB1(YYFF) (-)VO43-	7.395	4.467 to 10.32	Yes	****	<0.0001
		1.4335	3.16425	2.82387	0.852027					ITGB1(YYFF) (-)VO43- vs. ITGB1(YYFF) (+)VO43-	1.128	-1.861 to 4.117	No	ns	0.7632
		3.36018	2.65416	3.62806	0.579659
		3.25698	6.24335	0.624395	1.16406
		3.90863	3.18139	4.34797	0.131365
		11.6797	0.517022	4.53761	1.71742
		14.1376	3.70488	-0.734311	-1.10395
		4.84071	15.1347	4.50745	6.81479
		16.0011	3.61449	8.17523	-0.36912
		6.88506	2.83458	2.58574	-0.163451
		9.12511		1.26961
		10.7821		1.35782
		16.1512
		11.5553
		6.7121
	Experiment 2	12.541	5.90086	-0.302111	9.64891
		38.526	20.7885	2.02965	0.749164
		39.472	5.60939	5.11927	1.56227
		50.3993	2.71892	3.80105	0.188746
		36.6808	2.08235	10.3987	1.7248
		36.3892	1.04352	9.04792	0.650702
		37.5826	11.5491	7.57008	1.62712
		3.18986	12.5866	8.11345	1.11224
		33.7559	6.62242	2.15589	0.826648
		37.1932	0.941149	1.28533	-0.068669
		5.73601	11.8885	11.9912	1.17198
		3.80958	8.0573	4.39582	0.995927
		-1.1138		1.9083	0.0608819
		-1.14601		5.3818	2.97459
		16.8223		4.18728	2.23491
		26.9452			5.1572
		0.613335			2.392
		24.7882			7.19249
	Experiment 3	0.27064	1.69984	1.11781	2.20903
		8.26498	2.84542	1.00645	3.80147
		5.92962	6.62701	1.25857	2.94698
		8.42286	3.52146	0.286016	1.68843
		10.0117	0.145951	0.498937	1.14165
		12.3147	0.248448	1.93757	0.748907
		3.63976	-0.858042	1.55759	0.0962898
		6.45761	-1.27541	2.56704	1.17928
		6.10545	-1.42095	5.61428	1.39711
		4.95465	-0.130894	7.44212	-0.0834378
		5.8897	-1.63195	0.292201	0.896901
		4.32107	0.603034	-0.285861	1.07319
		5.91982	-0.422194	-1.12079	2.32181
		1.12177	-0.337474	-1.75411	-0.404318
		4.32423	0.0151233	-1.31217	-1.40913
		6.2168	-0.524746	1.51356	-0.144783
		10.3885	0.285706	4.69621	0.315633
		5.95515	-0.441778	0.305842	0.174735
		9.67472	0.166498	0.297388	0.634271
		8.25443	0.302977	-0.197955	1.69036
		4.80571	0.203966	2.44754	2.62609
		8.21698	-0.78161	2.7238	2.52243
		6.68465	-0.345207	3.45453	1.68957
		6.12108	-0.79812	1.74268	2.08617
		3.54341	0.134802	3.73936	2.06104
		3.42094	0.483698	-0.0872348	1.9329
		7.1195	1.75822	-1.52835	0.5219
		2.68755	1.20329	-0.353224	1.52846
		0.177279	2.86113	0.155353	1.07033
		1.89735	1.43366	0.331673	0.694178
		-0.541717	1.65891	0.991177	-1.23895
		-1.17118	1.09975	0.374273	-0.704569
		4.98444	1.0271		-0.285963
		0.106212	2.63373		2.77277
		4.94589	3.2186

## Sheet: Fig. 5d
Figure 5d.	Quantification of apparent FRET efficiency of MM231 cells with stable expression of either ITGB1(WT)-mRuby2 or ITGB1(YYFF)-mRuby2 transfected with PTP-PEST-Clover and treated with VO43-.
		ITGB1(WT) / PTP-PEST		ITGB1(YYFF) / PTP-PEST						n =	3 biological replicates, 19-30 cells/condition/replicate
		(-)VO43-	(+)VO43-	(-)VO43-	(+)VO43-
	Experiment 1	38.3786	3.09238	3.91288	3.03743					Units:	Apparent FRET efficiency (%)
		32.1147	5.67734	8.09359	1.59807
		42.5134	0.198328	5.35066	-2.40073					Ordinary one-way ANOVA	Analysis performed in Prism 7 (GraphPad Software)
		10.7402	10.3066	8.18377	0.310698					Tukey's multiple comparisons test	Mean Diff.	95.00% CI of diff.	Below threshold?	Summary	Adjusted P Value
		17.8656	1.55244	5.34397	8.51941					ITGB1(WT) (-)VO43- vs. ITGB1(WT) (+)VO43	6.046	3.519 to 8.572	Yes	****	<0.0001
		3.93915	12.159	2.64893	1.91401					ITGB1(WT) (-)VO43- vs. ITGB1(YYFF) (-)VO43	5.183	2.657 to 7.710	Yes	****	<0.0001
		3.40717	3.10937	1.27496	5.93793					ITGB1(YYFF) (-)VO43- vs. ITGB1(YYFF) (+)VO43	-0.2663	-2.876 to 2.344	No	ns	0.9936
		1.63161	2.70562	5.13083	5.06119
		4.63392	-1.38147	2.77816	1.43294
		3.3319	5.86292	14.4508	4.57455
		3.08709	5.34536	13.0552	7.46256
		9.52983	2.95021	4.16729	7.44798
		10.8364	0.575863	10.456	4.12665
		5.52991	7.49851	2.79966	11.5012
		-2.3487			11.2796
		30.7864			6.57467
		40.6019
		7.45652
		9.66262
		3.46377
		5.31913
	Experiment 2	6.98078	-0.737004	3.53007	-2.13051
		1.80311	-1.36765	-1.65442	-1.43762
		2.2699	-3.50101	0.240759	-1.03455
		0.707367	-2.94166	0.440388	-0.0761563
		2.57571	-0.198624	0.940672	0.907148
		0.772016	-2.65179	4.24461	-0.107726
		4.72911	-0.041129	0.267105	1.2476
		1.58441	-0.856769	2.56835	1.22314
		5.83354	0.365882	-0.881439	0.495639
		3.80468	1.00026	-1.83798	1.23125
		3.61698	-1.89769	-1.24781	-1.2982
		1.21422	-0.197664	-1.00828	-0.899998
		15.5722	-0.708448	-2.67709	-0.753956
		4.94757	-1.04382	-1.77354	-1.4231
		4.66948	-2.08582	0.96751	-3.65292
		5.31794	-2.17643	-1.94278	-1.00815
		3.83985	5.3349	-1.99489	2.29426
		2.27672	-1.71406	-1.08759	1.07677
		3.90985	-1.56667	-0.711571	0.589628
		5.70354	-1.79742		1.42788
		5.03871			2.40467
		1.70027
		1.61875
		1.68416
		0.296718
		1.80781
		4.44765
		1.2355
		2.2712
		1.2516
	Experiment 3	1.93095	-1.95628	-1.96513	-0.897095
		11.1344	0.773395	-1.41053	-0.290018
		6.35881	0.669901	-0.418864	-0.662112
		0.850336	-0.844684	-0.303408	-0.0631648
		3.63369	-0.994546	-0.173869	1.41052
		4.85512	-3.06028	0.543878	0.826408
		3.02985	1.12425	2.22964	0.534281
		5.40723	-0.698571	1.03403	2.21592
		0.372156	0.853387	1.81353	2.89975
		3.58284	-1.8623	2.63685	0.903736
		4.7771	-0.304842	-1.64499	1.21015
		4.84042	2.17251	-1.13768	1.70257
		13.2134	-1.94851	0.974529	-0.139438
		3.7848	-1.08738	0.792801	-0.542499
		4.16575	0.54713	-1.33003	0.278156
		0.524425	0.381407	0.583197	1.20672
		4.24945	-1.31402	0.1403	0.679766
		1.82614	2.82631	-0.829208	3.2345
		13.2307	-0.459627	0.722482	-0.600958
		4.94335	-0.287518	-1.2563	2.17433
		3.19546	0.0181085	-2.33889	3.52618
		2.11106	-0.266094	0.687952	4.44979
		2.66475	-1.7911	0.24381	-0.35149
		3.03584	-2.22861	-0.988574	-0.0706459
				-1.48769	-2.02471
					2.83778
					2.28049
					4.06935
