# Supplementary material for: Dynamic regulation of integrin β1 phosphorylation supports invasion of breast cancer cells
Source: Nat Cell Biol. 2025 May 26;27(6):1021–34. doi: 10.1038/s41556-025-01663-4 (PMC12173946; doi:10.1038/s41556-025-01663-4)
Supplement: Supplementary file 13 — Statistical source data. [file 41556_2025_1663_MOESM13_ESM.xlsx]

## Sheet: Fig. 6a
Figure 6a.	Apparent FRET efficiencies of MM231 cells stably expressing Illusia and seeded on either glass, or stiffness hydrogels (60 kPa, 2 kPa or 0.5 kPa).
		Glass	60 kPa	2 kPa	0.5 kPa					n =	4 biological replicates, 25-31 cells/condition/replicate
	Experiment 1	33.0543	38.5262	24.311	23.0713					Units:	Apparent FRET efficiency (%)
		33.9915	39.2521	23.5121	21.6994
		35.9128	40.5467	24.2397	23.4535					Ordinary one-way ANOVA	Analysis performed in Prism 7 (GraphPad Software)
		36.8907	41.9274	22.3099	24.0516					Tukey's multiple comparisons test	Mean Diff.	95.00% CI of diff.	Below threshold?	Summary	Adjusted P Value
		35.8192	44.2979	28.7364	24.8539					Glass vs. 60 kPa	1.471	-0.9812 to 3.923	No	ns	0.4104
		32.0691	33.5929	25.9176	29.7815					Glass vs. 2 kPa	10.08	7.627 to 12.54	Yes	****	<0.0001
		34.9799	31.0336	31.1162	30.6736					Glass vs. 0.5 kPa	12.78	10.31 to 15.26	Yes	****	<0.0001
		46.7749	32.0163	33.934	33.5178					60 kPa vs. 2 kPa	8.614	6.194 to 11.03	Yes	****	<0.0001
		38.0431	39.754	29.3032	30.1024					60 kPa vs. 0.5 kPa	11.31	8.878 to 13.75	Yes	****	<0.0001
		35.9677	41.0379	26.4058	32.5444					2 kPa vs. 0.5 kPa	2.7	0.2591 to 5.140	Yes	*	0.0234
		36.0716	35.4764	25.9358	37.6708
		30.4129	31.2365	23.7728	22.6868
		43.3028	31.9792	26.2787	19.7234
		37.8893	33.7957	24.7032	20.48
		40.5896	37.6366	28.3898	23.5627
		33.9985	29.2058	27.5541	24.0949
		32.8038	30.2943	29.2392	26.7662
		36.3616	30.9967	25.7892	32.2599
		37.1091	32.2915	28.9125	31.2655
		36.1686	29.776	24.4692	30.7871
		35.6522	37.6555	32.7202	30.975
		34.7629	36.784	32.8548	25.3198
		38.6114	38.5384	30.8565	23.2168
		32.2279	43.9451	30.8849	25.804
		35.8677	43.3798	26.0275	28.1084
		20.3194	28.8184	26.9618	23.8813
		25.1123	28.5844	29.2633	31.1514
			35.4031	28.4174	27.3893
			33.6067	25.8725	28.42
			29.8832		31.8579
					27.6976
	Experiment 2	27.3676	21.5551	22.5001	21.3846
		33.4731	18.6413	19.1937	22.5883
		40.8671	21.2305	24.5542	18.9761
		44.3655	32.3946	25.5368	19.3352
		35.0858	35.5736	23.9328	17.0621
		32.1246	32.9322	21.9945	16.6639
		32.8521	30.675	25.2548	17.4333
		28.3706	21.7602	17.7427	20.6703
		24.0912	20.8547	15.1706	22.166
		26.3793	25.7662	22.3745	15.1983
		29.1928	23.8512	18.2035	12.2288
		30.3781	25.0462	12.9431	12.4258
		34.5443	23.3845	16.3002	10.8982
		27.4049	26.145	25.8257	17.9144
		20.7512	23.6148	27.0225	17.8143
		19.5228	22.9209	28.6595	19.0083
		22.9894	22.6624	23.9629	20.8821
		19.1849	29.3666	24.5147	16.5337
		22.7303	31.2046	23.1478	18.9546
		27.4337	24.4669	24.1186	20.6614
		25.5844	29.9853	22.9833	19.7635
		27.3446	33.9342	21.1627	20.3771
		27.0574	31.0372	20.699	22.217
		28.2087	35.8158	22.2504	14.3343
		31.3654	35.0685	19.9554	16.9103
		27.6254	50.3691	19.6164	16.4427
		31.1037	43.7081	25.3911	15.4959
		22.3042	42.0815	22.4138	21.6717
		19.2947	44.0386	21.6327	20.2006
		19.7737		24.1761	17.6113
	Experiment 3	33.3175	43.9662	22.3793	14.7932
		34.273	32.9706	17.0719	19.4639
		28.7152	30.0303	17.2389	17.586
		35.9239	44.4457	20.518	20.8019
		30.7539	43.3319	27.6965	25.2703
		38.3775	44.2012	25.5075	29.6845
		32.8321	44.9879	24.4726	19.4647
		34.8175	40.5986	23.2495	21.1808
		32.8221	43.702	29.3319	21.4251
		38.2944	37.6592	18.3685	20.7097
		28.2201	42.0622	17.8363	22.0329
		29.2529	35.0026	17.773	17.937
		28.6504	34.8836	22.1975	17.9003
		39.4263	33.1099	22.0303	21.5801
		39.0221	34.6525	20.8535	19.2713
		47.9904	24.4497	21.1929	23.7579
		46.5452	23.4437	21.0505	19.5324
		48.2694	26.8712	22.4432	22.1271
		48.9792	24.7549	28.577	28.4159
		34.7681	39.2988	26.0552	30.9546
		26.5088	33.9469	24.706	23.8435
		29.3805	32.9064	23.9719	21.2007
		34.7663	33.8546	24.2487	22.3639
		31.4652	30.4897	21.4804	20.2806
		34.5114	36.6136	21.6222	24.0425
		32.6751	34.8705	24.2322
		31.6176	32.7063	38.112
			34.6383	38.3556
			34.958	40.6339
				40.0049
				26.657
	Experiment 4	36.7308	35.0267	21.1137	26.2895
		35.394	33.5209	21.0575	23.3897
		53.2785	33.9909	23.9207	26.0432
		63.8134	36.8624	24.5041	22.2897
		57.2007	37.3694	20.7885	21.3859
		65.0451	31.1706	28.0428	25.4756
		58.374	32.0603	23.5404	20.7443
		56.4674	30.2581	26.9028	20.3639
		63.5485	39.2535	36.4026	25.7382
		59.6533	52.883	30.0521	24.8029
		39.1467	47.3375	33.1617	30.3269
		37.4148	35.4857	34.3267	26.7386
		37.3731	51.3614	25.0788	30.1151
		37.8921	32.2352	26.1687	20.8587
		35.8079	35.2209	26.7187	21.2724
		46.1291	36.2664	30.9536	18.1064
		30.9945	32.0868	32.5942	29.7523
		35.4419	34.7446	40.2876	22.7329
		40.4389	28.1145	32.6295	25.6046
		40.0421	31.5541	41.4019	27.9234
		45.9258	37.9269	44.4374	20.8817
		44.3571	36.897	29.791	23.1671
		40.0314	30.0258	27.8994	27.6703
		39.0947	43.8764	28.7554	27.1592
		55.5559	48.6707	27.5327	31.2974
		59.0735	38.0593	32.0536	32.3835
			35.5632		30.4017
			44.5458
			42.4454

## Sheet: Fig. 6b
Figure 6b.	Quantification of cell area of MM231 cells stably expressing Illusia and seeded on either glass, or stiffness hydrogels (60 kPa, 2 kPa or 0.5 kPa).
		Glass	60 kPa	2 kPa	0.5 kPa					n =	4 biological replicates, 23-48 cells/condition/replicate
	Experiment 1	1076.95	880.193	865.795	661.067					Units:	Cell size (μm2)
		604.003	620.771	511.102	918.391
		1026.12	966.984	928.269	503.695					Ordinary one-way ANOVA	Analysis performed in Prism 7 (GraphPad Software)
		382.344	1525.64	127.238	410.045					Tukey's multiple comparisons test	Mean Diff.	95.00% CI of diff.	Below threshold?	Summary	Adjusted P Value
		2428.18	600.183	346.121	476.369					Glass vs. 60 kPa	-10.84	-131.7 to 110.0	No	ns	0.9956
		1005.5	300.122	791.811	719.468					Glass vs. 2 kPa	293.8	176.6 to 411.0	Yes	****	<0.0001
		584.113	1112.06	781.547	794.941					Glass vs. 0.5 kPa	409.5	293.6 to 525.4	Yes	****	<0.0001
		1002.17	1976.34	301.834	203.047					60 kPa vs. 2 kPa	304.7	191.4 to 417.9	Yes	****	<0.0001
		373.235	1079.97	808.539	1553.47					60 kPa vs. 0.5 kPa	420.3	308.4 to 532.3	Yes	****	<0.0001
		1328.42	758	815.398	602.118					2 kPa vs. 0.5 kPa	115.7	7.685 to 223.7	Yes	*	0.0303
		973.985	770.321	852.583	463.147
		615.827	401.757	693.611	1468.56
		1088.07	656.933	405.698	541.579
		1505.22	1233.4	391.24	764.596
		1489.67	1020.88	334.784	586.555
		1642.02	1140.84	1613.68	863.232
		1497.49	1059.34	1101.38	777.15
		1556.05	1481.7	938.837	816.138
		805.509	1660.61	356.405	191.324
		709.7	242.278	778.284	663.833
		686.235	635.24	778.75	462.407
		174.282	998.93	363.468	646.588
		1270.82	1084.82	753.582	673.225
		867.001	820.444	618.532	680.236
		485.954	1242.81	252.957	233.889
		1173.88	693.621	412.061	1579.12
		787.231	215.702	223.736	553.353
		990.946	1003.78	1005.6	769.753
		110.136	1418.23	1178.38	621.744
			596.11	918.512	695.049
			1046.48	971.878	552.187
			927.59	1249.18	689.578
				764.393	714.959
				589.463	619.17
				865.998	724.503
				1333.35	670.631
				1269.51	206.866
				970.915	575.744
				496.127	741.181
					418.11
					608.674
					290.456
					725
					577.953
					766.805
					971.503
	Experiment 2	467.362	1144.15	619.312	1267.46
		1564.54	754.018	1044.55	602.838
		810.028	885.856	685.465	342.281
		2012.29	2355.84	515.469	548.216
		931.116	802.064	867.598	505.033
		1855	1077.4	1046.37	518.468
		1501.53	592.969	585.491	629.991
		1099.04	815.439	133.125	713.399
		1641.33	329.485	761.019	376.781
		919.1	1553.84	1276.86	410.399
		1055.78	1874.97	1011.14	736.591
		838.205	1048.37	746.561	680.642
		628.877	1083.98	433.156	656.953
		1235.79	795.043	552.471	403.976
		887.386	674.319	437.675	766.389
		929.971	773.451	925.017	649.151
		656.456	458.202	525.763	556.19
		1091.29	1132.6	832.623	633.69
		1112.66	773.249	659.03	166.52
		301.854	1072.46	1060.11	359.465
		1806.39	945.484	1464.74	601.571
		999.366	1589.79	826.422	387.673
		1398.41	1076.35	921.379	483.654
		1097.62	1049.28	675.636	782.641
		688.818	1217.14	872.31	659.121
		823.747	809.623	1636.91	377.055
		824.324	1452.47	786.41	436.58
		908.988	1095.11	666.629	509.187
		682.232	1545.54	1073.26	602.99
		1165.25	1220.07	1216.33	631.299
		1475.92	821.791	843.049	753.998
		1348.4	949.212	1299.32	495.002
		1182.06	1096.13		410.693
		1125.9	1048.26		829.492
			769.419		1222.08
			1884.42		336.749
			1045.86		417.015
					674.917
					792.702
					437.837
					229.39
					494.576
					586.798
					450.897
					363.478
					767.291
					497.646
					617.235
	Experiment 3	326.708	1298.42	401.372	410.349
		374.299	920.64	1011.83	597.275
		1404.41	1312.34	319.119	138.708
		592.402	887.508	589.23	347.53
		795.124	646.902	359.111	1173.09
		837.385	1142.05	364.997	359.496
		1290.2	684.786	848.115	444.129
		1027.16	1225.82	502.591	557.78
		289.22	1158.27	1031.39	665.545
		573.333	1607.55	387.156	1656.81
		1252.18	133.682	501.264	722.973
		982.658	854.001	710.622	437.786
		547.871	1615.54	415.749	1902.5
		1328.7	1422.2	428.647	652.92
		1055.38	687.876	715.476	303.678
		1086.59	1355.77	371.219	1035.32
		869.088	1685.68	600.933	146.358
		329.9	740.441	391.685	966.224
		881.206	1393.19	492.408	528.438
		1260.22	298.855	898.43	410.105
		732.133	812.065	603.445	380.885
		1028.64	998.788	766.227	532.187
		969.213	1014.58	188.639	476.207
		1127.47	1839.4	538.59	693.195
		726.651	397.633	576.129	287.852
		743.035	707.228	557.405	508.397
		291.996	1338.93	256.28	304.448
		2133.74		307.853	661.32
		765.143		1287.68
		1091.03		519.167
		231.102		534.517
		1199.4		349.161
		1186.8		165.669
		998.981		431.393
		909.758		493.746
				534.922
				392.891
				92.323
				381.27
				595.016
				370.682
				411.473
				432.295
				392.405
	Experiment 4	1078.69	2087.01	444.737	358.128
		487.666	1304.41	563.576	815.145
		1515.11	213.513	1374.92	594.205
		917.539	1527.3	287.801	567.163
		251.133	901.592	1226.64	311.855
		329.89	936.74	757.007	406.883
		734.716	77.531	180.705	376.437
		754.575	1091.6	731.494	351.714
		1459.43	1069.69	419.619	572.289
		148.951	1515.1	205.428	475.153
		1507.36	1415.4	937.023	466.683
		1854.58	1547.42	221.933	215.62
		989.122	1934.79	1281.11	419.67
		1207.8	796.4	490.99	1011
		1123.88	589.2	565.916	148.374
		1449.26	512.075	520.778	294.154
		1116.88	261.063	815.104	267.527
		959.233	955.069	1017.17	391.331
		1133.25	1388.72	1026.76	465.578
		1613.25	1191.1	1069.22	819.775
		836.483	529.603	754.069	323.942
		860.091	89.922	1241.56	283.201
		891.358	172.792	673.093	312.078
			646.213	809.572	847.598
			808.974	1194.64	439.904
			1797	835.064	286.322
			1437.85	565.764	455.487
			161.211	1120.04	284.123
			272.38	739.286	464.403
			1494.15	1288.06	316.698
			1261.63	520.008	434.047
			1029.35	454.768	438.688
			233.078	556.048	654.683
			432.629	565.237	469.216
			1459.52	924.429	410.308
			726.57	931.38	403.783
			1891.58	170.654	353.183
			500.716	265.987	380.084
			965.565	905.168	1096.96
			1065.52	1028.69	767.929
			831.569	904.591	432.315
				403.094	704.006
					441.272

## Sheet: Fig. 6c
Figure 6c.	Quantification of invasion beyond 100 μm and normalised to the total number of cells/region for MM231 ITGB1(WT or YYFF) cells invading into 3D fibroblast-contracted collagen I in the presence of DMSO or SHP099 (100 nM).
		ITGB1(WT)		ITGB1(YYFF)					n =	4 biological replicates, 8 regions/replicate/cell line							ITGB1(WT)		ITGB1(YYFF)						n =	4 biological replicates, 8 regions/replicate/cell line
		DMSO	SHP099	DMSO	SHP099												DMSO	SHP099	DMSO	SHP099
	Experiment 1	67.5676	0	48.6364	14.9123				Units:	Invasion index (%)						Experiment 1	42.3077	29.3578	27.6596	46.8354					Units:	Proliferation index (%)
		56.2771	2.53165	25	2.91262												46.9697	40.1786	24.4681	49.6164
		48.1728	12.5	7.72834	0.529101				Ordinary one-way ANOVA	Analysis performed in Prism 7 (GraphPad Software)							43.8953	38.9881	26.097	57.4219					Ordinary one-way ANOVA	Analysis performed in Prism 7 (GraphPad Software)
		53.6585	5.98802	13.198	0				Tukey's multiple comparisons test	Mean Diff.	95.00% CI of diff.	Below threshold?	Summary	Adjusted P Value			29.8701	49.0132	17.1004	45.5319					Tukey's multiple comparisons test	Mean Diff.	95.00% CI of diff.	Below threshold?	Summary	Adjusted P Value
		57.4394	6.16438	13.7255	3.14961				ITGB1(WT) (DMSO vs. SHP099)	39.74	29.93 to 49.55	Yes	****	<0.0001			50.9868	54.8913	39.185	56					ITGB1(WT) (DMSO vs. SHP099)	-3.214	-9.581 to 3.153	No	ns	0.5553
		46.2366	6.06061	10.687	5.06329				ITGB1(WT) DMSO vs. ITGB1(YYFF) DMSO	33.62	23.81 to 43.43	Yes	****	<0.0001			46.25	40.9524	34.507	52.8302					ITGB1(WT) DMSO vs. ITGB1(YYFF) DMSO	0.1575	-6.209 to 6.524	No	ns	>0.9999
		67.9612	23.5294	49.6212	4.47761				ITGB1(WT) DMSO vs. ITGB1(YYFF) SHP099	40.98	31.17 to 50.79	Yes	****	<0.0001			35.6522	55.2239	23.7736	43.6364					ITGB1(WT) DMSO vs. ITGB1(YYFF) SHP099	-5.048	-11.41 to 1.319	No	ns	0.1705
		52.0249	14.6497	46.3576	0				ITGB1(WT) SHP099 vs. ITGB1(YYFF) DMSO	-6.127	-15.94 to 3.682	No	ns	0.3675			43.0412	64.5349	28.6096	39.2857					ITGB1(WT) SHP099 vs. ITGB1(YYFF) DMSO	3.372	-2.995 to 9.739	No	ns	0.5147
									ITGB1(WT) SHP099 vs. ITGB1(YYFF) SHP099	1.238	-8.571 to 11.05	No	ns	0.9877											ITGB1(WT) SHP099 vs. ITGB1(YYFF) SHP099	-1.834	-8.200 to 4.533	No	ns	0.8765
	Experiment 2	43.7229	1.73913	13.8614	3.11419				ITGB1(YYFF) (DMSO vs. SHP099)	7.366	-2.444 to 17.18	No	ns	0.2107		Experiment 2	25.4237	31.9588	30.6569	41.9492					ITGB1(YYFF) (DMSO vs. SHP099)	-5.205	-11.57 to 1.161	No	ns	0.1496
		44.9472	10	7.97872	6.34921												25.9259	36.6667	28.5714	38.7097
		51.8605	16.7939	18.8119	4.25532												29.5019	36.6667	25.3333	52.6087
		54.9724	18.1159	4.86111	14.6199												28.1746	36.8421	28.3217	32.4427
		51.2315	13.5593	7.55814	1.92308												25.7468	23.5294	27.3684	37.1069
		53.4392	13.6646	10.7527	3.80952												21.3439	25.641	21.5278	40.625
		35.5482	2.94118	11.9469	3.01003												20.4104	23.8095	23.839	48.7179
		52.6767	3.19149	25.0681	13.9241												25.5441	35.7143	27.9121	28.5714
	Experiment 3	70.1269	49.9174	35	4.78261											Experiment 3	38.4409	54.6939	46.9933	53.7975
		59.9515	21.0526	42.8571	20.4641												50.6048	48.913	59.4843	46.6488
		62.3762	35.2941	17.3684	38.3966												38.6534	42.5	48.9209	33.2632
		69.5205	49.1857	32.1306	36.5385												40.7407	28.0952	49.4048	44.898
		71.564	36.7647	35.1744	24.2877												44.6115	31.5789	44.8669	28.2748
		65.1195	30.9824	44.3914	37.5												49.6552	47.4903	45.8549	33.7449
		57.187	28.5036	51.671	8.78661												58.0153	37.1069	46.9388	42.9907
		72.6203	40.9639	46.5517	20.2899												36.0656	42.9825	55.8386	52.9086
	Experiment 4	63.0397	28.5377	33.4247	24.9258											Experiment 4	31.9703	44.6735	45.9459	43.8119
		56.5217	9.16335	8.47458	36.4912												33.4532	38.1053	37.5315	29.4872
		79.8883	26.0982	35.619	47.9137												36.4452	40	40.8994	42.9708
		74.3017	18.8406	1.0989	45.0082												40.6061	45.5172	51.8519	41.2192
		68.5647	25.0674	8.59107	34.9727												34.7545	41.3223	27.931	34.7771
		80.7461	26.1501	48.2935	43.4783												36.6359	34.6067	47.9381	33.9326
		63.9583	45.1128	49.3377	51.1485												38.7097	37.9061	42.8571	27.8689
		65.8824	24.2647	37.6289	50.6667												33.1787	46.9835	50.3563	42.6332

## Sheet: Fig. 6e
Figure 6e.	Quantification of MM231 and MM468 cells invading into basement membrane matrices for 4- or 5-days, respectively, in the presence of SHP099 (100 nM) or Sara (1 μM).
		MM231s					MM468s						n =	3-4 biological replicates, 2-4 matrices/condition/replicate, 2-3 regions/matrix
		DMSO	Sara	SHP099			DMSO	Sara	SHP099
	Experiment 1	43.0395	6.03589	5.77137		Experiment 1	19.6944	0.166389					Units:	Invasion index (%)
		38.8193	9.19378	18.5475			9.39279	0
		45.795	4.00697	19.1176			17.1575	0					MM231s
		2.71845	4.13712	0.794552			32.1754	2.38095					Ordinary one-way ANOVA	Analysis performed in Prism 7 (GraphPad Software)
		4.56311	2.82021	0.543478			36.1827						Dunnett's multiple comparisons test	Mean Diff.	95.00% CI of diff.	Below threshold?	Summary	Adjusted P Value
		5.06455	2.42131	1.18919									DMSO vs. Sara	7.076	1.172 to 12.98	Yes	*	0.016
		9.48718		6.12485									DMSO vs. SHP099	6.246	0.2705 to 12.22	Yes	*	0.0391
		23.3333		10.7177		Experiment 2	36.9427	0.331858	0.61296
		20.3226					27.3292	1.27389	2.02117				MM468s
		7.94016					29.3179	0.316122	0.807265				Ordinary one-way ANOVA	Analysis performed in Prism 7 (GraphPad Software)
		10.0908					4.50358	11.3115	1.38203				Dunnett's multiple comparisons test	Mean Diff.	95.00% CI of diff.	Below threshold?	Summary	Adjusted P Value
		12.2927					12.7126	3.76344	1.04384				DMSO vs. Sara	9.773	5.419 to 14.13	Yes	****	<0.0001
							4.34353	0.186916	1.31108				DMSO vs. SHP099	10.32	5.772 to 14.87	Yes	****	<0.0001
							0.921273	11.8756	0
	Experiment 2	12.6193	13.9369	12.2505			19.3182	7.63158	0.0929368
		21.3435	5.80357	14.9666			36.3349	5.90591	0
		20.1783	27.9339	15.2941
		38.1648	6.99029	18.143
		10.2013	17.9718	9.51087		Experiment 3	7.36146	4.62144	3.71075
		31.2831	17.4972	14.0984			6.50128	15.3285	5.49631
		3.15186	18	6.4257			11.7073	3.77193	3.45409
		7.08263	19.2037	5.51948			11.497	4.22406	5.79297
		16.3227	6.41148	15.625			14.1484	2.39726	6.57778
		5.70801	5.32359				13.7643	7.06656	5.32286
		4.88565	10.0465				13.4244	2.67775	8.9539
			12.0818				21.9041	12.1212	3.75123
							9.6302	13.0194	5.38462
							12.304	12.2
	Experiment 3	16.4916	2.91345	33.3683			11.5	3.09372
		8.9578	6.69975	6.66667				1.56682
		16.0451	6.08919	18.6966				3.27273
		7.35164	1.86757	0
		8.92193	13.4106	6.50814
		25.6637	9.60265	0		Experiment 4	12.4314	27.5534	8.58586
		24.1071					8.64765	26.0199	8.23893
		15					15.8273	7.14286	6.48148
							9.04198	0.695825	24.9573
							14.4543	1.31455	11.8024
							9.67742	0	6.72074
									8.93345
									7.03812
									9.78593

## Sheet: Fig. 6f
Figure 6f.	Cell size and shape assessment of Illusia-expressing MM231s embedded in collagen I and treated with SHP099 (100 nM) or Sara (1 μM) for 24 hours.
												Outliers removed using ROUT (Prism 7 (GraphPad Software); Q = 0.1%)
		Cell size (μm2)				Solidity
		DMSO	Sara	SHP099		DMSO	Sara	SHP099				n =	4 biological replicates, 11-27 cells/condition/replicate
	Experiment 1	418.83	423.355	308.091		0.708	0.77	0.711
		430.97	408.752	391.887		0.577	0.837	0.793				Cell size (μm2)
		468.847	333.602	330.56		0.615	0.941	0.831				Ordinary one-way ANOVA	Analysis performed in Prism 7 (GraphPad Software)
		373.564	685.626	668.058		0.666	0.422	0.4				Dunnett's multiple comparisons test	Mean Diff.	95.00% CI of diff.	Below threshold?	Summary	Adjusted P Value
		323.096	341.946	333.627		0.734	0.749	0.83				DMSO vs. Sara	101.9	47.20 to 156.6	Yes	****	<0.0001
		347.677	392.767	331.767		0.793	0.624	0.728				DMSO vs. SHP099	95.63	39.49 to 151.8	Yes	***	0.0004
		365.522	416.945	446.176		0.907	0.779	0.804
		436.198	503.506	469.827		0.9	0.72	0.818				Solidity
		455.099	528.389	401.036		0.878	0.577	0.777				Ordinary one-way ANOVA	Analysis performed in Prism 7 (GraphPad Software)
		373.866	426.572	446.176		0.663	0.626	0.949				Dunnett's multiple comparisons test	Mean Diff.	95.00% CI of diff.	Below threshold?	Summary	Adjusted P Value
		309.222	445.724	472.416		0.471	0.718	0.903				DMSO vs. Sara	-0.04115	-0.08175 to -0.0005554	Yes	*	0.0464
		358.358	533.491	371.001		0.802	0.761	0.682				DMSO vs. SHP099	-0.07323	-0.1135 to -0.03301	Yes	***	0.0001
		458.09	416.217	301.556		0.797	0.512	0.829
		304.522	321.889	371.554		0.531	0.776	0.613
		455.275	313.218	384.372		0.704	0.813	0.821
		466.886	396.16	344.761		0.792	0.698	0.856
		704.954	543.796	415.739		0.507	0.562	0.822
		396.813	422.626			0.357	0.706
		516.727	344.409			0.622	0.837
		400.508				0.817
		383.593				0.737
		661.071				0.522
		527.786				0.706
		427.602				0.626
		401.538				0.874
		436.097				0.754
		445.699				0.708
	Experiment 2	406.917	622.716	587.303		0.533	0.563	0.434
		635.761	327.821	488.502		0.357	0.83	0.644
		852.591	392.063	587.479		0.643	0.763	0.758
		377.46	519.617	449.167		0.532	0.7	0.697
		759.067	409.807	459.296		0.413	0.658	0.636
		1081.91	517.054	499.636		0.567	0.623	0.663
		394.074	666.374	369.442		0.708	0.569	0.649
		478.599	465.881	322.593		0.859	0.805	0.911
		586.599	353.885	384.799		0.509	0.783	0.576
		419.66	471.637	596.703		0.608	0.703	0.517
		357.353	491.442	461.684		0.715	0.744	0.767
		453.314	478.398	444.693		0.616	0.541	0.869
		427.225	645.211	302.788		0.623	0.586	0.788
		317.441	484.179	499.661		0.627	0.724	0.763
		335.512	553.799	388.569		0.523	0.804	0.719
		416.568	563.199	769.322		0.682	0.778	0.591
		540.654	417.649	746.576		0.527	0.719	0.549
		1026.49	464.373	923.795		0.38	0.837	0.469
		654.184	826.853	568.302		0.669	0.729	0.671
		453.666	324.076	406.666		0.391	0.816	0.8
		418.705	679.217	446.402		0.799	0.584	0.719
		521.326	312.238	388.946		0.576	0.687	0.708
		458.693	466.007	376.002		0.608	0.678	0.84
		368.11	438.611	464.147		0.676	0.501	0.727
		365.496	307.663			0.806	0.502	0.678
		861.965	386.81	381.934		0.431		0.726
		413.628		460.804		0.606		0.507
		367.004				0.554
		756.881				0.809
		508.885				0.618
		470.028				0.789
		498.555				0.728
		830.624				0.627
		388.544				0.575
	Experiment 3	544.424	810.642	577.299		0.262	0.541	0.7
		1140.78	401.639	397.592		0.737	0.679	0.894
		774.952	349.461	484.229		0.51	0.641	0.742
		704.326	924.096	448.891		0.482	0.577	0.834
		620.203	715.008	633.474		0.556	0.747	0.485
		1103.93	703.924			0.34	0.626	0.573
		466.158	317.466	941.514		0.562	0.653	0.802
		715.133	471.536			0.418	0.774	0.575
		513.208	440.295	332.37		0.527	0.885	0.773
		406.817	379.32			0.555	0.671	0.595
		525.524	596.828	560.988		0.418	0.786	0.541
		618.594	458.668	809.008		0.44	0.478	0.546
		975.093	323.85			0.627	0.815	0.666
		950.562	496.67	394.727		0.758	0.743	0.509
		1092.72	396.235	445.095		0.679	0.695	0.621
		765.2	473.446	396.512		0.556	0.726	0.91
		892.629	583.256	333.149		0.391	0.495	0.678
		790.661	558.6	416.066		0.567	0.506	0.749
		572.323	514.038	734.512		0.302	0.644	0.669
		530.173	415.086			0.483	0.659	0.815
			412.044	494.257		0.531	0.724	0.643
		974.666	489.482	512.027		0.542	0.705	0.964
		886.722	698.294	501.496		0.595	0.662	0.443
		539.548	347.953	775.932		0.549	0.56	0.855
		601.704	615.553	734.813		0.494	0.553	0.508
		1162.49	493.805	483.249		0.631	0.735	0.719
			795.612			0.637		0.467
		826.502	410.36	684.822		0.477		0.696
		538.216		544.801		0.573		0.898
		722.347		502.828		0.408		0.595
				446.93				0.832
				403.373				0.653
				556.162				0.739
				569.608				0.678
				465.931				0.688
				694.7				0.845
				440.219
	Experiment 4	879.132	444.392	926.911		0.484	0.527	0.673
		476.035	669.038			0.694	0.848	0.619
		859.804	536.256	544.776		0.612	0.624	0.704
		636.892	740.318	321.286		0.753	0.654	0.684
		580.793	379.873	504.562		0.888	0.708	0.855
		1065.12	478.121	515.169		0.703	0.659	0.66
		447.659	450.499	326.539		0.667	0.906	0.673
		752.709	484.028	373.489		0.754	0.7	0.802
		421.218	385.553	582.829		0.713	0.724	0.43
		652.198	335.487	465.479		0.575	0.872	0.519
		519.718	433.634	441.552		0.786	0.612	0.778
		461.659	473.094	476.588		0.639	0.584	0.853
		486.239	425.667			0.813	0.686	0.765
		566.115	960.641			0.703	0.634	0.715
		588.861	483.45			0.759	0.615
		753.186	615.327			0.596	0.336
		613.14	302.536			0.705	0.545
		625.456	393.722			0.802	0.403
		723.126	413.653			0.74	0.617
		629.879	321.412			0.736	0.377
		671.752				0.636	0.576
						0.68
		1293.41				0.56
		407.495				0.568
		837.209				0.642
		429.915				0.762
		406.188				0.733
		441.325				0.842
		567.221				0.756
		725.715				0.779
		516.425				0.811
