# Supplementary material for: Dynamic regulation of integrin β1 phosphorylation supports invasion of breast cancer cells
Source: Nat Cell Biol. 2025 May 26;27(6):1021–34. doi: 10.1038/s41556-025-01663-4 (PMC12173946; doi:10.1038/s41556-025-01663-4)
Supplement: Supplementary file 14 — Statistical source data. [file 41556_2025_1663_MOESM14_ESM.xlsx]

## Sheet: Fig. 7d
Figure 7d.	Quantification of apparent FRET efficiency from MM231 cells transfected with RFP-tagged Cofilin mutants WT, S3A and S3E.
		Venus			BiFC (ITGB1/Dok1)							n =	3 biological replicates, 20-28 cells/condition/replicate
		CFL(WT)	CFL(S3A)	CFL(S3E)	CFL(WT)	CFL(S3A)	CFL(S3E)
	Experiment 1	2.94046	7.29556	6.43993	8.09573	27.5914	16.2098					Units:	Apparent FRET efficiency (%)
		5.18489	3.86114	2.91722	4.34112	13.3544	24.5154
		9.63507	8.74753	3.57237	4.72025	4.70668	2.16803					Ordinary one-way ANOVA	Analysis performed in Prism 7 (GraphPad Software)
		8.67704	2.32515	0.325521	0.477828	14.6966	5.57795					Tukey's multiple comparisons test	Mean Diff.	95.00% CI of diff.	Below threshold?	Summary	Adjusted P Value
		2.70341	6.74458	8.51001	15.8321	49.1185	20.5239					Venus CFL(WT) vs. Venus CFL(S3A)	-0.9115	-5.123 to 3.300	No	ns	0.9896
		7.6398	6.53706	1.80602	14.9987	7.45908	5.42681					Venus CFL(WT) vs. Venus CFL(S3E)	-0.3321	-4.674 to 4.010	No	ns	>0.9999
		8.0593	8.64361	3.18378	12.7399	14.3103	4.03593					Venus CFL(WT) vs. BiFC CFL(WT)	-14.18	-18.15 to -10.21	Yes	****	<0.0001
		10.455	4.71649	0.149807	37.9859	22.5656	6.00281					Venus CFL(WT) vs. BiFC CFL(S3A)	-12.72	-17.07 to -8.380	Yes	****	<0.0001
		4.16562	11.9257	7.86163	35.1714	41.5881	9.89797					Venus CFL(WT) vs. BiFC CFL(S3E)	-13.3	-17.64 to -8.953	Yes	****	<0.0001
		9.52131	13.6093	6.55377	30.4993	23.3291	23.0862					Venus CFL(S3A) vs. Venus CFL(S3E)	0.5794	-3.777 to 4.936	No	ns	0.999
		3.31699	7.80283	4.26213	22.6882	12.0958	23.0993					Venus CFL(S3A) vs. BiFC CFL(WT)	-13.27	-17.26 to -9.279	Yes	****	<0.0001
		5.98516	4.23478	3.06061	12.7276	13.8914	9.31578					Venus CFL(S3A) vs. BiFC CFL(S3A)	-11.81	-16.17 to -7.455	Yes	****	<0.0001
		2.90557	7.25043	0.901635	20.2653	2.24736	2.58181					Venus CFL(S3A) vs. BiFC CFL(S3E)	-12.38	-16.74 to -8.027	Yes	****	<0.0001
		3.61592	5.74512	5.65536	16.0892	13.5612	10.163					Venus CFL(S3E) vs. BiFC CFL(WT)	-13.85	-17.98 to -9.720	Yes	****	<0.0001
		1.34028	8.55503	7.45683	8.00057	8.99799	42.0016					Venus CFL(S3E) vs. BiFC CFL(S3A)	-12.39	-16.87 to -7.908	Yes	****	<0.0001
		2.65562	1.82773	3.84223	0.15842	1.8921	11.5481					Venus CFL(S3E) vs. BiFC CFL(S3E)	-12.96	-17.45 to -8.480	Yes	****	<0.0001
		2.65338	3.59621	12.8799	10.2297	3.73895	23.3083					BiFC CFL(WT) vs. BiFC CFL(S3A)	1.457	-2.670 to 5.585	No	ns	0.9143
		4.39016	9.80569	8.01457	10.6814	19.9421	24.4385					BiFC CFL(WT) vs. BiFC CFL(S3E)	0.885	-3.243 to 5.013	No	ns	0.99
		2.40347	6.92764	1.19185	0.303642	10.9721	7.2853					BiFC CFL(S3A) vs. BiFC CFL(S3E)	-0.5724	-5.055 to 3.910	No	ns	0.9991
		3.29684	3.80473	1.12434	29.4846	3.38262	12.9697
		2.74304	10.233	2.41988	36.6922	1.78337	12.9244
		5.24931	6.20555	5.22283	5.79081	25.7681	0.669594
		1.71852	10.4327	2.01536	36.5539	10.463	11.5608
		0.632836	4.02331	3.05903	16.0714	12.3862
		3.2698	12.1993		14.8047
		8.3109	9.16479		2.793
		7.55399	3.69862		2.86783
		1.49375	5.32306		32.5992
					2.98583
					3.2092
					15.41
					15.3061
					26.9148
					31.2082
					26.9382
					21.5351
					3.74548
					5.09997
					16.9923
					5.35015
					15.9743
					18.2118
					26.2253
					33.9448
					9.92041
					30.825
					16.0437
					1.39328
					55.0233
					15.5273
					16.0893
	Experiment 2	1.48212	1.00905	2.06921	27.0233	15.3387	22.4763
		4.74854	4.1047	1.28698	12.0535	21.1458	22.5296
		6.14426	7.62085	9.77983	33.5257	11.9572	24.3334
		0.728325	4.45306	6.00962	52.9665	3.6425	29.5414
		1.81726	2.44742	1.49127	16.4253	13.0902	22.3285
		2.72229	0.969773	5.18149	7.13194	19.8147	19.9674
		5.31632	5.57774	3.44062	17.7479	1.31384	29.3748
		2.40361	0.383925	2.69389	5.52221	9.16473	8.00587
		9.88523	0.980037	1.65972	8.35513	42.1291	11.1956
		2.73062	7.04457	1.19888	28.4976	6.44927	28.2298
		5.5482	2.46467	1.43363	26.4312	16.54	31.4337
		3.193	4.87297	6.95745	17.8204	14.8871	20.5449
		1.59227	2.60187	2.5155	6.54696	10.6611	12.6928
		4.85078	3.01508	1.07396	5.7191	19.4822	13.5557
		6.14625	2.70098	3.52773	15.2741	5.78747	30.1238
		-0.916925	1.02019	1.24756	23.5293	4.06367	1.47896
		1.61183	2.99942	3.64215	18.7688	5.62776	13.8601
		1.50297	2.62568	7.18522	0.743178	61.9809	46.9053
		6.81156	2.03067	1.83339	6.75152	29.5177	11.4563
		3.50602	2.05578	4.34125	2.79841	20.7248	8.68888
		-0.167456	3.50252
		5.73329	1.95791
		2.35051	2.31224
		2.82122
		6.63322
	Experiment 3	-0.167611	-0.895989	3.18882	5.37908	21.6846	49.2147
		5.65999	9.11539	4.18218	23.794	28.7833	9.51605
		0.836218	1.77432	4.04101	19.483	6.74648	31.7576
		-0.135915	0.617172	2.15081	2.48706	13.4908	25.9777
		0.13478	1.6453	5.17101	6.20206	13.4187	12.1927
		0.837926	1.68406	1.17412	2.20385	29.9228	10.428
		-0.487224	0.849401	1.74156	19.6187	19.278	24.8497
		2.88291	0.728194	2.45631	29.7073	19.4612	5.11873
		6.52471	4.09826	2.80752	13.2625	20.5586	10.7297
		-0.658402	6.32638	6.72911	26.0581	15.6927	42.2151
		5.46929	4.83966	6.78592	50.5584	11.0186	8.58766
		2.90212	-0.353631	7.43897	41.9201	17.4876	9.40683
		0.735301	1.08427	1.50915	29.2332	32.3361	20.1209
		1.23664	3.2089	6.52585	11.1742	31.7897	16.3392
		2.07616	3.11784	4.54929	22.9112	22.0174	7.87043
		0.34593	-0.632655	2.25442	24.3922	11.4586	5.90912
		5.95247	6.01264	4.422	6.83539	13.0355	3.5656
		4.46833	0.599512	5.02692	41.9293	11.9167	5.07475
		1.21081	0.468992	5.43507	14.0625	6.25718	25.5603
		1.33873	7.88117	3.13415	24.3926	5.20747	27.3209
			8.74873		29.09		11.564

## Sheet: Fig. 7e
Figure 7e.	Quantification of gelatin degradation by MM231 ITGB1(WT or YYFF) cells with doxycycline (Dox)-inducible Src(E378G) expression. MM231 cells were transfected with siRNAs against Dok1 (siDok1_1 and siDok1_2) or a NTC siRNA and treated with Dox for 24hrs before being seeded on fluorescent gelatin for 6 h.
		ITGB1(WT)			ITGB1(YYFF)							n =	3 biological replicates, 10-16 fields of view/condition/replicate
		NTC	siDok1_1	siDok1_2	NTC	siDok1_1	siDok1_2
												Units:	Degradation area (μm2/cell)
	Experiment 1	145.266	4.68183	0	157.121	1.538	5.2925
		72.3357	0.797	83.8125	37.6464	3.36128	0					Ordinary one-way ANOVA	Analysis performed in Prism 7 (GraphPad Software)
		224.399	37.5627	0	164.788	36.495	0					Sidak's multiple comparisons test	Mean Diff.	95.00% CI of diff.	Significant?	Summary	Adjusted P Value
		294.867	5.5405	92.3886	3.326	5.9855	1.9225					ITGB1 (WT) NTC vs. ITGB1 (YYFF) NTC	63.16	35.78 to 90.55	Yes	****	<0.0001
		130.334	12.6865	0	123.232	0.844	3.0965					ITGB1 (WT) NTC vs. ITGB1 (WT) siDok1_1	137.1	109.7 to 164.4	Yes	****	<0.0001
		176.749	1.98333	2.08467	147.283	0.135	4.3615					ITGB1 (WT) NTC vs. ITGB1 (WT) siDok1_2	143.9	116.1 to 171.6	Yes	****	<0.0001
		237.131	32.265	0	227.313	140.364	7.95625					ITGB1 (YYFF) NTC vs. ITGB1 (YYFF) siDok1_1	77.46	49.67 to 105.3	Yes	****	<0.0001
		156.895	0	0	178.655	7.4075	36.4223					ITGB1 (YYFF) NTC vs. ITGB1 (YYFF) siDok1_2	81.79	54.59 to 109.0	Yes	****	<0.0001
		233.223	0	0.19725	107.631	19.1785	0.40475
		208.206	92.6803		193.383	0	0
							0.19725
	Experiment 2	76.3805	1.2175	29.67	26.9223	13.2798	0
		53.3503	34.0214	4.065	46.9047	4.86333	0
		59.7357	32.84	3.265	114.046	0	6.677
		90.1941	24.0097	1.7175	81.2052	12.4083	32.4225
		101.516	10.3753	0.7445	67.0007	7.47625	19.9926
		149.971	59.232	13.273	145.26	4.15583	3.449
		116.597	3.331	23.8407	83.0038	5.52771	11.5505
		86.2555	110.845	4.0832	101.768	3.58671	2.39283
		113.229	1.1956	13.7203	20.8474	27.6755	2.452
		168.356	0	6.292	28.7568	6.15367	13.5465
		94.4736	2.07332	4.32732	78.6375	25.6766	1.1905
		72.1816	2.15957	3.19044	122.223	5.74673	5.0305
		302.314	15.61	0.635429	99.359	5.03009	3.64393
		115.34	0.2574	3.77589	54.1011	5.54217	1.33225
			8.06071	2.24129	62.3248		19.6393
			1.228	4.10767
	Experiment 3	255.922	11.8008	0	180.527	7.0975	18.491
		176.242	20.9025	0.907	4.159	5.20025	0
		202.611	9.004	0	180.115	16.0795	0
		70.327	12.67	0	15.0825	4.65	0
		198.59	45.1335	0	86.8508	14.744	27.272
		233.805	0.73	2.8775	45.1804	6.9215	0
		31.2806	10.19	0	103.001	6.83	28.5765
		105.958	0	9.664	109.21	0	29.705
		396.649	0.2835	0	0	1.892	1.2955
		48.0688	6.94167	34.4205	54.239	30.9495	10.635
		233.768	4.8925	0.85	76.81		16.413
		92.597	6.925		53.222
					50.7125
