# Supplementary material for: Dynamic regulation of integrin β1 phosphorylation supports invasion of breast cancer cells
Source: Nat Cell Biol. 2025 May 26;27(6):1021–34. doi: 10.1038/s41556-025-01663-4 (PMC12173946; doi:10.1038/s41556-025-01663-4)
Supplement: Supplementary file 16 — Statistical source data. [file 41556_2025_1663_MOESM16_ESM.xlsx]

## Sheet: Fig. 8a
Figure 8a.	Quantification of apparent FRET efficiency for intramolecular FLIM-FRET between Dok1-Clover and Cofilin-mRFP.
		Dok1-Clover					n =	5 biological replicates, 10-21 cells/condition/replicate
		mScarlet	Cofilin-mRFP
	Experiment 1	0.587282	13.4167				Units:	Apparent FRET efficiency (%)
		2.31413	10.5137
		-1.81482	9.13047				Unpaired t test with Welch's correction	Analysis performed in Prism 7 (GraphPad Software)
		-3.20182	1.76657				P value	<0.0001
		1.216	24.0224				P value summary	****
		0.518612	12.4102				Significantly different (P < 0.05)?	Yes
		-0.407003	15.347				One- or two-tailed P value?	Two-tailed
		0.975877	13.8514				Welch-corrected t, df	t=17.24, df=134.5
		-0.189702	11.9247
		-2.50661	8.84599
			0.0517232
			23.4844
			23.8266
			16.4565
			7.96416
			26.7128
			22.4117
			7.81124
			3.09493
			6.63135
	Experiment 2	1.7233	14.883
		1.23535	13.2961
		3.91988	26.9842
		6.40945	16.0561
		1.20844	15.7609
		0.0462506	7.56652
		3.80944	6.96649
		-0.972944	16.3322
		3.41404	18.5186
		0.978322	7.92788
		2.11615	5.27667
		0.872032	5.61725
		1.26895	10.8177
		-1.82081	7.63323
		2.0284	8.54948
		2.1427	8.62498
		4.57986	15.278
		-0.850132	14.7167
		-1.04226	3.309
		1.9213	9.25446
		-0.768101	1.75632
	Experiment 3	1.91625	8.07869
		4.31885	6.00679
		4.7258	8.61957
		6.96696	11.9341
		5.33707	26.7322
		8.61688	10.3687
		5.41391	13.3887
		3.28962	14.8827
		3.2894	9.96554
		2.5903	17.0006
		3.68955	16.7802
		4.3448	14.1531
		1.46652	17.1292
		3.99401	19.9158
		4.13853	18.7156
		6.1795	19.8776
		4.91391	19.7612
		4.45776	14.3886
		3.48938
		5.11627
	Experiment 4	-1.45982	10.9778
		0.876361	7.45507
		-0.137706	11.5942
		2.38956	13.394
		2.10149	10.2173
		-1.48357	11.1137
		-0.664391	9.62044
		2.05333	9.14934
		5.23134	24.1213
		-0.261104	10.565
		-1.25871	6.32602
		4.61819	14.6743
		-0.589748	20.4007
		-2.94784	23.134
		-0.232666	18.4912
		-1.07279	20.8215
		2.21608	16.7054
		0.218553	14.2467
		0.265228	13.3273
			16.9256
	Experiment 5	3.52504	20.1554
		4.88263	20.7378
		2.21935	18.2148
		4.11549	12.5017
		-0.103957	15.8113
		6.79898	11.9457
		1.36938	11.5809
		-0.791884	18.1735
		2.82138	19.7041
		1.34669	18.5524
		4.4596	17.2755
		7.52913	15.4708
		5.3312	17.6075
		7.0036	17.1176
		6.76058	15.5667
			11.1731

## Sheet: Fig. 8b
Figure 8b.	Quantification of apparent FRET efficiency for intramolecular FLIM-FRET between CTTN-mEmerald & Dok1-mScarlet.
		CTTN-mEmerald					n =	3 biological replicates, 21-23 cells/condition/replicate
		mScarlet	Dok1-mScarlet
							Units:	Apparent FRET efficiency (%)
	Experiment 1	-1.38801	3.03655
		-1.7282	3.23449				Unpaired t test with Welch's correction	Analysis performed in Prism 7 (GraphPad Software)
		0.419012	2.6611				P value	<0.0001
		-0.494991	-0.0974208				P value summary	****
		0.878549	4.72333				Significantly different (P < 0.05)?	Yes
		-1.11855	1.50695				One- or two-tailed P value?	Two-tailed
		2.77685	4.60177				Welch-corrected t, df	t=7.853, df=127.7
		1.09745	3.09719
		-0.512836	1.99429
		2.113	1.94245
		0.0207379	0.632691
		0.436494	1.77353
		1.4578	1.40325
		1.11326	1.89844
		-1.78532	1.20692
		-0.127903	2.38447
		-0.622775	7.5653
		-1.22826	5.21514
		0.258202	2.01629
		1.62204	1.39028
		-1.7431	3.84364
			1.76917
	Experiment 2	1.51893	4.20171
		1.64076	4.26238
		2.29763	3.72878
		1.88203	4.39065
		0.704893	2.06647
		4.21849	1.95301
		5.1916	2.19634
		2.00139	1.58913
		0.829413	7.06556
		3.57662	8.48329
		1.14884	3.41443
		3.19784	3.72293
		0.223338	3.23466
		3.33245	4.14775
		1.82698	1.53846
		3.7778	5.04904
		4.08387	6.22803
		0.774968	2.3711
		1.46549	4.94832
		5.09414	4.09953
		1.77143	3.90495
			4.76424
			3.27847
			1.88777
	Experiment 3	-1.82911	1.40759
		-2.16497	0.174671
		-1.18555	2.74071
		-2.85889	-0.257084
		-0.625223	2.64026
		-2.82148	0.391346
		-1.77684	1.63792
		-1.33257	2.67359
		0.0900389	4.20254
		-0.642922	2.92959
		0.356291	1.62466
		-0.188584	4.91629
		1.1212	2.08554
		-1.44312	3.67158
		0.471349	3.11559
		-0.495074	1.48356
		0.976919	1.86755
		0.389129	1.74197
		-1.44997	3.44221
		-0.559698	2.65426
		-0.909708	2.57832
		-2.22982	2.63249
		-2.20135

## Sheet: Fig. 8c
Figure 8c.	Quantification of apparent FRET efficiency for intramolecular FLIM-FRET between Dok1-Clover and mScarlet-TKS5.
		Dok1-Clover					n =	3 biological replicates, 17-25 cells/condition/replicate
		mScarlet	mScarlet-TKS5
	Experiment 1	-0.716586	7.83679				Units:	Apparent FRET efficiency (%)
		-0.644605	4.97335
		1.67455	0.712559				Unpaired t test with Welch's correction	Analysis performed in Prism 7 (GraphPad Software)
		-0.981981	2.12128				P value	<0.0001
		-0.779883	7.4109				P value summary	****
		-1.43426	6.85886				Significantly different (P < 0.05)?	Yes
		-1.62339	3.82962				One- or two-tailed P value?	Two-tailed
		-3.85939	5.79347				Welch-corrected t, df	t=7.735, df=116.2
		-1.30598	6.90395
		-1.39842	3.53698
		-1.9615	-2.28667
		3.65574	2.1736
		-2.18377	6.75426
		-2.61242	2.97235
		-2.52993	2.15799
		8.58178	4.04781
		-1.02843	0.731768
		-1.85535
		-2.74271
		2.00483
		-2.08349
	Experiment 2	7.24158	6.93526
		1.69831	12.5591
		2.00202	6.77795
		3.23313	9.4903
		0.226754	8.59232
		7.87291	6.82323
		4.89251	15.0213
		7.12839	9.486
		0.263795	9.35412
		5.8099	7.00578
		8.79475	3.11587
		3.54832	0.320267
		7.7078	5.89179
		3.14826	3.96998
		1.04776	5.14628
		1.11031	11.9794
		4.97952	9.35868
		1.33406	1.99638
		2.53056	5.80134
		4.54657	1.2577
		4.29807	6.33818
		4.41839	5.16809
		2.77767	3.38099
			8.02798
			6.55028
	Experiment 3	4.344	6.43599
		0.200916	8.68266
		1.90909	12.6699
		5.57352	15.7187
		-1.62827	5.0279
		-0.0312983	16.8989
		1.81932	7.1424
		2.90245	13.6299
		2.15637	13.4774
		5.06611	9.20065
		1.10601	5.17056
		-0.437046	3.54737
		1.0771	11.8521
		2.61634	4.57727
		2.31209	5.91198
		4.77389	5.90017
		-0.32285	8.33182
		-2.07285	11.6296
			5.82037
			8.8014

## Sheet: Fig. 8d
Figure 8d.	Quantification of apparent FRET efficiency for intramolecular FLIM-FRET between CTTN-mEmerald and Cofilin-mRFP.
		CTTN-mEmerald					n =	3 biological replicates, 21-25 cells/condition/replicate
		mScarlet	Cofilin-mRFP
							Units:	Apparent FRET efficiency (%)
	Experiment 1	0.569515	1.74467
		0.748211	6.7521				Unpaired t test with Welch's correction	Analysis performed in Prism 7 (GraphPad Software)
		2.59493	4.81839				P value	<0.0001
		0.262136	2.83904				P value summary	****
		1.38512	-1.01682				Significantly different (P < 0.05)?	Yes
		0.917935	3.70977				One- or two-tailed P value?	Two-tailed
		0.459978	5.49828				Welch-corrected t, df	t=7.685, df=124.8
		2.78715	2.02524
		0.397155	1.22479
		3.77028	2.6339
		4.68885	5.2984
		3.95706	5.41557
		2.40288	3.57426
		1.78038	9.19404
		1.44763	5.05047
		0.297002	2.07174
		3.72906	3.75148
		1.68313	9.08444
		2.69894	0.36889
		3.78926	0.859281
		-0.00268684	4.18298
		5.48218	3.73758
	Experiment 2	3.30113	4.40363
		0.667969	6.80702
		0.546986	3.50838
		1.49636	5.32878
		-0.590135	2.7832
		-0.278542	9.35243
		-1.5642	8.55509
		1.00855	5.53149
		2.39752	5.97394
		1.2692	4.99711
		-1.44573	9.2043
		-0.031547	2.99921
		2.49752	7.11771
		3.05697	14.8712
		7.47345	11.458
		-0.150465	4.40268
		2.71333	1.41699
		4.07416	5.04322
		1.20438	4.67039
		0.525119	5.15172
		1.30906	8.34078
		4.92533	7.59179
			5.56254
	Experiment 3	3.88211	4.78249
		0.14246	6.18263
		3.76613	1.77407
		0.952828	5.48735
		0.681423	5.19154
		1.98198	3.66672
		2.98886	7.72979
		6.46131	4.7142
		-1.06004	1.6778
		-0.961713	1.92427
		3.00694	3.53781
		-2.15271	4.64049
		4.43586	8.85625
		2.21856	3.12089
		-1.02934	9.72852
		-1.26046	1.93257
		0.76945	4.39296
		1.57422	4.71136
		-1.08685	5.38337
		0.524992	5.63013
		1.13373	3.76356
			-0.738547
			3.93982
			7.00117
			3.86425

## Sheet: Fig. 8f
Figure 8f.	Box and whiskers plot highlighting the endpoint metastatic burden as an average (avg) radiance value from the luciferase signal of the MM231 cells in Figure 8e.
		ITGB1(WT) / Vehicle	ITGB1(WT) / SHP099	ITGB1(YYFF) / Vehicle			n =	9 mice tracked/group
		71400000	12600000	24800000
		2160000	34000	8180000			Units:	Avg Radiance (p/s/cm²/sr)
		4220000	17200000	13100000
		6010000	42600000	8050000
		967000	824000	4470
		29800000	12600000	962000
		84900000	125000	8160000
		41800000	1390000	10300
		18800000	250000000	6590

## Sheet: Fig. 8h
Figure 8h.	Quantification of pulmonary nodule number (i.e. clusters of >10 cells) in lungs from EGFP-positive MM231 cells.
		ITGB1(WT) / Vehicle	ITGB1(WT) / SHP099	ITGB1(YYFF) / Vehicle			n =	10 mice/group
		38	81	0
		44	8	0			Units:	Pulmonary nodule (#)
		105	0	57
		0	58	8
		46	10	10
		39	65	34
		9	9	0
		50	42	41
		18	0	32
		82	32	61

## Sheet: Fig. 8i
Figure 8i.	qRT-PCR of RNA samples collected from the MM231 ITGB1(WT or YYFF) cells stably-expressing the luciferase/EGFP construct. Mice were designated as either “Metastatic” or “Low signal” after setting a threshold for “Metastatic” as having an expression fold change >1 compared to the mean of the WT/Vehicle control with human GAPDH normalised to mouse/human GAPDH.
							n =	10 mice/group
			Clear metastasis	Low signal
		ITGB1(WT) / Vehicle	80	20			Units:	Fraction (%)
		ITGB1(WT) / SHP099	60	40
		ITGB1(YYFF) / Vehicle	50	50
