# Supplementary material for: Dynamic regulation of integrin β1 phosphorylation supports invasion of breast cancer cells
Source: Nat Cell Biol. 2025 May 26;27(6):1021–34. doi: 10.1038/s41556-025-01663-4 (PMC12173946; doi:10.1038/s41556-025-01663-4)
Supplement: Supplementary file 17 — Statistical source data. [file 41556_2025_1663_MOESM17_ESM.xlsx]

## Sheet: Extended data Fig. 1a
Extended Data Figure 1a.	Densitometry of ITGB1 levels after shRNA-mediated KD in MM231 cells.
	Parental	shβ1			n =	3 biological replicates
	1	0.0902541
	1	0.0223126			One sample t test	Analysis performed in Prism 7 (GraphPad Software)
	1	0.0607533			Theoretical mean	1
					Actual mean	0.05777
					Discrepancy	-0.9422
					95% CI of discrepancy	-1.027 to -0.8576
Units:	Densitometry (ITGB1/GAPDH)				t, df	t=47.90, df=2
					P value (two tailed)	0.0004
					Significant (alpha=0.05)?	Yes

## Sheet: Extended data Fig. 1b
Extended Data Figure 1b.	Representative curves from the relative cell density of parental and shβ1 MM231 cells, and shβ1 MM231s with stable ITGB1(WT or YYFF) re-expression.
							Units:	Relative cell density
	Time (Days)	Parental	shβ1	WT	YYFF
	1	11.2528	12.5567	13.2937	12.7834
	2	18.7358	17.5737	24.1213	21.0034
	3	37.5283	35.8844	45.1814	46.2302
	4	80.8673	80.6973	97.0522	95.9467

## Sheet: Extended data Fig. 1c
Extended Data Figure 1c.	Doubling times from the relative cell density of parental and shβ1 MM231 cells, and shβ1 MM231s with stable ITGB1(WT or YYFF) re-expression.
	Parental	shβ1	ITGB1(WT)	ITGB1(YYFF)	n =	3 biological replicates
	0.9554	0.9333	0.9753	0.9529
	0.94	0.9873	0.9085	0.9047	Ordinary one-way ANOVA	Analysis performed in Prism 7 (GraphPad Software)
	0.9614	0.6311	1.271	0.6932	Šídák's multiple comparisons test	Mean Diff.	95.00% CI of diff.	Below threshold?	Summary	Adjusted P Value
					Parental vs. ITGB1(WT)	-0.09933	-0.4975 to 0.2988	No	ns	0.9076
					Parental vs. shβ1	0.1017	-0.2964 to 0.4998	No	ns	0.9005
					Parental vs. ITGB1(YYFF)	0.102	-0.2961 to 0.5001	No	ns	0.8995
Units:	Days				ITGB1(WT) vs. ITGB1(YYFF)	0.2013	-0.1968 to 0.5995	No	ns	0.4657

## Sheet: Extended data Fig. 1f
Extended Data Figure 1f.	Quantification of the surface expression of total integrin β1 (P5D2), inactive integrin β1 (mAb13) and total integrin β3 (MCA728) using flow cytometry in shβ1 MM231s with or without ITGB1 re-expression as indicated.
	P5D2				n =	4 biological replicates
	Parental	shβ1	ITGB1(WT)	ITGB1(YYFF)	Ordinary one-way ANOVA	Analysis performed in Prism 7 (GraphPad Software)
Units: GeoMean	10349	479	11756	13761	Tukey's multiple comparisons test	Mean Diff.	95.00% CI of diff.	Below threshold?	Summary	Adjusted P Value
	18443	467	19151	14599	Parental vs. shβ1	13899	8692 to 19106	Yes	****	<0.0001
	15575	420	13875	10736	Parental vs. ITGB1(WT)	-482.5	-5690 to 4725	No	ns	0.9923
	12992	398	14507	12379	Parental vs. ITGB1(YYFF)	1471	-3736 to 6678	No	ns	0.8352
					shβ1 vs. ITGB1(WT)	-14381	-19588 to -9174	Yes	****	<0.0001
					shβ1 vs. ITGB1(YYFF)	-12428	-17635 to -7221	Yes	****	<0.0001
					ITGB1(WT) vs. ITGB1(YYFF)	1954	-3254 to 7161	No	ns	0.6883
	mAb13				n =	4 biological replicates
	Parental	shβ1	ITGB1(WT)	ITGB1(YYFF)	Ordinary one-way ANOVA	Analysis performed in Prism 7 (GraphPad Software)
Units: GeoMean	8769	488	16783	12351	Tukey's multiple comparisons test	Mean Diff.	95.00% CI of diff.	Below threshold?	Summary	Adjusted P Value
	15996	814	20307	14287	Parental vs. shβ1	13893	7024 to 20761	Yes	***	0.0003
	18682	607	10782	7460	Parental vs. ITGB1(WT)	-835.5	-7704 to 6033	No	ns	0.9831
	14555	523	13472	11201	Parental vs. ITGB1(YYFF)	3176	-3692 to 10044	No	ns	0.5381
					shβ1 vs. ITGB1(WT)	-14728	-21596 to -7860	Yes	***	0.0002
					shβ1 vs. ITGB1(YYFF)	-10717	-17585 to -3849	Yes	**	0.0028
					ITGB1(WT) vs. ITGB1(YYFF)	4011	-2857 to 10879	No	ns	0.3494
	ITGB3 MCA728				n =	4 biological replicates
	Parental	shβ1	ITGB1(WT)	ITGB1(YYFF)	Ordinary one-way ANOVA	Analysis performed in Prism 7 (GraphPad Software)
Units: GeoMean	481	775	749	381	Tukey's multiple comparisons test	Mean Diff.	95.00% CI of diff.	Below threshold?	Summary	Adjusted P Value
	459	331	485	343	Parental vs. shβ1	16.5	-321.6 to 354.6	No	ns	0.9989
	368	386	275	245	Parental vs. ITGB1(WT)	22.5	-315.6 to 360.6	No	ns	0.9971
	670	420	379	421	Parental vs. ITGB1(YYFF)	147	-191.1 to 485.1	No	ns	0.5854
					shβ1 vs. ITGB1(WT)	6	-332.1 to 344.1	No	ns	>0.9999
					shβ1 vs. ITGB1(YYFF)	130.5	-207.6 to 468.6	No	ns	0.6698
					ITGB1(WT) vs. ITGB1(YYFF)	124.5	-213.6 to 462.6	No	ns	0.7001

## Sheet: Extended data Fig. 1h
Extended Data Figure 1h.	Quantification of colocalization from TIRF images of MM231 shβ1 cells with ITGB1 (WT or YYFF) re-expression between active integrin staining (12G10 antibody) and either mRuby2-tagged ITGB1(WT) or ITGB1(YYFF).
		ITGB1(WT)	ITGB1(YYFF)					n =	3 biological replicates; 20-22 cells/condition/replicate
	Experiment 1	-0.316237	1.35927
		-0.194181	1.88078					Units:	Pearson's coefficient (z score)
		1.20392	0.871039
		0.205277	0.626926					Unpaired t test with Welch's correction	Analysis performed in Prism 7 (GraphPad Software)
		-1.09296	-0.227469					P value	0.1626
		-0.0388362	1.15954					P value summary	ns
		-0.194181	-0.205277					Significantly different (P < 0.05)?	No
		-0.549254	1.07077					One- or two-tailed P value?	Two-tailed
		-0.305141	1.23721					Welch-corrected t, df	t=1.405, df=125.9
		-0.859943	0.238565
		-0.271853	0.238565
		-0.50487	0.0388362
		-0.671311	1.38146
		1.11515	0.105412
		0.460486	-0.416102
		-0.0943164	-0.260757
		-0.515966	0.538158
		0.748983	0.305141
		-0.44939	-0.105412
	Experiment 2	0	0.082716
		1.67913	0.479753
		0.20679	-1.48062
		-0.669999	0.223333
		0.198518	-0.306049
		-0.752715	-0.529382
		0.339135	0.15716
		-0.339135	-0.107531
		-0.314321	0.231605
		1.37308	0.124074
		-0.322592	-0.785802
		1.38963	-0.355679
		0.98432	-1.47234
		0.537654	0.587283
		-0.587283	-0.181975
		0.479753	-0.454938
		-0.397037	0.297777
		-0.752715	0.818888
		-0.57074	0.0496296
		1.14975	0.595555
		-0.380493	-0.198518
		-0.636913	0.041358
		-0.545925
	Experiment 3	1.42605	1.57478
		-0.192474	0.131232
		-1.05861	0.419943
		-2.57215	-0.36745
		-0.262464	0.454938
		0.14873	0.796141
		-0.0524928	1.85475
		-0.174976	-0.131232
		0.0962368	-0.0262464
		-0.349952	1.11985
		0.358701	-0.183725
		0.157478	0.621165
		-0.752397	-1.69727
		2.23094	-0.577421
		-0.481184	-0.507431
		-0.498682	0.43744
		0	0.183725
		0.80489	0.0174976
		1.14609	1.00611
		0.174976	-0.341203
		-1.10235	-1.00611
		0.314957	-0.892378
		-0.673658

## Sheet: Extended data Fig. 1i
Extended Data Figure 1i.	Analysis of paxillin staining from TIRF images of MM231 shβ1 cells with ITGB1 (WT or YYFF) re-expression to compare IAC average number and size per cell.
		IAC count (#/cell)			n =	4 biological replicates; 20-22 cells/condition/replicate				Average IAC size (μm2)			n =	4 biological replicates; 20-22 cells/condition/replicate
		ITGB1(WT)	ITGB1(YYFF)							ITGB1(WT)	ITGB1(YYFF)
	Experiment 1	26	44		Unpaired t test with Welch's correction	Analysis performed in Prism 7 (GraphPad Software)			Experiment 1	0.373	0.376		Unpaired t test with Welch's correction	Analysis performed in Prism 7 (GraphPad Software)
		21	99		P value	0.2863				0.275	0.341		P value	0.6881
		8	13		P value summary	ns				0.243	0.277		P value summary	ns
		16	13		Significantly different (P < 0.05)?	No				0.262	0.199		Significantly different (P < 0.05)?	No
		14	35		One- or two-tailed P value?	Two-tailed				0.247	0.233		One- or two-tailed P value?	Two-tailed
		10	59		Welch-corrected t, df	t=1.070, df=169.3				0.264	0.37		Welch-corrected t, df	t=0.4021, df=160.5
		40	39							0.255	0.286
		10	29							0.227	0.28
		35	19							0.268	0.22
		14	62							0.254	0.341
		17	42							0.267	0.331
		16	31							0.453	0.292
		16	22							0.261	0.341
		18	11							0.543	0.251
		83	14							0.344	0.301
		9	92							0.292	0.267
		20	25							0.267	0.271
		27	42							0.265	0.314
		19	29							0.306	0.259
		17	24							0.338	0.304
		16	16							0.302	0.247
		26	39							0.264	0.344
	Experiment 2	40	37						Experiment 2	0.265	0.278
		60	36							0.351	0.279
		33	14							0.344	0.234
		24	79							0.394	0.339
		22	24							0.416	0.346
		36	13							0.304	0.305
		18	19							0.312	0.297
		22	24							0.294	0.265
		16	17							0.266	0.244
		29	18							0.353	0.31
		15	36							0.316	0.293
		32	9							0.377	0.227
		23	27							0.307	0.193
		37	37							0.41	0.286
		17	19							0.307	0.196
		26	33							0.554	0.278
		20	17							0.251	0.32
		12	24							0.195	0.338
		29	18							0.363	0.216
		24	23							0.374	0.353
		39	24							0.319	0.333
		73	25							0.267	0.31
		12								0.376
	Experiment 3	44	25						Experiment 3	0.386	0.426
		48	30							0.495	0.69
		33	44							0.396	0.552
		29	18							0.405	0.442
		49	26							0.309	0.356
		19	50							0.362	0.449
		49	56							0.48	0.516
		43	30							0.433	0.383
		27	31							0.325	0.356
		49	34							0.395	0.412
		44	64							0.314	0.497
		37	33							0.426	0.49
		16	18							0.337	0.326
		50	31							0.38	0.588
		36	40							0.407	0.545
		63	27							0.413	0.363
		40	20							0.482	0.455
		43	27							0.397	0.629
		53	40							0.655	0.366
		66	42							0.215	0.431
		58								0.44
	Experiment 4	14	44						Experiment 4	0.629	0.418
		35	41							0.419	0.43
		89	63							0.659	0.606
		54	27							0.407	0.732
		42	64							0.416	0.315
		9	33							0.414	0.325
		56	19							0.37	0.29
		37	69							0.386	0.388
		23	47							0.34	0.484
		43	40							0.52	0.316
		23	25							0.376	0.403
		27	14							0.33	0.419
		11	41							0.376	0.43
		34	55							0.383	0.539
		32	13							0.303	0.448
		33	43							0.351	0.361
		22	42							0.385	0.342
		17	42							0.523	0.697
		21	9							0.392	0.496
		24	40							0.346	0.44
		17	47							0.514	0.576

## Sheet: Extended data Fig. 1j
Extended Data Figure 1j.	Quantification of the proliferation of ivading MM231 ITGB1(WT or YYFF) cells from the fibroblast-contracted 3D collagen I invasion assays in Fig. 1c. Cells were stained with the proliferation marker Ki67. Quantification was achieved by normalising the number of Ki67-positive nuclei to the total number of cells/region.
		WT	YYFF		n =	3 independent experiments, 8 regions/experiment
	Experiment 1	37.0138	38.1024
		29.8211	17.9138		Units:	Proliferative index (%)
		34.2644	33.583
		24.5283	39.1206		Unpaired t test with Welch's correction	Analysis performed in Prism 7 (GraphPad Software)
		31.3793	38.3942		P value	0.1723
		36.1323	42.1196		P value summary	ns
		18.0516	14.5072		Significantly different (P < 0.05)?	No
		25.6659	12.8429		One- or two-tailed P value?	Two-tailed
					Welch-corrected t, df	t=1.390, df=40.03
	Experiment 2	23.4748	11.6618
		27.9302	13.3333
		18.8577	16.7732
		25.327	13.0146
		31.4673	19.8565
		23.1064	23.1618
		29.3363	17.6755
		21.5734	16.7857
	Experiment 3	43.3476	36.5079
		40.5797	36.6053
		38.9848	36.0947
		36.1736	39.2
		36.8196	34.657
		38.9931	28.8721
		40.6206	36.8421
		35.9375	40.7572

## Sheet: Extended data Fig. 1k
Extended data Figure 1k	Quantification of Ki67-stained subcutaneous xenografts of MM231 cells with either ITGB1(WT or YYFF) from Fig. 1d. Quantification of positive to negative staining of Ki67 in 400 μm2 regions of interest from subcutaneous xenografts is shown.
		WT	YYFF		Quantification of local invasion and Ki67-positive nuclei was performed in QuPath on xenografts with a smaller cross-sectional area than 300k µm2 that showed local invasion. Where no local invasion was detectable into the fat or muscle, mice were excluded from the analysis.						n =	9 mice (WT) or 11 mice (YYFF), quantifying 5 regions/mouse/condition
		59.4203	56.231
		60.961	66.6771								Unpaired t test with Welch's correction	Analysis performed in Prism 7 (GraphPad Software)
		62.0867	76.0331								P value	0.5228
		69.6002	64.7616								P value summary	ns
		59.9818	61.3688								Significantly different (P < 0.05)?	No
		75.7021	70.6352								One- or two-tailed P value?	Two-tailed
		72.0783	60.8709								Welch-corrected t, df	t=0.6415, df=92.87
		65.3131	72.3326
		70.1456	68.4527
		71.1916	78.1675
		64.4728	73.7515
		70.5939	65.7016
		73.0118	69.1393
		74.3929	62.8739
		74.1263	66.1258
		55.1714	65.5131
		62.8008	59.7475
		64.2743	73.0475
		68.2264	54.6171
		62.1197	59.3046
		81.1339	58.4906
		69.2438	68.3319
		71.406	59.3885
		78.9166	71.2854
		72.1989	57.1981
		62.0107	66.2342
		51.8231	74.8565
		60.9066	60.9187
		58.5185	62.6745
		62.016	69.9489
		73.0057	68.9443
		85.3871	57.8252
		79.1568	75.1843
		79.1976	70.0196
		70.202	66.2182
		79.562	69.8819
		73.0241	72.2062
		65.5742	71.7002
		71.4206	70.5637
		67.9108	80.4831
		77.4665	77.6761
		84.2045	56.4665
		87.7563	59.3095
		81.013	76.423
		72.5256	72.3946
			62.8985
			81.6378
			82.3207
			84.1505
			72.1786
			69.2331
			79.5357
			87.5
			71.3821
			83.106
