# Supplementary material for: Dynamic regulation of integrin β1 phosphorylation supports invasion of breast cancer cells
Source: Nat Cell Biol. 2025 May 26;27(6):1021–34. doi: 10.1038/s41556-025-01663-4 (PMC12173946; doi:10.1038/s41556-025-01663-4)
Supplement: Supplementary file 19 — Statistical source data. [file 41556_2025_1663_MOESM19_ESM.xlsx]

## Sheet: Extended data Fig. 2c
Extended data Figure 2c	Quantification of apparent FRET efficiency from MM231 shβ1 cells re-expressing mRuby2-tagged ITGB1(WT or YYFF) and transfected with Dok1-Clover.
		ITGB1(WT)	ITGB1(YYFF)				n =	3 biological replicates, 20 cells/condition/replicate
	Experiment 1	5.38597	0.896536
		10.8651	0.444078				Units:	Apparent FRET efficiency (%)
		10.4546	1.77036
		16.8748	-0.574713				Unpaired t test with Welch's correction	Analysis performed in Prism 7 (GraphPad Software)
		17.2992	3.73698				P value	<0.0001
		9.77877	1.46963				P value summary	****
		12.9301	2.9108				Significantly different (P < 0.05)?	Yes
		6.51762	5.04806				One- or two-tailed P value?	Two-tailed
		6.39969	3.55451				Welch-corrected t, df	t=7.654, df=92.10
		7.07551	2.86552
		5.38597	3.40448
		6.42031	4.50741
		6.06854	4.84532
		5.04806	5.41976
		5.38597	1.39867
		4.95784	2.088
		4.78213	2.0069
		7.45025	3.45145
		4.2773	3.49369
		11.1693	3.02062
	Experiment 2	2.83296	-1.18567
		2.82616	-2.41361
		0.449208	-1.65827
		2.87039	1.32908
		6.0925	-1.13123
		1.08172	-1.79981
		3.82375	-1.20914
		2.88774	0.512493
		3.45561	1.32908
		3.06433	-0.0318979
		4.46443	0.818713
		6.60627	1.32908
		5.07177	1.32908
		6.43275	2.00957
		6.43275	2.37431
		2.14363	0.144009
		2.8265	0.240298
		1.83945	2.95545
		1.6353	1.29506
		3.77884	2.08136
	Experiment 3	4.34565	-0.546361
		-0.506808	-0.962702
		1.4774	-2.81403
		2.85723	-0.802758
		6.28857	-0.820799
		1.04961	1.2557
		5.6533	0.781073
		3.44357	0.781073
		6.39266	0.973978
		4.58851	-1.09662
		2.15986	-0.614363
		0.147541	0.246075
		2.29864	1.67412
		-1.48313	0.952814
		3.24581	-1.03903
		2.23272	-1.57785
		6.05403	-3.84239
		7.01717	-0.19941
		5.77717	0.494492
		3.73848	-0.462746

## Sheet: Extended data Fig. 2d
Extended data Figure 2d	Quantification of apparent FRET efficiency from MM231 shβ1 cells re-expressing mRuby2-tagged ITGB1(WT or YYFF), and transfected with GFP-F0F3 talin head domain fragment.
		ITGB1(WT)	ITGB1(YYFF)				n =	3 biological replicates, 20-22 cells/condition/replicate
	Experiment 1	1.91551	3.97788
		1.61221	2.57315				Units:	Apparent FRET efficiency (%)
		5.77617	3.06929
		4.28332	3.57783				Unpaired t test with Welch's correction	Analysis performed in Prism 7 (GraphPad Software)
		1.4203	3.38559				P value	<0.0001
		0.108095	2.29199				P value summary	****
		1.25025	2.00461				Significantly different (P < 0.05)?	Yes
		3.1228	4.54349				One- or two-tailed P value?	Two-tailed
		1.77574	2.97025				Welch-corrected t, df	t=4.662, df=114.8
		2.50677	2.99474
		0.744123	3.27879
		1.89123	4.28974
		1.79932	2.97074
		2.04247	3.8363
		0.906226	1.48046
		1.95457	4.0997
		2.30537	2.60905
		1.53354	2.33438
		3.36607	2.6989
		3.55231	2.44881
			1.46753
			1.03284
	Experiment 2	3.27514	2.80098
		1.70542	2.53519
		2.51897	3.46307
		2.75859	3.50263
		2.04688	6.5669
		0.81374	3.99274
		2.30794	4.40616
		1.92079	3.14208
		0.888178	5.77259
		3.27471	0.698046
		5.68826	0.762271
		3.6601	0.390232
		2.12554	4.53996
		1.74948	3.69662
		3.0052	2.70849
		1.40467	5.47687
		0.750759	1.29187
		1.00177	1.54811
		2.08371	2.98222
		1.75397	2.61602
		3.03887
	Experiment 3	1.22445	3.33598
		1.05831	2.82948
		1.71945	4.2115
		0.808304	2.32694
		1.18588	4.23008
		2.13452	3.64543
		1.16261	1.54992
		0.315813	8.10813
		1.09692	4.2146
		1.78102	5.13213
		0.823095	3.63286
		2.01369	2.376
		1.37077	2.16194
		2.01175	3.82812
		1.49027	2.66421
		1.48906	1.49432
		0.375598	0.850696
		2.76934	2.23538
		2.08182	0.622472
		0.604934	2.13093
		1.89055

## Sheet: Extended data Fig. 2e
Extended data Figure 2e	Apparent FRET efficiencies of MM231 cells stably expressing Illusia and Dox-inducible ABL2(WT) or kinase-dead ABL2(K281M) ± Dox treatment. Parental cells treated with Dox are used as an additional control.
		Parental		ABL2(WT)		ABL2(K281M)				n =	3 biological replicates, 20 cells/condition/replicate
		-	+	-	+	-	+	Doxycycline (Dox)
	Experiment 1	22.9307	21.4326	21.4326	20.1832	21.9088	20.8684			Units:	Apparent FRET efficiency (%)
		23.7659	23.3373	22.385	19.7034	20.647	24.2013
		20.6134	22.6231	21.4893	20.3463	22.9518	21.8214			Ordinary one-way ANOVA	Analysis performed in Prism 7 (GraphPad Software)
		21.1707	21.4326	21.0041	18.9156	20.7305	22.714			Šídák's multiple comparisons test	Mean Diff.	95.00% CI of diff.	Below threshold?	Summary	Adjusted P Value
		23.8944	21.4326	19.3185	21.5105	22.3914	19.4566			Parental (-Dox vs. +Dox)	0.3106	-0.4996 to 1.121	No	ns	0.7363
		19.8651	21.4326	20.3851	19.5756	24.2089	21.7798			ABL2(WT) (-Dox vs. +Dox)	3.246	2.435 to 4.056	Yes	****	<0.0001
		22.2421	21.6707	21.6764	20.792	21.1946	20.9327			ABL2(K281M) (-Dox vs. +Dox)	-0.08669	-0.8969 to 0.7235	No	ns	0.9917
		22.8611	19.5387	21.7448	19.0518	21.6707	21.2474
		20.3613	21.8312	20.4803	19.647	20.6148	21.7341
		21.6707	19.8827	22.6231	19.0901	20.0425	23.4028
		19.3137	21.2422	23.1706	17.8207	22.1469	23.3933
		20.0041	23.8135	21.7898	20.322	22.2278	19.897
		20.8193	20.2734	22.0755	25.0039	20.9727	21.0381
		20.3689	22.1821	23.504	22.968	23.0992	23.752
		22.5302	22.1469	22.5992	21.266	19.8163	21.9759
		21.9088	19.4089	21.7905	18.4761	20.147	21.0317
		19.8137	20.7429	20.7336	18.8661	22.1964	23.8747
		22.1726	20.506	20.4808	22.4819	20.5096	20.117
		22.2912	21.5286	21.7862	19.7661	21.331	21.1767
		20.7584	20.207	22.0169	18.8137	21.8524	20.4986
	Experiment 2	28.6249	21.5862	23.2193	20.0045	22.3926	23.5207
		26.6907	22.6723	23.1286	20.482	23.4431	23.3476
		25.7355	22.4688	22.9667	20.1329	21.9265	22.4738
		24.1141	25.2818	23.3476	22.2491	25.2579	21.9996
		26.4519	24.6848	24.941	20.0331	22.9416	22.5595
		25.9743	26.4132	23.1088	19.8851	22.87	23.6819
		26.2272	27.1682	21.9776	20.6731	27.0314	21.2947
		25.1285	25.0191	25.0989	19.7657	26.9533	22.87
		27.1682	22.4349	25.7116	18.1309	25.4967	24.0639
		23.2043	25.1863	25.0191	20.9358	25.0191	22.7649
		22.2491	24.5415	25.4105	21.5877	23.9923	24.7918
		24.9475	26.6907	27.1682	20.6057	22.2969	22.464
		22.7804	26.6907	24.5415	19.8134	22.9177	25.3534
		24.2084	23.8251	27.407	22.1846	24.6132	25.7355
		24.637	26.6907	25.4105	21.1984	25.7649	23.589
		20.8269	25.2772	25.2579	20.1477	23.4908	23.8586
		23.6945	24.1265	24.0668	20.0768	22.7745	25.9743
		23.5945	25.0191	22.5154	20.9852	22.1536	24.3027
		22.8442	22.6312	25.5535	21.1268	26.0574	23.9796
		23.2463	23.6102	22.1655	21.0313	25.0191	25.7529
	Experiment 3	22.1869	21.9139	21.8634	17.8034	20.9337	23.2368
		21.4593	20.2905	21.8447	15.6055	20.791	22.3964
		25.8442	21.6086	20.9484	19.6726	19.824	20.7054
		22.3151	21.2581	23.0946	17.8449	21.6643	22.622
		22.194	20.632	23.5001	17.5595	21.5167	21.5669
		22.8356	21.265	22.7438	17.7859	19.9914	21.3299
		21.4617	20.185	28.4792	16.7208	24.4291	22.5429
		22.1466	21.1664	21.5084	19.0894	22.5732	21.0469
		27.8196	20.8431	20.8455	18.4732	21.0801	23.2539
		25.1873	20.3691	21.8321	16.343	19.6581	21.2522
		21.0346	23.5297	22.9967	18.0767	20.0203	20.5699
		21.5375	23.1636	26.2521	17.9373	21.4491	22.2829
		21.4015	24.4649	22.8721	17.2882	19.8951	22.8995
		22.905	21.7437	22.7391	18.5026	23.0588	22.9296
		22.3175	24.0412	23.6871	18.6874	19.4922	22.6772
		22.1703	22.5507	21.2083	18.5355	24.1611	23.3617
		22.1746	20.727	21.4866	19.1292	23.9241	23.1565
		19.6581	21.0251	20.2703	19.3027	23.0007	22.7227
		21.949	23.2131	21.5022	16.5535	23.6899	20.9676
		22.9761	21.9689	20.4241	19.3027	23.3278	21.9426

## Sheet: Extended data Fig. 2h
Extended data Figure 2h	Densitometry analysis of ITGB1 phosphorylation levels in MM231 cells with Dox-induced ABL2(WT) or ABL2(K281M) overexpression.
		Parental		ABL2(WT)		ABL2(K281M)				n =	5 biological replicates
		-	+	-	+	-	+	Doxycycline (Dox)
		1	1.15295	1	1.42683	1	0.763725			Units:	Densitometry (ITGB1(Y783)/ITGB1)
		1	0.964458	1	1.07659	1	1.01812
		1	1.14419	1	1.38901	1	0.865662		One sample t test		Analysis performed in Prism 7 (GraphPad Software)
		1	0.725539	1	1.14351	1	1.07262				Parental (-Dox vs. +Dox)	ABL2(WT) (-Dox vs. +Dox)	ABL2(K281M) (-Dox vs. +Dox)
		1	1.20676	1	1.37007	1	0.866189			Theoretical mean	1	1	1
										Actual mean	1.039	1.281	0.9173
										Discrepancy	0.03878	0.2812	-0.08274
										95% CI of discrepancy	-0.2064 to 0.2840	0.08336 to 0.4790	-0.2388 to 0.07328
										t, df	t=0.4391, df=4	t=3.946, df=4	t=1.472, df=4
										P value (two tailed)	0.6833	0.0169	0.2149
										Significant (alpha=0.05)?	No	Yes	No

## Sheet: Extended data Fig. 2j
Extended data Figure 2j	Densitometry of MM231 cells treated with saracatenib (Sara) for 0, 2, 24, 48 and 72 hours (1 μM).
		DMSO	2h	1d	2d	3d			n =	5 biological replicates
	ITGB1(Y783)/ITGB1	1	0.78995	0.888544	0.690368	0.696054
		1	0.122223	0.474952	0.184608	0.447636			Units:	Densitometry (ITGB1(Y783)/ITGB1)
		1	1.07572	0.783353	0.873734	0.670063
		1	0.963337	0.594477	0.867265	0.890088		One sample t test		Analysis performed in Prism 7 (GraphPad Software)
		1	0.87929	0.479295	0.571908	0.588768				DMSO vs. 2h	DMSO vs. 1d	DMSO vs. 2d	DMSO vs. 3d
									Theoretical mean	1	1	1	1
									Actual mean	0.7661	0.6441	0.6376	0.6585
									Discrepancy	-0.2339	-0.3559	-0.3624	-0.3415
									95% CI of discrepancy	-0.6996 to 0.2318	-0.5860 to -0.1258	-0.7141 to -0.01079	-0.5422 to -0.1408
									t, df	t=1.394, df=4	t=4.294, df=4	t=2.862, df=4	t=4.724, df=4
									P value (two tailed)	0.2357	0.0127	0.0459	0.0091
									Significant (alpha=0.05)?	No	Yes	Yes	Yes
		DMSO	2h	1d	2d	3d			n =	5 biological replicates
	Src(Y416)/Src	1	1.19492	0.554123	0.79751	0.4491
		1	0.376102	0.379645	0.294519	0.34933			Units:	Densitometry (Src(Y416)/Src)
		1	0.51266	0.446716	0.309989	0.224587
		1	0.388846	0.372147	0.404696	0.330854		One sample t test		Analysis performed in Prism 7 (GraphPad Software)
		1	0.286108	0.192894	0.107894	0.096504				DMSO vs. 2h	DMSO vs. 1d	DMSO vs. 2d	DMSO vs. 3d
									Theoretical mean	1	1	1	1
									Actual mean	0.5517	0.3891	0.3829	0.2901
									Discrepancy	-0.4483	-0.6109	-0.6171	-0.7099
									95% CI of discrepancy	-0.9058 to 0.009271	-0.7745 to -0.4473	-0.9343 to -0.2998	-0.8768 to -0.5431
									t, df	t=2.720, df=4	t=10.37, df=4	t=5.400, df=4	t=11.81, df=4
									P value (two tailed)	0.053	0.0005	0.0057	0.0003
									Significant (alpha=0.05)?	No	Yes	Yes	Yes
