# Supplementary material for: Dynamic regulation of integrin β1 phosphorylation supports invasion of breast cancer cells
Source: Nat Cell Biol. 2025 May 26;27(6):1021–34. doi: 10.1038/s41556-025-01663-4 (PMC12173946; doi:10.1038/s41556-025-01663-4)
Supplement: Supplementary file 21 — Statistical source data. [file 41556_2025_1663_MOESM21_ESM.xlsx]

## Sheet: Extended Data Fig. 3c
Extended Data Figure 3c	Densitometry analysis of ITGB1 phosphorylation levels in TIF cells after VO43- treatment (100 mM, 2 h).
	(-)VO43-	(+)VO43-			n =	4 biological replicates
	1	3.50625
	1	4.45594			Units:	Densitometry (ITGB1(Y783)/ITGB1)
	1	3.3065
	1	3.08117			One sample t test	Analysis performed in Prism 7 (GraphPad Software)
					Theoretical mean	1
					Actual mean	3.587
					Discrepancy	2.587
					95% CI of discrepancy	1.626 to 3.549
					t, df	t=8.561, df=3
					P value (two tailed)	0.0033
					Significant (alpha=0.05)?	Yes

## Sheet: Extended Data Fig. 3d
Extended Data Figure 3d	Quantification of apparent FRET efficiency of VO43- (100 mM, 2 h) treated TIF cells stably expressing Illusia (WT), or a non-phosphorylatable mutant (YYFF)
		Illusia(WT)		Illusia(YYFF)						n =	3 biological replicates, 20 cells/condition/replicate
		(-)VO43-	(+)VO43-	(-)VO43-	(+)VO43-
	Experiment 1	14.9274	10.653	16.7425	19.5389					Units:	Apparent FRET efficiency (%)
		15.5842	11.727	16.5587	20.4545
		16.5359	11.4763	15.758	20.1029					Ordinary one-way ANOVA	Analysis performed in Prism 7 (GraphPad Software)
		18.7909	14.1096	17.5488	16.7425					Šídák's multiple comparisons test	Mean Diff.	95.00% CI of diff.	Below threshold?	Summary	Adjusted P Value
		16.5748	10.097	15.0122	11.727					Illusia(WT) ((-)VO43- vs. (+)VO43-)	3.696	2.644 to 4.747	Yes	****	<0.0001
		15.8523	12.5295	15.4134	12.9809					Illusia(YYFF) ((-)VO43- vs. (+)VO43-)	0.2479	-0.8035 to 1.299	No	ns	0.8369
		16.727	13.9339	15.5965	16.7425
		18.9022	10.9087	14.4856	13.984
		15.3989	10.8546	16.569	15.2379
		13.426	12.9809	19.7772	14.2348
		15.018	12.7301	16.241	16.1189
		12.8161	9.59544	13.5645	15.4887
		21.5617	12.5044	19.5462	13.7756
		17.0435	18.0566	16.0256	23.3129
		21.7992	12.4864	16.899	12.7301
		17.791	11.0499	17.301	22.5941
		18.2675	13.4825	15.5922	15.5937
		14.9931	11.8371	15.8382	13.6329
		15.4887	14.7363	16.3177	17.8357
		15.4887	12.5609	18.7487	17.5826
	Experiment 2	19.9496	15.477	19.1251	19.8565
		16.7785	19.0349	17.5216	18.76
		19.0334	18.0392	17.1501	17.2739
		16.9655	15.1949	19.9244	22.2276
		17.8017	16.3188	16.2832	19.1273
		19.4394	19.0077	16.7785	17.0832
		16.8528	19.3544	21.9804	18.8373
		16.3052	18.0707	19.9836	20.5185
		19.0753	17.5216	23.9613	22.9706
		13.3853	18.3637	22.2276	20.7935
		21.2616	16.7785	19.7111	16.4132
		22.8312	15.2429	18.0365	17.794
		16.5685	17.5216	21.856	18.2646
		20.4938	12.1407	19.8307	20.7729
		25.6951	14.4503	21.0543	15.7915
		23.7312	16.8132	21.3111	18.8655
		21.4159	14.7139	18.0531	18.5866
		18.9061	13.868	19.1167	19.9058
		16.7912	15.7878	20.8549	19.1147
		18.9334	15.451	20.7563	18.017
	Experiment 3	17.6675	15.4046	20.5909	19.8746
		19.2222	14.5608	18.2671	16.6374
		19.2668	16.6864	14.803	15.0448
		19.508	16.8571	24.6053	20.3112
		20.1294	15.3851	18.0417	19.1466
		20.9891	16.1328	18.1408	17.9922
		21.0699	15.8376	22.049	19.7507
		20.1133	17.1748	15.7878	18.017
		17.1885	17.0052	16.787	18.2646
		23.4831	13.8658	18.2646	18.9581
		20.1718	15.2181	17.051	17.985
		23.5928	16.3258	18.8881	16.8761
		22.4272	17.3482	20.7415	18.5792
		21.46	17.6982	18.9685	19.9241
		17.7722	16.3211	19.3926	18.1943
		19.8206	15.13	18.5331	17.2407
		18.116	14.2274	18.5943	20.2461
		22.0106	14.2524	20.2907	19.0077
		17.5216	14.5068	18.626	20.7415
		18.6765	16.2673	19.0486	23.4746

## Sheet: Extended Data Fig. 3e
Extended Data Figure 3e	Apparent FRET efficiencies from HEK293 cells transfected with different Illusia variants (WT, Y783F, Y795F, YYFF and YYEE).
		Illusia(WT)		Illusia(Y783F)		Illusia(Y795F)		Illusia(YYFF)		Illusia(YYEE)				n =	4 biological replicates, 20-58 cells/condition/replicate
		(-)VO43-	(+)VO43-	(-)VO43-	(+)VO43-	(-)VO43-	(+)VO43-	(-)VO43-	(+)VO43-	(-)VO43-	(+)VO43-
	Experiment 1	23.6094	27.3029	26.7632	25.1309	21.0349	25.5172	25.6779	27.7431	17.8737	20.5308			Units:	Apparent FRET efficiency (%)
		20.8915	22.3693	23.873	26.9336	23.1425	24.3496	27.5773	24.9215	21.1837	17.5875
		26.3498	25.4322	23.8832	27.7712	17.9652	24.6582	25.3156	25.2809	18.5514	21.0465			Ordinary one-way ANOVA	Analysis performed in Prism 7 (GraphPad Software)
		26.8849	24.3582	24.8978	24.7071	22.7615	27.9751	22.951	25.8893	20.6547	20.7515			Šídák's multiple comparisons test	Mean Diff.	95.00% CI of diff.	Below threshold?	Summary	Adjusted P Value
		25.196	22.3773	24.4646	25.0672	23.6888	27.8057	24.1239	25.2936	21.2435	20.6804			Illusia(WT) ((-)VO43- vs. (+)VO43-)	-3.518	-4.157 to -2.879	Yes	****	<0.0001
		24.36	25.131	26.3991	23.8572	23.0785	24.5459	25.1965	23.5067	21.4378	20.3356			Illusia(Y783F) ((-)VO43- vs. (+)VO43-)	-0.6233	-1.320 to 0.07339	No	ns	0.109
		21.1473	25.2264	23.768	24.1318	25.658	26.564	22.5141	25.4965	18.7239	20.7614			Illusia(Y795F) ((-)VO43- vs. (+)VO43-)	-2.857	-3.564 to -2.149	Yes	****	<0.0001
		21.5505	23.3402	24.8393	24.9396	22.7395	28.8896	25.4584	22.3368	21.0518	19.8546			Illusia(YYFF) ((-)VO43- vs. (+)VO43-)	0.6221	-0.07005 to 1.314	No	ns	0.1059
		23.1055	26.7501	27.3462	23.047	23.5451	26.1104	25.0977	25.1273	20.6287	20.0471			Illusia(YYEE) ((-)VO43- vs. (+)VO43-)	-0.09829	-0.8081 to 0.6116	No	ns	0.9998
		25.532	24.3376	28.6742	25.5177	23.6059	26.9611	23.5743	23.2481	20.6051	19.7336			Illusia(YYFF) (-)VO43- vs. Illusia(YYEE) (-)VO43-	-3.735	-4.421 to -3.049	Yes	****	<0.0001
		20.3924	25.4921	25.0024	26.5861	24.7881	25.765	24.1062	22.5855	21.0384	19.5611
		24.582	24.8696	24.3216	27.8606	21.1305	23.6648	21.902	25.645	21.2473	18.4324
		19.215	22.9065	24.0965	27.9999	24.0184	23.9915	25.5317	21.9511	21.1167	16.4068
		18.4024	29.0871	22.8993	27.6208	22.3301	28.1105	25.7897	26.8384	22.2232	17.3732
		19.5249	26.5255	23.2478	26.2477	23.8079	23.9365	23.5692	28.31	14.746	17.0569
		20.2041	25.5212	22.0671	27.4629	21.3363	33.4922	26.0265	24.8959	15.0244	18.1689
		21.046	26.1188	20.9983	23.2109	22.0917	25.5251	26.5582	25.392	18.3914	18.3105
		22.709	24.4946	23.755	28.0562	21.2073	23.4815	26.1958	25.8334	19.8394	19.2584
		23.7085	31.29	24.0895	25.3138	22.0138	24.7201	27.1072	24.5408	21.1264	20.0397
		23.4275	29.6466	25.3068	23.3461	22.0963	27.3732	26.1291	23.4431	19.297	20.2886
		20.2024	30.0781	25.0199	23.5135	22.6216	26.1372	23.9283	23.5703	21.2684	20.3913
		22.2818	25.754	27.0722	25.4458	21.4138	28.2402	27.9036	22.7182	20.8679	19.5082
		22.4853	25.2968	24.3978	25.5254	20.3854	21.2072	27.0617	27.3716	19.5029	19.2851
		23.3467	28.1382	25.0813	24.631	22.0126	23.9899	31.3027	27.2345	20.4429	19.7056
		19.7409	29.9719	24.7171	23.6229	22.5159	22.5612	27.2979	22.6978	20.0926	21.5492
			27.3634	25.1092	23.5339	18.7439	22.5213		20.8896	18.9153	16.9651
			25.5369	22.8723	24.7122	20.3183	23.7773		21.8509	18.1369	15.4522
			25.0967		23.5549	21.3824	21.7311		23.4795		19.6175
			24.9273		30.6067	22.1014	20.8165		22.1831		20.8675
			25.4856		21.6489		27.1462		21.6102		20.333
			25.5892				18.552
			24.7584
			26.0038
			25.418
	Experiment 2	22.5722	22.1877	24.7951	25.3216	22.1458	24.9343	22.0547	22.8984	19.765	17.3656
		20.9318	22.0008	23.239	27.6148	21.0961	25.7039	19.9583	22.396	19.869	18.1417
		21.2531	25.1064	20.7265	25.7741	22.6933	25.017	24.2433	21.7808	20.5907	18.8839
		23.1092	23.6603	23.249	20.9703	18.9198	25.1763	24.3616	23.4749	22.7837	19.0404
		23.642	22.4073	22.7518	22.9138	21.263	25.0566	21.2668	23.1413	22.4557	19.8764
		18.7316	22.0447	25.1991	23.364	20.994	25.6971	23.8073	23.6613	19.3599	18.0399
		17.5272	27.6945	22.678	21.2793	20.8819	25.053	24.2807	23.2703	19.3654	16.9757
		18.0227	23.8525	26.554	26.3207	22.8693	25.9528	26.7414	22.6937	17.5615	19.4632
		21.0197	28.778	21.0643	20.0702	24.9401	25.0803	24.4229	22.8026	22.19	17.0777
		20.4308	27.9477	21.225	20.1116	21.197	25.4644	26.8163	20.4019	17.667	20.218
		19.7852	22.0906	23.2718	21.059	20.7973	25.7971	20.7715	23.1202	16.3035	20.7397
		21.9082	24.4023	22.4255	20.6283	20.7387	25.1003	21.4938	20.5436	21.1746	20.9847
		20.4086	26.5725	25.9281	21.8052	23.8748	23.0448	20.2628	22.8941	21.1277	21.1867
		17.6983	23.5575	22.457	28.3916	23.7171	25.3218	19.5107	23.4992	19.4029	19.4775
		21.7112	25.5192	20.307	21.0895	23.3445	24.9949	22.6786	22.5737	18.9904	21.2999
		21.209	21.3944	24.5185	22.2383	19.9293	27.5624	22.8011	21.5975	18.6971	14.3387
		20.0613	21.8861	23.5891	25.7644	21.0635	24.7878	23.6042	22.9569	17.2555	18.7196
		21.5102	21.1686	22.4855	23.371	21.3151	23.3835	23.5992	23.0942	19.8439	17.4131
		22.3105	29.18	21.3834	21.5284	20.6634	27.765	21.0779	23.4409	18.155	17.2403
		22.5811	23.5637	22.3754	20.5229	21.529	20.001	20.791	26.1231	18.874	19.3077
		22.7164	23.2908	24.9668	21.4872	20.7187	22.499	23.3681	25.3186	17.9442	19.7784
		22.6226	25.5023	22.2576	20.0806	21.5351	24.4736	23.1126	24.2029	16.5787	19.8209
		22.1273	24.3449	24.1616	20.5988	21.7914	22.6205	21.3635	24.6139	20.2903	16.7543
		22.2342	23.9092	22.0799	20.3977	20.9617	24.1044	20.7422	26.1103	19.5222	22.2106
		24.8453	25.3966	20.5188	20.5484	18.9378	25.4994	19.622	23.5509	20.471	19.3987
		21.6472	20.2852	23.1792	22.3582	20.5582	24.2207	24.4868	22.6806	17.3827	19.198
		21.9398	24.0177	20.6881	22.4252	18.8617	25.6197	21.7875	22.7601	18.5521	18.9032
		20.8618	21.9032	21.3288	20.3089	20.0657	25.4414	21.7415	23.9158	18.6046	19.9437
		20.4941	21.9504	21.8028	22.6575	18.5739	25.2631	22.7326		19.9755	19.0068
		21.09	23.5135	22.1589	20.1591	20.7409	26.7118	24.7163		19.7936	23.9529
	Experiment 3	20.9585	23.4729	21.7452	25.7798	17.9957	22.0221	26.5583	24.8027	20.3339	19.4561
		20.0406	24.5774	23.2646	26.8559	19.5598	25.1807	25.0884	21.9419	20.3821	19.2751
		20.5326	22.0727	24.8832	23.7213	18.2453	24.0046	26.0068	20.3691	21.6331	19.0976
		21.5081	25.7775	23.604	25.0427	21.7366	20.5391	22.4729	18.3767	21.1279	21.8898
		19.1223	26.4517	22.4567	21.1351	21.8655	22.1068	23.4071	20.7879	22.5294	17.626
		19.2654	23.3821	21.9861	24.1075	17.843	21.5723	21.957	18.6442	18.2887	17.6793
		22.4344	21.4916	26.4175	22.9147	15.8073	20.3205	26.7419	21.4442	19.4942	17.812
		21.5115	21.6701	23.606	22.5548	20.4764	23.5228	21.3838	23.4617	22.4925	16.127
		22.2773	26.0663	24.9167	23.4343	20.6562	21.9038	20.9032	21.8339	18.2478	15.4482
		19.9235	22.3639	22.5956	22.8363	17.5992	20.5344	22.1477	22.7128	17.9526	15.093
		20.1384	22.9034	26.0876	27.5988	18.0304	20.4948	20.4406	22.788	19.4717	16.9786
		20.6088	21.0707	26.8939	29.3713	18.1302	20.5237	22.0497	24.4721	18.518	20.26
		21.2512	20.9365	22.5249	26.9169	20.4105	19.6718	25.703	23.1006	18.8191	15.1717
		21.5162	21.0894	22.3234	25.3009	20.2176	21.9891	23.8237	20.5661	21.4383	18.7449
		23.2843	19.6469	27.0894	25.9689	22.3169	21.0573	20.4855	19.7511	22.9884	20.6667
		21.3235	20.6518	25.4022	24.7702	22.4678	21.3915	22.8564	18.8925	21.4015	18.6614
		21.673	21.2047	25.5946	24.943	20.8424	22.3904	23.5046	20.205	16.2573	20.6583
		19.6211	22.3579	23.5756	26.8025	20.8394	23.3926	21.2756	20.1689	14.3051	22.8824
		22.8	24.0003	21.9161	25.324	21.3479	23.0882	22.7014	19.9401	16.0447	20.3751
		20.6209	22.338	23.5284	24.8912	20.2711	19.0539	21.4244	17.7128	14.6826	21.1611
		23.0059	21.9426	23.0507	26.341		18.7503	23.9091	21.249		21.9318
		20.2129	22.4748	26.7731	23.1203		19.9281	24.7428	18.4171		22.6707
		18.2542	19.8134	24.1314	26.5319		23.6792	20.0794	19.7265		19.571
		18.4841	24.7996	21.9741	25.3754		21.1051	22.9461	20.6972		19.8053
		17.1662	25.6446	20.7622	23.6691		21.2743	22.6767	24.3531		20.1382
		19.3134	25.3037	21.7797	25.5266		27.0498	22.2167	23.3626		21.9256
		20.2119	24.0321		23.8344			22.5096	20.9649		18.3297
		20.1118	21.4167		23.4814			21.6081	21.2339		17.9397
		19.6816	22.2104		25.272			24.8082	22.812		21.0686
		19.8819	23.7604		22.234			23.1497	21.4397
		21.8966	23.4957						21.585
		18.8806	25.1445						24.3727
		19.0417	24.0615						23.3098
		20.5041	22.7119
		19.4255	24.6187
		20.672	23.3782
		18.8676	24.9498
		19.6718	23.6654
		20.1483	29.3258
		19.7754	23.6259
		19.3357	23.6458
		22.3804	26.7222
		20.0324	23.9519
			26.4531
			24.4574
			24.6475
			22.8517
			22.6704
			25.6702
			26.2387
			26.4276
			26.3457
			22.373
			24.2467
			23.5749
			22.9698
			23.4092
			24.8804
	Experiment 4	21.0097	25.1133	23.9125	26.8424	23.3527	24.0744	23.4753	24.1978	17.2632	18.2298
		18.2964	25.3067	22.0724	24.4747	19.5487	24.3089	25.3406	24.8275	19.4667	17.8483
		20.2585	26.1647	23.6714	23.5644	19.9755	23.9983	27.6421	24.2789	19.5566	16.7178
		18.7862	27.2937	25.2291	26.0532	20.5922	21.9522	24.4691	26.3124	20.0553	23.7077
		22.4098	31.8713	24.5433	24.8864	23.3847	22.0957	24.3111	22.1547	20.296	20.6686
		21.0236	27.4107	20.4534	23.1654	21.5435	23.6711	25.7836	29.2333	20.0922	19.6008
		23.2289	25.0724	20.886	23.3487	22.9297	24.7891	25.0046	26.9025	20.6576	20.8724
		21.7082	25.19	27.0037	27.0955	22.1638	24.5806	24.5725	22.9754	19.9514	20.277
		23.6195	25.4446	21.6567	20.4182	23.0547	25.6179	28.4065	24.9473	19.4688	21.7032
		22.1985	23.087	23.8781	26.2606	23.9205	25.8728	26.1351	22.6028	18.4293	22.5425
		21.1096	26.9057	23.2421	24.2515	19.7152	25.086	25.8898	25.9167	19.7775	19.4972
		22.3138	25.9405	22.8454	23.8278	18.7154	26.3174	24.8902	25.2878	17.3564	16.9211
		18.9287	24.6846	23.1874	24.3756	20.138	23.9048	23.8792	24.2136	16.4544	21.4684
		22.8816	30.5324	21.569	24.6958	25.8993	22.299	22.9988	24.2296	18.7703	22.9635
		21.9744	27.7781	27.6734	22.8695	23.5695	26.5845	24.3075	22.8894	18.2526	22.366
		19.9828	24.1481	23.5646	24.4303	20.2485	22.7417	26.6867	24.0516	18.1435	19.8482
		19.6349	23.7031	22.6639	23.3137	19.9899	25.5516	26.5353	23.2484	19.7164	18.8496
		19.6766	26.5003	22.2284	24.9996	22.3452	20.2142	23.479	26.7248	17.404	19.59
		18.8571	23.8166	22.0861	24.5314	21.9124	20.7487	22.4619	22.727	20.5284	21.2555
		20.1222	24.0817	24.5772	23.0961	18.925	19.5519	25.6614	20.0848	20.3522	20.0949
		21.7087	26.9274	22.8737	23.8938	17.3989	24.1139	23.7176	24.1594	17.5274	21.551
		21.3322	26.1241	22.79	26.4995	20.6634	22.779	23.6001	23.5574	18.9547	23.9906
		20.7836	27.8674	21.6744	28.169	17.0962	25.9799	25.2067	23.5746	19.8626	19.269
		22.717	24.1489	19.9733	23.7217	16.1591	22.6808	23.6751	23.0794	16.6601	18.3171
		21.6988	27.0574	23.176	23.1368	18.9844	23.5471	26.2824	22.2699	19.4049	21.3999
		21.7693	30.5158	25.2839	22.0068	21.8346	27.3781	23.0462	24.7477	18.9968	20.8684
		23.5731	26.3102	25.3368	23.949	20.6803	20.7866	24.4818	26.1926	21.1027	19.3948
		21.7012	25.3983	23.5887	23.3318	21.1513	24.4522	24.1822	25.5738	20.5737	19.9208
		22.5517	24.0027	23.2175	22.2333	21.5052	22.9746	25.4027	25.0017	24.0849	19.9243
			23.4562	23.6701	23.809	17.2707	22.0776	21.5355	24.0269		23.0912
