# Supplementary material for: Dynamic regulation of integrin β1 phosphorylation supports invasion of breast cancer cells
Source: Nat Cell Biol. 2025 May 26;27(6):1021–34. doi: 10.1038/s41556-025-01663-4 (PMC12173946; doi:10.1038/s41556-025-01663-4)
Supplement: Supplementary file 23 — Statistical source data. [file 41556_2025_1663_MOESM23_ESM.xlsx]

## Sheet: Extended Data Fig. 4b
Extended Data Figure 4b	Quantification of reverse transfections in MM231 and TIF cells using an siRNA against GFP.
		MM231s										TIFs												n =	3 biological replicates, 20-143 cells/replicate/condition (MM231s) or 100-200 cells/replicate/condition (TIFs)
		UTC	siNTC	0 nM	1 nM	5 nM	25 nM	50 nM	100 nM			UTC	siNTC	0 nM	1 nM	5 nM	25 nM	50 nM	100 nM
	Experiment 1	225.118	11.551	181.953	4.851	7.303	4.494	4.961	4.643		Experiment 1	714.7	164.594	235.662	10.695	6.25	16.035	7.761	11.432					Units:	Mean Gray Value/Cell
		531.975	12.685	254.006	5.969	5.988	6.749	7.284	5.31			197.842	253.873	183.87	13.487	13.506	9.584	12.546	14.662
		17.215	143.735	102.557	4.254	13.429	4.576	5.428	5.248			740.049	315.976	320.619	16.496	19.888	16.565	9.247	13.445					MM231s
		164.864	250.808	144.359	4.746	6.463	12.648	5.52	6.603			243.252	214.863	210.619	10.386	12.627	12.444	21.685	10.277					Ordinary one-way ANOVA	Analysis performed in Prism 7 (GraphPad Software)
		105.859	9.544	242.607	5.575	7.121	4.373	5.562	5.785			549.727	217.326	67.366	12.317	19.105	14.297	8.831	16.803					Dunnett's multiple comparisons test	Mean Diff.	95.00% CI of diff.	Below threshold?	Summary	Adjusted P Value
		251.725	8.38	327.713	4.651	4.633	4.738	5.616	5.025			119.007	380.981	218.27	18.268	9.558	9.368	7.153	11.204					UTC vs. siNTC	-6.692	-36.74 to 23.35	No	ns	0.9967
		16.728	7.553	48.912	4.718	5.051	11.857	7.139	5.506			176.176	373.94	546.329	13.667	4.932	10.294	15.345	12.454					UTC vs. 0 nM	-2.17	-26.89 to 22.54	No	ns	0.9997
		182.152	436.552	155.1	4.311	4.442	4.325	5.919	4.825			365.58	383.325	387.392	13.866	7.884	18.274	8.929	16.006					UTC vs. 1 nM	157.3	133.6 to 181.0	Yes	****	<0.0001
		368.813	160.494	125.59	4.452	4.569	6.535	5.898	7.114			526.688	314.433	636.97	12.144	11.353	13.362	9.351	12.053					UTC vs. 5 nM	158.3	129.6 to 187.1	Yes	****	<0.0001
		14.764	18.923	98.546	6.964	4.659	4.376	4.946	5.216			295.116	347.993	394.075	11.021	9.987	10.587	15.717	10.915					UTC vs. 25 nM	158.1	130.6 to 185.6	Yes	****	<0.0001
		22.289	7.802	186.882	5.927	5.369	10.745	6.228	4.688			303.551	239.864	302.48	7.638	8.849	12.714	12.02	10.394					UTC vs. 50 nM	158.4	133.4 to 183.5	Yes	****	<0.0001
		166.666	9.813	115.866	5.988	5.02	5.167	5.502	4.688			117.364	185.779	657.366	10.882	9.617	11.84	6.143	5.953					UTC vs. 100 nM	157.8	131.2 to 184.4	Yes	****	<0.0001
		27.473	263.409	75.855	4.99	5.111	5.067	6	3.828			267.489	384.223	146.939	7.586	7.857	8.957	7.853	9.455
		171.488	13.525	142.636	6.38	4.415	5.569	5.071	6.64			265.253	267.008	197.378	9.766	9.95	22.758	12.757	8.703					TIFs
		57.881	7.985	159.457	4.737	4.274	4.423	6.378	4.306			307.899	222.558	485.119	11.434	10.059	15.809	8.625	13.059					Ordinary one-way ANOVA	Analysis performed in Prism 7 (GraphPad Software)
		199.001	411.116	23.429	4.912	3.74	5.245	5.343	3.713			115.79	270.814	258.233	10.306	13.404	10.646	6.748	7.612					Dunnett's multiple comparisons test	Mean Diff.	95.00% CI of diff.	Below threshold?	Summary	Adjusted P Value
		347.271	192.379	309.047	4.533	4.189	7.056	4.967	4.978			320.862	185.586	353.276	10.766	15.023	11.459	8.24	20.653					UTC vs. siNTC	-19.67	-40.49 to 1.151	No	ns	0.0735
		280.165	275.332	390.531	4.887	3.951	5.843	6.662	4.037			355.09	213.568	258.181	15.332	14.661	10.894	8.499	18.448					UTC vs. 0 nM	2.547	-17.66 to 22.75	No	ns	0.9995
		174.061	133.371	291.436	5.976	6.246	7.534	5.159	4.171			332.162	363.118	386.078	10.379	8.968	9.295	7.41	10.731					UTC vs. 1 nM	206.7	186.8 to 226.7	Yes	****	<0.0001
		15.583	12.124	947.744	4.696	4.399	7.85	4.588	26.054			265.375	218.366	465.918	12.554	13.301	13.157	8.714	8.338					UTC vs. 5 nM	209.3	190.3 to 228.3	Yes	****	<0.0001
		185.166	336.672	253.296	4.183	4.39	4.749	4.188	4.896			223.457	162.952	498.127	11.237	12.842	17.315	7.896	10.56					UTC vs. 25 nM	207.2	187.7 to 226.8	Yes	****	<0.0001
		116.75	175.183	221.683	7.679	3.756	5.075	5.089	4.15			163.868	456.751	310.866	18.208	12.809	9.099	10.071	16.743					UTC vs. 50 nM	209.5	187.0 to 232.0	Yes	****	<0.0001
		377.734	254.429	216.379	4.813	3.584	9.152	4.28	7.69			197.64	507.305	477.356	20.651	14.129	14.82	11.545	10.413					UTC vs. 100 nM	204.7	185.2 to 224.3	Yes	****	<0.0001
		124.467	126.317	442.977	4.308	3.559	8.227	4.217	8.995			339.259	514.909	407.675	9.271	6.466	12.392	8.671	10.146
		67.427	80.516	406.967	4.52	3.626	5.707	5.098	4.618			472.626	352.144	196.831	13.569	11.748	11.927	7.317	10.932
		151.594	135.528	158.132	4.716	3.445	4.602	3.901	5.083			312.171	291.903	386.492	23.379	16.226	14.896	7.847	17.963
		191.083	15.422	162.26	6.544	5.186	6.201	7.76	11.503			135.982	301.393	123.266	16.947	14.516	11.229	8.55	18.063
		77.382	130.019	146.827	5.229	4.262	5.2	4.322	5.217			136.865	304.881	140.496	30.546	14.794	11.639	9.016	17.853
		123.987	127.229	25.913	5.791	3.813	4.927	4.749	5.963			142.338	440.522	126.846	11.192	16.879	14.816	8.894	16.153
		99.702	243.448	250.66	5.948	4.617	6.446	4.912	12.857			281.113	435.615	235.068	40.634	11.652	16.797	10.289	15.661
		93.369	313.815	299.385	13.429	4.352	4.879	5.393	8.958			300.793	282.367	568.393	13.606	12.77	24.803	8.958	16.901
		123.533	261.918	75.87	4.71	3.66	4.189	5.169	7.985			19.159	303.57	552.723	10.354	7.484	9.916	9	12.484
		138.305	14.649	183.897	5.988	7.086	4.159	6.035	4.239			278.957	262.689	464.567	13.194	10.929	10.585	8.511	11.785
		130.837	204.562	48.275	8.069	3.713	4.856	4.799	4.29			737.409	311.7	260.61	10.758	6.892	15.363	9.202	23.768
		182.741	446.864	220.56	27.449	3.757	5.143	4.306	4.436			210.636	224.847	214.697	10.051	9.989	15.37	6.442	19.512
		167.487	60.96	137.679	6.109	7.814	4.394	5.255	7.368			248.318	177.714	300.336	17.67	8.995	17.172	7.394	14.686
		140.114	133.64	23.859	4.49	4.185	3.971	4.055	4.027			197.35	278.515	366.187	13.153	8.945	10.63	11.105	32.638
		265.636	126.669	397.519	12.197	4.766	5.448	8.499	4.547			234.289	306.557	489.422	11.149	11.647	11.293	9.406	14.478
		113.822	191.181	423.637	4.703	4.308	4.681	10.431	3.85			251.828	272.672	315.775	17.302	8.857	11.437	7.903	21.304
		142.755	93.273	279.139	11.884	5.171	4.797	3.986	3.779			271.015	326.768	451.122	11.068	13.878	20.004	6.374	47.69
		129.085	84.862	219.018	5.58		4.913	4.137	4.691			280.583	276.029	301.956	11.132	10.708	10.304	8.075	38.79
		201.935	323.501	388.382	7.165		4.301	4.116	3.919			199.211	346.93	255.027	12.603	9.451	8.515	8.258	25.984
		149.651	68.173	30.05	7.356		3.894	4.57	4.73			205.106	381.534	288.238	17.062	10.541	10.409	7.212	22.318
		102.646		191.086	4.484		8.061	4.591	4.402			442.488	333.489	221.092	9.962	9.461	13.595	6.219	25.284
		242.093		249.096	4.47		4.716	4.293	4.136			252.729	395.596	203.56	26.106	11.874	8.894	8.115	23.116
		196.611		303.973	5.261		8.431	3.813	4.754			371.344	167.556	293.495	16.238	7.904	9.248	6.553	26.947
		230.91		22.451	6.874		3.679	3.851	4.264			368.391	294.012	255.948	15.862	7.479	15.615	8.849	131.752
		272.788		132.089	7.037		4.411	4.43	7.21			149.078	225.781	195.709	15.901	16.792	15.426	14.055	21.828
		210.773		195.132	6.682		4.44	4.979	5.169			288.513	119.725	190.998	21.573	5.973	9.037	13.154	59.787
		14.538		133.108	5.763		4.112	4.695	4.12			290.116	285.195	235.296	14.08	7.222	8.673	9.407	19.336
		153.321		251.249	6.579		5.431	4.86	6.09			331.136	237.239	127.084	19.044	10.612	18.542	8.933	24.603
		210.068		21.099	6.702		8.614	6.535	5.478			226.699	360.767	287.894	13.374	9.625	11.955	14.884	13.453
		203.31		71.358	19.246		5.984	6.434	6.669			116.684	195.109	220.563	18.003	16.168	12.078	13.284	18.341
		182.578		75.526	5.485		4.697	4.989	4.237			192.122	155.468	143.187	13.418	22.297	14.644	19.884	13.501
		184.517		43.41	10.399		4.049	3.959	5.328				282.491	208.13	13.281	8.302	11.773	12.817	11.699
		114.792		73.928	6.083		4.844	4.423					277.764	226.904	15.344	7.911	16.524	15.105	17.877
		82.495		20.55	10.158		4.849	6.048					293.966	214.652	10.312	10.485	11.955	11.884	14.915
		222.635		320.956	7.191		4.225	4.308					186.316	265.568	10.214	11.583	17.077	10.403	13.575
		125.078		73.985	10.526		4.975	4.122					644.017	208.822	12.793	11.531	16.497	9.776	22.655
		317.846		231.391	4.794		4.643	10.784					252.903	314.53	17.682	8.211	9.123	14.691	19.954
		229.072		24.335	10.276		4.956	11.575					201.683	158.889	18.011	8.917	14.208	12.759	20.37
		532.12		19.765	12.593			8.829					159.724	150.972	15.289	11.389	10.187	12.745	11.059
		199.213		12.345				4.304					309.332	181.808	14.275	9.892	8.495	11.147	23.694
		11.694		19.375				6.042					170.016	223.183	12.925	10.386	8.752	15.62	17.267
		195.878		21.582				4.166					224.65	154.673	11.495	9.74	47.066	12.463	21.87
				229.603				5.036					130.766	261.852	13.197	9.686	13.675	9.539	11.383
				139.902				4.609					238.402	197.939	12.131	8.781	13.029	9.874	15.92
				12.927				6.394					171.196	177.01	13.811	10.546	13.532	11.97	9.106
				271.063									376.037	304.021	13.002	7.857	14.246	8.425	14.115
				47.204									235.201	172.782	9.425	11.191	17.962	12.11	42.317
				73.635									207.719	287.107	16.354	13.993	13.168	9.735	14.662
				18.892									243.888	92.935	24.973	9.852	14.615	10.554	12.794
				109.123									281.104	150.81	22.536	9.145	9.706	12.8	10.356
				137.552									140.707	195.153	18.313	12.117	10.54	12.643	12.152
				27.974									434.868	118.672	16.261	11.405	18.092	15.857	11.363
				13.717									155.697	249.707	22.5	8.086	15.179	10.027	38.932
													296.511	113.805	16.405	9.361	12.088	16.581	13.28
	Experiment 2	180.689	375.839	154.36	4.889	4.33	8.707	4.574	3.978				149.98	165.977	18.232	11.398	9.717	10.793	15.42
		191.662	149.495	132.656	4.48	7.272	6.36	4.238	27.906				361.711	175.002	21.874	7.041	14.671	8.834	18.172
		114.01	245.067	114.78	4.682	6.474	4.135	3.805	4.019				290.425	409.578	38.759	11.932	16.65	13.378	14.131
		157.454	270.932	166.176	5.524	9.189	4.472	4.138	4.154				152.468	214.374	9.666	8.527	12.372	11.707	62.951
		332.346	179.08	128.025	8.669	5.44	4.465	3.963	4.279				154.069	190.125	60.542	10.093	9.527		16.777
		844.416	16.599	143.428	4.237	8.168	4.601	4.484	4.799				174.857	304.286	13.308	10.222	14.436		26.865
		241.929	266.805	99.79	3.936	5.133	4.283	4.004	4.965				141.969	245.497	14.087	7.432	20.187		11.671
		254.252	13.453	86.826	7.228	4.598	4.317	4.252	5.214				286.819	181.615	57.605	10.124	12.018		11.165
		147.798	380.375	151.342	8.923	4.814	4.541	8.707	4.555				51.268	148.777	17.156	10.036	16.281		18.651
		204.391	295.047	69.485	4.214	5.93	4.901	6.36	5.385				154.293		10.131	14.554	19.207		10.065
		239.698	224.606	138.893	6.005	5.14		4.135	5.588				302.32		19.545	14.813	16.879		12.473
		208.348	80.259	189.616	7.446	9.217		4.472	4.961				406.093		14.482	12.764	27.629		14.759
		263.225	6.303	106.116	6.2	4.933		4.465	4.668				204.8		14.816	13.022	15.746		10.967
		132.579	294.071	147.607	6.486	4.209		4.601	4.453				183.621		15.27	9.553	19.355		11.018
		222.384	282.024	121.577	5.481	4.412		4.283	4.424				231.212		9.453	11.359	16.007		12.274
		145.244	20.026	131.143	5.11	5.291		4.317	6.917				514.586		11.828	12.784	13.422		21.388
		171.979	170.323	197.017	5.021	5.263		4.541	6.646				223.744		15.882	11.613	21.146		9.668
		86.034	11.947	164.036	5.337	5.918		4.901	6.643				183.396			13.116	14.617		12.53
		65.734	12.106	86.839	6.638	5.26		4.482	4.851				545.982			9.889	11.17		22.377
		26.285	104.012	66.902	6.995	5.232		4.257	6.909				231.012			13.731	14.409		10.725
		219.044		76.701	4.174	5.182		4.583	6.57				301.085			30.597	13.895		12.828
		259.159		11.801	4.334	4.916		4.269	6.989				317.913			18.369	18.296		14.706
		200.087		159.273	4.877	4.136		4.919	6.447				140.87			12.884	5.116		8.561
		48.557		84.745	5.822	4.676		4.477	5.296				228.098			11.125	14.239		51.061
		132.682		326.259	4.772	4.083		4.6	4.38				92.348			11.346	9.758		19.018
		28.442		158.796	4.483	4.583		4.25	5.523				108.58			10.36	12.838		15.168
		93.28		56.816	6.019	5.216		5.386	5.793				302.22			8.226	10.679		10.716
		257.382		302.464	5.182	5		5.683	5.816				116.3			9.321	13.696		10.901
		63.561		201.14	6.034	5.014		5.53	8.653				215.606			11.909			14.342
		225.014		57.69	4.769	4.736		4.397	5.281				308.771			16.676			12.667
		230.853		303.959	4.838			4.597	4.183				187.885			17.347			10.938
		154.548		399.86	4.308			4.114	6.529				212.735			11.973			8.502
		107.651		99.695	6.302			4.305					298.962			9.748
		66.663		86.391	7.803			4.365								10.553
		63.2		20.072	4.388			4.082								9.88
		186.07		216.017	5.234			4.858								15.448
		59.545		18.4	6.7											12.114
		40.28		13.961	4.444											19.486
		71.856		416.581	5.181											13.492
		118.82		109.727	5.368											11.559
		82.951			5.583
		240.279			6.685						Experiment 2	122.873	52.021	292.514	9.875	7.789	10.072	8.744	7.85
		119.789			6.561							62.298	272.537	222.351	7.695	7.235	11.282	10.446	11.315
		89.214			4.413							82.474	125.124	189.42	9.082	9.496	8.739	11.274	8.633
		29.351			5.091							61.797	141.856	240.875	10.196	8.326	7.435	10.032	8.902
		187.22			4.74							69.231	253.683	260.876	7.942	7.522	7.89	10.279	8.49
		190.879			4.935							113.649	88.911	225.592	7.445	12.468	7.129	8.884	7.837
		95.428			4.468							114.277	184.662	193.255	6.889	8.439	7.464	31.364	8.687
		63.132			4.563							230.173	206.396	223.993	6.734	8.416	6.621	6.774	9.601
		63.885			5.755							233.089	159.312	180.056	6.821	7.804	12.596	9.947	10.253
		184.978			5.866							194.03	120.482	126.804	11.706	13.804	11.623	8.922	8.919
		218.371			5.499							180.002	352.216	254.317	7.755	9.73	11.849	10.478	8.628
		113.916			6.571							424.319	231.319	163.937	10.078	14.288	13.671	8.14	8.383
		258.935			10.409							229.872	134.091	263.923	9.872	6.511	11.729	11.702	9.3
		173.306			9.687							237.876	106.551	212.254	8.623	7.155	10.297	11.868	10.348
		59.495			8.102							502.124	210.364	200.308	9.423	7.698	9.915		9.672
		22.51			6.558							211.99	72.78	358.372	8.817	8.289	11.036		8.357
		262.37			7.61							200.071	214.201	164.299	9.339	7.93	10.468		11.272
		186.087			5.167							42.191	153.632	198.215	10.649	7.346	10		14.758
		25.956			4.521							278.935	139.158	263.073	10.769	7.986	7.928		8.828
		53.219			4.917							220.905	100.952	193.687	12.007	11.633	12.624		9.496
		50.047			5.193							281.647	201.116	195.067	8.733	10.961	11.053		8.728
		177.635			6.048							162.701	138.351	212.12	9.35	7.987	11.604		9.456
		27.147			7.232							147.144	129.123	291.304	7.996	12.516	13.274		10.096
		157.515			5.85							188.983	211.125	129.693	8.667	7.872	21.233		13.01
		222.866			7.336							162.683	173.764	196.046	7.659	11.181	16.079		11.763
		131.903			5.67							124.607	260.256	44.983	10.676	13.411	8.422		9.713
		90.435										199.32	249.383	97.803	13.81	21.628	13.442		10.925
		116.158										170.673	169.503	63.341	10.325	18.99	14.4		9.298
		250.971										166.03	347.652	200.989	9.773	13.996	8.974		8.992
		126.988										433.276	172.205	352.127	12.044	10.544	8.742		11.053
		202.915										243.977	244.238	336.335	11.438	10.421	8.49		11.969
		137.276										55.111	320.951	61.362	13.876	18.626	9.626		12.599
		156.106										173.976		251.92	10.092	7.374	9.817		10.096
		13.173										383.514		273.052	12.073	7.554	7.369		9.896
		102.506										172.608		153.981	19.298	8.909	7.792		15.183
		16.752										292.67		106.351	10.484	10.593	9.529		9.502
		12.807										77.373		154.411	10.688	9.445	8.932		8.552
		146.07										348.788		113.988	13.069	18.115	12.842		7.606
		71.612										166.67		88.276	8.911	8.485	19.103		9.719
		40.841										315.117		68.053	12.918	7.723	25.272		11.38
												116.221		154.221	8.327	8.903	9.667		15.131
	Experiment 3	222.791	491.163	404.442	4.564	4.295	5.164	3.86	4.069			277.835		135.806	9.908	6.982	10.617		10.502
		67.229	453.108	354.547	3.969	4.531	4.867	4.449	3.497			53.784		172.075	7.645	7.608	12.459		10.663
		126.432	666.743	438.367	4.035	4.8	3.874	4.577	3.673			329.22		140.33	10.267	12.821	10.271		13.037
		134.551	234.44	154.89	3.412	4.332	3.491	4.041	5.793			60.633		150.121	24.704	13.245	9.278		13.071
		271.017	142.222	147.416	4.141	8.393	3.773	5.454	3.716			161.952		152.158	12.242	6.316	22.75		10.223
		146.685	98.508	73.655	4.126	4.736	3.814	4.046	4.253			28.387		196.793	18.742	5.844	12.764		5.972
		183.504	95.559		8.977	4.879	4.062	3.857	3.92			339.146		241.311	14.348	9.051	32.66		25.476
		353.737			11.368	5.644	6.323	3.708	4.072			278.314		69.565	14.525	7.723	9.59		10.781
		40.576			5.779	5.793	4.037	4.3	4.672			198.042		314.019	12.924	9.32	11.236		16.348
		161.837			3.96		3.756	4.039	3.594			35.979		203.175	11.364	9.636	7.059		15.017
		196.664			3.793		10.167	5.089	4.252			332.91		128.947	12.243	8.333	6.428		14.366
		170.207					6.316	5.375				120.893		181.819	9.454	8.82	6.891		9.085
		382.054					5.471	7.495				266.191		328.303	18.579	11.742	7.42		19.333
		239.864					6.083					293.838		160.924	11.688	8.022	8.088		9.381
		176.442					3.997							67.111	16.268	26.996	7.627		15.279
		21.672					4.135							102.53	14.071	8.435	6.865		11.132
		247.8					5.265							105.055	9.695	10.694	8.324		13.802
		256.935					3.767								12.32	7.521			12.491
		33.089													9.849	7.403			11.173
		248.849													10.012	9.029			9.236
		185.818													8.928	11.98			8.546
		236.626													14.003				8.393
		271.004													12.103
		186.312
		62.857									Experiment 3	406.892	98.072	115.896	6.158	12.074	28.199	8.313	7.751
		227.606										213.652	95.587	153.179	6.467	14.155	28.362	6.342	6.667
		283.098										215.3	37.097	194.858	10.332	6.675	10.155	7.522	5.165
		199.951										263.701	90.901	142.942	6.066	11.99	14.812	17.752	7
		31.229										164.493	291.856	86.334	5.523	7.339	10.047	6.9	13.429
		248.06										263.445	169.449	76.268	7.182	44.301	13.244	6.505	7.071
		29.834										127.461	75.887	91.396	7.118	9.832	11.622	6.513	53.8
		20.372										183.406	102.21	66.991	12.767	22.744	30.066	6.008	9.448
		13.873										173.255	222.01	85.206	14.62	7.581	7.279	21.261	13.115
		180.901										164.979	97.254	152.171	11.947	6.829	9.377	11.87	12.083
		14.555										147.656	168.626	140.77	7.815	10.179	11.691	9.978	24.807
		92.378										246.445	193.274	83.902	15.987	8.607	15.133	28.772	17.583
		172.687										203.44	72.478	31.044	8.705	6.642	15.79	8.84	11.778
		234.232										119.303		102.407	8.753	8.448	10.139	11.966	10.09
		17.082										140.801		54.49	7.685	9.242	8.103	11.304	19.646
		167.111										152.41		84.285	12.199	14.399	7.253	10.058	32.18
		132.49										266.752		127.08	6.8	7.604	22.437	10.771	9.786
		119.873										153.47		176.789	7.947	6.637	14.046	7.134	8.336
		253.958										98.693		139.555	7.807	5.649	9.549	7.329	6.342
		419.758										112.42		58.503	12.371	6.534	12.551	8.493	7.434
		216.366										188.742		201.091	12.957	8.248	9.219	6.212	10.712
		422.841										121.113		201.304	8.222	6.85	7.111	7.462	13.61
		136.335										239.664		72.231	7.617	6.021	7.364	6.303	7.073
		235.964										260.447		113.53	10.544	5.943	10.756		7.114
		244.692										243.812		148.127	3.831	7.373	14.492		6.943
		256.778										36.96		97.039		17.72	9.742		5.85
		214.828										42.991		76.367		15.17	10.371
		409.368										37.115		216.811		7.385	9.329
		253.115										230.279		116.336		14.588	8.079
		140.798										26.777		125.329		6.522	13.016
		133.186										200.406				4.563	5.454
		162.043										163.995				4.973	8.115
		170.816										102.507				7.323	5.63
		133.054										167.163				4.914	5.732
		134.621										96.392				4.384	15.627
		82.653										148.453				4.716	10.065
		176.462										174.735				6.872
		13.359										158.735				5.433
		158.042										151.842				5.503
		182.99										138.146				8.008
		97.187										220.029				10.2
		133.937										154.104				10.475
		125.383										148.86				9.166
		259.78										311.662				7.212
		160.638										219.868				7.553
		397.853										289.179
		99.827										109.823
		223.215										214.915
		138.457										530.374
		79.068										186.813
												123.588
												162.649
												255.343
												162.483
												150.216
												409.073
												155.08
												227.34
												190.73
												123.414
												228.626
												138.536
												123.966
												463.449
												151.164
												109.745
												124.485
												85.352
												131.801
												311.769

## Sheet: Extended Data Fig. 4c
Extended Data Figure 4c	Parallel qRT-PCR from RNA samples collected from the RNAi FRET screen cells targeting the top 16 hits.
		Units:	Relative mRNA expression (to siNTC)				ND - not detected
		DUSP6				PTPN11				SSH2				PTPN20A				MTMR2				MTMR8				PTPN12				CDC14B				PTPNRN				PTPNRO				MTM1				PTEN
		A	B	C		A	B	C		A	B	C		A	B	C		A	B	C		A	B	C		A	B	C		A	B	C		A	B	C		A	B	C		A	B	C		A	B	C
		0.273889	0.291281	0.553117		0.0257309	0.106287	0.0616578		0.893603	0.389594	ND		0.497724	0.111667	ND		0.0833165	0.059998	0.0807446		0.230014	0.788869	0.146769		0.128537	0.104532	0.115598		0.0483872	0.0502878	0.13802		ND	ND	ND		ND	ND	ND		0.0393383	0.0595736	0.0703239		0.0379925	0.163321	0.143918
[truncated: 12 more columns]

## Sheet: Extended Data Fig. 4e
Extended Data Figure 4e	Densitometry from western blots of PTPN11 (Shp2) siRNA KD in MM231 and TIF cells.
		MM231s					TIFs						n =	5 biological replicates
		NTC	A	B	C		NTC	A	B	C
		1	1.03654	1.20331	1.06851		1	1.0948	1.33836	1.26955			Units:	Densitometry (ITGB1(Y783)/ITGB1)
		1	1.6509	1.54896	1.42561		1	1.11855	1.22953	1.56057
		1	2.36271	1.80323	1.40039		1	1.12736	1.08678	1.01057			MM231s
		1	1.78805	1.16232	1.47805		1	1.44234	1.53506	1.24723			One sample t test	Analysis performed in Prism 7 (GraphPad Software)
		1	1.37669	1.14097	1.06813		1	1.12533	1.08434	1.31323				NTC vs. A	NTC vs. B	NTC vs. C
													Theoretical mean	1	1	1
													Actual mean	1.643	1.372	1.288
													Discrepancy	0.643	0.3718	0.2881
													95% CI of discrepancy	0.02907 to 1.257	0.008125 to 0.7354	0.03657 to 0.5397
													t, df	t=2.908, df=4	t=2.838, df=4	t=3.180, df=4
													P value (two tailed)	0.0438	0.0469	0.0335
													Significant (alpha=0.05)?	Yes	Yes	Yes
													TIFs
													One sample t test	Analysis performed in Prism 7 (GraphPad Software)
														NTC vs. A	NTC vs. B	NTC vs. C
													Theoretical mean	1	1	1
													Actual mean	1.182	1.255	1.28
													Discrepancy	0.1817	0.2548	0.2802
													95% CI of discrepancy	3.071e-005 to 0.3633	0.01968 to 0.4900	0.03692 to 0.5235
													t, df	t=2.777, df=4	t=3.009, df=4	t=3.198, df=4
													P value (two tailed)	0.05	0.0396	0.033
													Significant (alpha=0.05)?	Yes	Yes	Yes

## Sheet: Extended Data Fig. 4f
Extended Data Figure 4f	Densitometry from western blots of PTPN12 (PTP-PEST) siRNA KD in MM231 and TIF cells.
		MM231s					TIFs						n =	MM231 (n=5 biological replicates) and TIF (n=6 biological replicates)
		NTC	A	B	C		NTC	A	B	C
		1	1.15848	1.21096	1.35656		1	1.66359	1.5197	1.6076			Units:	Densitometry (PTP-PEST/GAPDH)
		1	1.58902	1.26844	1.15178		1	1.20201	1.21379	1.18159
		1	1.16334	1.13476	1.74069		1	1.15848	1.21096	1.35656			MM231s
		1	1.66359	1.5197	1.6076		1	1.11504	1.05362	1.10868			One sample t test	Analysis performed in Prism 7 (GraphPad Software)
		1	2.2488	1.87698	1.13453		1	1.58902	1.26844	1.15178				NTC vs. A	NTC vs. B	NTC vs. C
							1	1.16334	1.13476	1.74069			Theoretical mean	1	1	1
													Actual mean	1.565	1.402	1.398
													Discrepancy	0.5646	0.4022	0.3982
													95% CI of discrepancy	0.007804 to 1.121	0.02698 to 0.7774	0.06210 to 0.7344
													t, df	t=2.815, df=4	t=2.976, df=4	t=3.289, df=4
													P value (two tailed)	0.0481	0.0409	0.0302
													Significant (alpha=0.05)?	Yes	Yes	Yes
													TIFs
													One sample t test	Analysis performed in Prism 7 (GraphPad Software)
														NTC vs. A	NTC vs. B	NTC vs. C
													Theoretical mean	1	1	1
													Actual mean	1.315	1.234	1.358
													Discrepancy	0.3152	0.2335	0.3578
													95% CI of discrepancy	0.05954 to 0.5709	0.06686 to 0.4002	0.08233 to 0.6333
													t, df	t=3.169, df=5	t=3.602, df=5	t=3.339, df=5
													P value (two tailed)	0.0248	0.0155	0.0206
													Significant (alpha=0.05)?	Yes	Yes	Yes
