# Supplementary material for: Dynamic regulation of integrin β1 phosphorylation supports invasion of breast cancer cells
Source: Nat Cell Biol. 2025 May 26;27(6):1021–34. doi: 10.1038/s41556-025-01663-4 (PMC12173946; doi:10.1038/s41556-025-01663-4)
Supplement: Supplementary file 25 — Statistical source data. [file 41556_2025_1663_MOESM25_ESM.xlsx]

## Sheet: Extended Data Fig. 5a
Extended Data Figure 5a.	Quantification of apparent FRET efficiency of MM231 cells with stable expression of either ITGB1(WT)-mRuby2 or ITGB1(YYFF)-mRuby2 transfected with Clover and treated with VO43-.
		ITGB1(WT) / Clover		ITGB1(YYFF) /Clover			n =	3 biological replicates, 19-28 cells/condition/replicate
		(-)VO43-	(+)VO43-	(-)VO43-	(+)VO43-
	Experiment 1	-3.27444	1.52439	0.799241	1.88561		Units:	Apparent FRET efficiency (%)
		-3.07082	4.31353	1.9745	2.61795
		1.90816	4.99432	0.445907	1.58863
		2.75841	5.04894	-3.76378	4.37412
		1.07044	4.60901	2.32925	2.59465
		1.48449	2.69012	6.15799	2.49526
		1.29205	2.53977	3.95003	2.71898
		2.94495	3.25214	4.50959	2.51266
		4.26646	1.56988	0.225585	-0.386944
		0.801696	0.493646	0.187377	-0.0621569
		-0.813001	2.75309	1.2705	1.67774
		-0.414525	1.55292	4.28263	2.35578
		0.098041	2.07208	4.87988	0.538268
		0.209204	-0.0810591	4.02348	0.966837
		2.53221	0.549478	2.29757	2.81839
		0.0473887	0.25013	3.70902	6.19938
		4.32441	2.98434	-0.295892	4.29159
		2.90303	2.16695	-0.860463	0.237249
		0.54896	6.39657	1.24763	1.91508
			3.7983	0.683086	4.21105
			2.08392	1.47775
			1.2177	3.17388
		0.211324	1.55094	4.41373	2.6314
		1.19901	1.61315	3.65463	2.00312
		0.337577	2.19858	4.81626	2.56865
		1.31644	1.43862	1.2673	2.53415
		2.04249	1.22839	1.68058	4.43815
		0.894612	2.72959	1.60638	3.57382
		1.11244	2.34611	2.12749	2.39133
		1.54382	2.2205	3.98232	2.74441
		0.325532	1.96473	3.05169	2.25811
		-1.23528	1.49972	1.66217	2.21183
		0.207449	0.080452	1.01551	2.9469
		0.21801	2.50314	1.64477	2.48471
		0.925491	3.2633	4.45081	2.81534
		1.45992	0.969022	1.17075	2.14749
		2.3158	2.17059	1.1051	1.61982
		0.763742	1.10592	1.64336	1.35693
		0.468391	1.01316	1.87423	2.4846
		0.753207	1.79208	1.14372	1.09057
		0.610762	0.0942504	1.72017	2.18561
		0.905241	1.14487	1.35433	2.06691
		1.40747	0.409983	1.89618	2.85132
		0.519291	1.93407	1.39507	0.901911
		1.28225	0.820096	1.12439	1.37491
		-0.144029	-1.61739	2.34344	2.30373
		0.452554	-0.240261	2.09672	1.03371
		0.905429	2.43871	2.47095	1.67658
			1.96216	2.01269
			2.88956	0.487913
		-2.11493	0.0755981	1.69045	-0.0526891
		-1.80969	0.760629	1.99671	0.92656
		-1.19704	-0.0376684	0.919872	-0.136035
		-2.34973	0.537643	-2.09356	-0.101928
		-1.81358	-0.0572774	0.837609	-0.270476
		-0.658764	1.82544	0.662867	0.305049
		0.00612763	2.24814	0.0416252	1.56834
		0.303583	1.48114	0.821472	0.937288
		0.931234	1.78967	1.46974	0.928997
		0.141243	1.74345	1.97874	1.67902
		1.32399	-0.15139	1.37802	0.291928
		0.53633	-0.168941	1.31907	0.114956
		0.585122	0.286342	1.37656	0.38759
		0.966807	-0.972339	0.315236	0.403673
		0.468166	-0.155618	0.501726	0.647932
		-0.98439	-0.00434633	0.462076	-0.0304947
		-0.476504	0.505503	1.27682	-0.887526
		-0.839034	1.42856	1.12977	0.523389
		0.447558	1.04152	-5.27946	0.644718
		0.0871074	0.645179	1.12677	0.365867
				0.793716
				-0.0201652

## Sheet: Extended Data Fig. 5b
Extended Data Figure 5b.	Quantification of apparent FRET efficiency in MM231 cells with stable Illusia expression and constitutive overexpression of PTPN11 (Shp2, WT) or a phosphatase-dead mutant (Shp2, Mut; PTPN11(D425A, C459S).
		mScarlet	WT	Mut			n =	4 biological replicates, 24-25 cells/condition/replicate
	Experiment 1	20.9951	19.6778	18.9479
		22.9229	21.567	23.4463			Units:	Apparent FRET efficiency (%)
		23.6684	24.0896	20.8439
		21.4094	20.8919	21.2294			Ordinary one-way ANOVA	Analysis performed in Prism 7 (GraphPad Software)
		18.4964	24.0518	20.6186			Tukey's multiple comparisons test	Mean Diff.	95.00% CI of diff.	Below threshold?	Summary	Adjusted P Value
		21.1482	21.0205	20.2702			mScarlet vs. WT	-5.004	-6.154 to -3.853	Yes	****	<0.0001
		19.76	23.6373	19.6906			mScarlet vs. Mut	-0.05018	-1.201 to 1.101	No	ns	0.9942
		18.9138	23.3832	15.4983			WT vs. Mut	4.953	3.800 to 6.107	Yes	****	<0.0001
		20.9742	23.8006	16.8826
		19.9436	22.0884	19.0592
		20.233	21.2768	23.1837
		18.0326	21.462	17.5897
		19.574	20.9653	17.9391
		19.9965	20.6806	18.544
		19.7857	25.9442	23.3866
		20.6889	28.9511	18.2173
		19.6258	21.8606	22.5579
		20.3232	19.8677	20.7165
		22.4655	20.4773	19.1643
		25.0405	26.1665	20.3298
		23.5189	23.7477	19.675
		21.3501	23.518	19.1016
		23.3992	24.5827	18.7103
		21.9608	21.3773	20.6214
		21.5221
	Experiment 2	20.8243	28.2839	22.7694
		21.5964	25.9701	21.0279
		21.1006	30.7381	24.0955
		19.306	29.2931	22.9625
		19.9159	30.1491	24.4413
		18.3903	26.872	22.1537
		21.4439	30.4961	24.0045
		20.8317	27.7914	22.2807
		19.9081	23.4056	22.8476
		18.0458	23.8204	21.9643
		20.8388	22.3725	25.1965
		22.1007	24.6327	22.8978
		19.2517	28.7189	20.2614
		20.1855	31.3605	21.7933
		21.8845	29.61	20.1158
		21.2045	25.7725	24.488
		22.1495	26.5722	23.6403
		20.9689	25.1658	24.6858
		19.6464	28.1466	23.1865
		19.4552	23.034	22.4469
		20.6971	22.8228	21.1811
		22.5535	26.3362	22.8106
		22.633	25.4788	21.9812
		20.3531	24.7721	21.7928
	Experiment 3	22.9942	28.7439	22.7288
		23.6271	32.4877	20.9761
		25.1891	33.9193	21.5
		27.4745	31.855	22.8915
		21.8948	37.9949	25.1557
		22.4158	34.1686	24.0264
		22.0082	31.8845	24.4589
		23.9176	30.0644	27.1076
		23.6739	33.4597	22.2375
		23.2115	32.9217	23.0224
		23.1785	33.1411	21.2935
		25.8599	32.4095	25.5052
		23.7496	29.7648	22.4043
		22.794	28.5051	23.2423
		22.6933	28.2499	24.9508
		21.2381	28.8313	26.8147
		24.5082	33.3969	24.6682
		24.1732	35.1547	27.2163
		22.7568	37.5741	27.5719
		23.3574	34.9849	29.7679
		26.6411	30.2341	23.7775
		23.3773	30.9037	28.0559
		25.9616	29.6772	25.9829
		25.0712	30.0281	25.2665
	Experiment 4	26.6149	35.2219	26.6515
		25.3325	36.9785	28.7381
		27.6294	31.3208	24.9045
		30.8846	33.8358	22.5303
		24.4001	31.4271	23.3571
		26.9732	28.588	20.2712
		26.0154	29.5814	23.3121
		25.1802	28.1879	26.6203
		23.9914	29.9477	25.8725
		26.1394	28.5911	24.7671
		25.3076	26.462	24.378
		25.2461	26.7479	23.9502
		25.4101	25.8281	22.5058
		24.1317	26.5536	22.1062
		23.0187	28.0316	24.2698
		23.3392	25.1896	21.3939
		22.1618	25.2801	24.8759
		26.8323	29.2519	24.6988
		26.4603	26.8908	26.7597
		25.8396	23.75	23.6627
		27.2911	33.7306	24.1812
		26.5854	35.608	22.4293
		27.2781	32.0491	23.4851
		26.736	33.0371	26.0232

## Sheet: Extended Data Fig. 5c
Extended Data Figure 5c.	Densitometry of MM231 cells with stable Illusia expression and constitutive overexpression of PTPN11 (Shp2, WT) or a phosphatase-dead mutant (Shp2, Mut; PTPN11(D425A, C459S).
		mScarlet	WT	Mut			n =	8 biological replicates
	ITGB1(Y783)/ITGB1	1	0.944297	1.06658
		1	0.880597	1.20279			Units:	Densitometry (ITGB1(Y783)/ITGB1)
		1	1.02846	1.02604
		1	0.903658	1.20439			One sample t test	Analysis performed in Prism 7 (GraphPad Software)
		1	0.791805	0.949411				mScarlet vs. WT	mScarlet vs. Mut
		1	0.748754	0.940092			Theoretical mean	1	1
		1	0.956509	0.959152			Actual mean	0.8666	1.042
		1	0.679064	0.988878			Discrepancy	-0.1334	0.04217
							95% CI of discrepancy	-0.2315 to -0.03518	-0.04817 to 0.1325
							t, df	t=3.212, df=7	t=1.104, df=7
							P value (two tailed)	0.0148	0.3062
							Significant (alpha=0.05)?	Yes	No
		mScarlet	WT	Mut			n =	8 biological replicates
	Shp2/GAPDH	1	9.99692	4.3057
		1	8.2517	4.91536			Units:	Densitometry (Shp2/GAPDH)
		1	6.41747	3.75717
		1	7.6112	4.93753			One sample t test	Analysis performed in Prism 7 (GraphPad Software)
		1	2.08783	3.31778				mScarlet vs. WT	mScarlet vs. Mut
		1	1.87497	1.20565			Theoretical mean	1	1
		1	2.49277	6.2141			Actual mean	5.203	3.78
		1	2.89445	1.5878			Discrepancy	4.203	2.78
							95% CI of discrepancy	1.504 to 6.903	1.350 to 4.210
							t, df	t=3.681, df=7	t=4.598, df=7
							P value (two tailed)	0.0078	0.0025
							Significant (alpha=0.05)?	Yes	Yes

## Sheet: Extended Data Fig. 5e
Extended Data Figure 5e.	Quantification of apparent FRET efficiency of MM231 cells with stable Illusia expression and dox-inducible-lentiviral overexpression of PTP-PEST WT or a phosphatase-dead mutant (Mut, PTPN12(D199A, C231S).
		PTP-PEST(WT)		PTP-PEST(Mut)				n =	4 biological replicates, 25 cells/condition/replicate
		-Dox	+Dox	-Dox	+Dox
	Experiment 1	23.9221	22.618	20.6677	18.7289			Units:	Apparent FRET efficiency (%)
		26.141	22.997	20.2249	18.5089
		26.4407	18.2747	19.0438	17.2973			Ordinary one-way ANOVA	Analysis performed in Prism 7 (GraphPad Software)
		23.0695	23.7165	20.941	16.9062			Šídák's multiple comparisons test	Mean Diff.	95.00% CI of diff.	Below threshold?	Summary	Adjusted P Value
		23.0102	23.6784	17.9087	19.6163			PTP-PEST(WT) (-Dox vs. +Dox)	-3.566	-4.324 to -2.808	Yes	****	<0.0001
		18.3325	26.4018	19.1296	19.8467			PTP-PEST(Mut) (-Dox vs. +Dox)	-0.05456	-0.8128 to 0.7037	No	ns	0.9836
		21.716	28.2427	19.8152	20.1805
		19.9246	21.2029	18.79	21.0316
		17.0125	23.3002	20.2278	17.9279
		20.1037	26.5962	21.2524	20.2056
		22.5141	23.2068	18.2465	19.8402
		24.1475	27.2865	18.6599	19.8436
		21.8937	24.0001	21.2151	20.2452
		25.4243	23.9529	18.2217	20.5466
		26.6377	25.67	21.34	18.4925
		20.4287	25.711	15.7114	24.4886
		20.8116	23.2088	20.1228	22.5382
		20.8285	23.1922	17.9573	24.9911
		22.26	24.0293	16.579	25.1355
		19.0585	27.8327	20.4934	21.1012
		23.8129	26.2546	19.2421	18.1607
		20.9727	27.923	18.8279	19.5032
		24.007	25.699	18.547	19.697
		23.1064	25.1836	18.5566	20.0775
		22.2746	21.8967	20.3389	19.9611
	Experiment 2	20.9791	22.7369	19.9321	19.5504
		17.0349	20.5601	18.6979	19.7958
		19.436	22.5952	17.6418	19.8302
		22.2673	20.018	17.222	18.9923
		23.6382	31.5986	16.6253	18.926
		20.8143	23.7786	20.3152	21.1448
		22.3206	27.3877	20.5683	20.9726
		20.5962	29.2562	18.5145	19.9792
		21.5601	28.496	21.0825	19.1021
		17.7028	27.3151	18.5969	23.6863
		22.1587	24.7763	17.5464	20.6606
		20.2945	22.923	18.5079	23.1062
		22.6418	23.776	18.7457	23.8119
		21.2186	24.1061	17.3233	19.7877
		20.8563	22.3551	17.2462	20.6146
		19.4158	25.8749	19.4762	18.1384
		19.1089	23.193	20.8089	18.4899
		20.6472	24.5433	17.7284	18.8297
		19.0042	30.0493	18.9312	19.3314
		21.8678	27.0709	17.1723	18.6752
		19.6843	26.4907	18.4244	17.75
		19.4351	25.9083	18.9486	21.3759
		21.0521	25.4746	20.8717	18.1215
		24.7984	27.217	18.0662	17.399
		20.1071	24.9944	18.1955	17.9544
	Experiment 3	18.0355	20.837	22.6601	22.1899
		21.3022	22.0598	24.8731	23.9487
		19.7613	24.352	21.488	26.2722
		17.9243	25.9978	20.4179	26.2256
		24.453	19.1596	20.5751	23.0919
		20.3572	24.5194	22.778	21.0633
		22.8545	22.5945	24.1731	19.7402
		19.8502	26.1913	27.1246	20.4226
		21.0157	22.5446	21.611	22.0683
		23.2869	21.2933	20.755	21.8966
		19.7669	24.5018	25.8397	20.2872
		21.6769	23.8023	24.8445	22.4173
		24.7405	23.0278	21.8369	18.8926
		22.0822	24.1891	23.2398	20.1755
		18.73	25.6332	27.4011	18.7977
		25.5276	26.4843	22.3953	21.5779
		25.2921	24.8079	24.1768	24.0668
		19.9802	27.1101	23.0357	23.621
		27.0749	26.254	21.6696	25.5273
		22.3069	24.8977	25.8029	21.8736
		21.8678	24.1614	21.6154	20.9288
		23.8509	25.3132	20.2941	18.2492
		19.3547	27.225	18.333	22.501
		22.0797	24.3328	20.0483	21.8076
		20.8149	21.4519	23.9081	21.5148
	Experiment 4	18.4518	22.0206	23.9606	23.8391
		21.4114	28.2789	27.3649	21.3836
		17.7683	26.2648	25.4379	18.4403
		20.558	28.1079	25.6701	22.1442
		20.3791	26.852	27.3582	22.0226
		21.2609	25.1038	23.6949	21.7703
		21.1108	25.9877	18.0274	20.9166
		22.1672	23.6935	21.9989	17.3351
		20.7691	22.662	22.1748	19.0696
		19.747	22.6637	23.421	20.7957
		19.328	25.7347	20.167	21.8311
		18.17	29.5915	21.1832	17.8198
		17.3589	27.5257	20.9461	19.6983
		18.6481	27.6755	19.3097	24.2669
		19.6135	28.8711	23.5614	21.296
		18.3307	23.6471	20.9406	23.4908
		21.6857	21.5907	20.6525	20.0655
		22.5756	26.7596	20.2488	19.293
		20.7549	23.4237	21.1382	20.3729
		23.2375	24.9759	21.9843	25.3777
		21.7386	26.0738	21.4371	20.2671
		22.9633	21.3533	20.1496	21.9869
		16.2185	24.1116	16.4448	20.8193
		21.7623	27.1385	22.7754	21.1738
		18.4745	24.1632	21.8739	21.9924

## Sheet: Extended Data Fig. 5f
Extended Data Figure 5f.	Densitometry of MM231 cells with stable Illusia expression and constitutive overexpression of PTPN11 (Shp2, WT) or a phosphatase-dead mutant (Shp2, Mut; PTPN11(D425A, C459S).
		PTP-PEST(WT)		PTP-PEST(Mut)				n =	4 biological replicates
		(-)Dox	(+)Dox	(-)Dox	(+)Dox
	ITGB1(Y783)/ITGB1	1	0.647351	1	0.766008			Units:	Densitometry (ITGB1(Y783)/ITGB1)
		1	0.831831	1	0.930353
		1	0.881213	1	0.921596			One sample t test	Analysis performed in Prism 7 (GraphPad Software)
		1	0.659758	1	1.00889				PTP-PEST(WT) (-Dox vs. +Dox)	PTP-PEST(Mut) (-Dox vs. +Dox)
								Theoretical mean	1	1
								Actual mean	0.755	0.9067
								Discrepancy	-0.245	-0.09329
								95% CI of discrepancy	-0.4343 to -0.05559	-0.2551 to 0.06852
								t, df	t=4.117, df=3	t=1.835, df=3
								P value (two tailed)	0.026	0.1639
								Significant (alpha=0.05)?	Yes	No
		PTP-PEST(WT)		PTP-PEST(Mut)				n =	4 biological replicates
		(-)Dox	(+)Dox	(-)Dox	(+)Dox
	PTP-PEST/GAPDH	1	1.28744	1	1.35661			Units:	Densitometry (PTP-PEST/GAPDH)
		1	1.64496	1	1.40692
		1	1.19189	1	1.17405			One sample t test	Analysis performed in Prism 7 (GraphPad Software)
		1	1.34707	1	1.10374				PTP-PEST(WT) (-Dox vs. +Dox)	PTP-PEST(Mut) (-Dox vs. +Dox)
								Theoretical mean	1	1
								Actual mean	1.368	1.26
								Discrepancy	0.3678	0.2603
								95% CI of discrepancy	0.05677 to 0.6789	0.03024 to 0.4904
								t, df	t=3.763, df=3	t=3.601, df=3
								P value (two tailed)	0.0328	0.0367
								Significant (alpha=0.05)?	Yes	Yes

## Sheet: Extended Data Fig. 5g
Extended Data Figure 5g.	Quantification of apparent FRET efficiency of MM231 cells with stable Illusia expression and treated with SHP099 for 2 hours (100 nM).
		MM231s						n =	4 biological replicates, 20-25 cells/condition/replicate
		DMSO	SHP099
	Experiment 1	21.543	17.3243					Units:	Apparent FRET efficiency (%)
		23.9283	17.6896
		22.8819	16.5599					Unpaired t test with Welch's correction	Analysis performed in Prism 7 (GraphPad Software)
		27.5925	17.9655					P value	<0.0001
		23.3674	17.697					P value summary	****
		24.5692	18.4584					Significantly different (P < 0.05)?	Yes
		23.2376	17.9383					One- or two-tailed P value?	Two-tailed
		22.6999	17.0938					Welch-corrected t, df	t=16.48, df=189.0
		23.9997	17.3596
		22.9711	16.208
		24.2403	15.6697
		25.5287	16.6548
		22.6144	17.1469
		22.8342	16.7148
		23.5313	18.3776
		21.7027	16.1418
		22.8903	17.0109
		22.6176	17.7532
		22.7996	17.9502
		22.6708	17.5406
		26.9369	17.8701
		22.0568	16.6061
		23.62	16.6171
		23.0264	17.6985
		22.5038	17.9978
	Experiment 2	26.1295	16.8496
		26.7507	11.4184
		24.152	14.9672
		24.4933	14.244
		23.0373	15.2098
		25.4347	12.5504
		26.4145	14.9397
		23.3481	11.5654
		26.4643	10.9716
		21.9967	14.3431
		23.2329	14.8314
		21.4769	13.6292
		20.8067	12.8353
		25.6787	14.5018
		25.4766	17.1936
		19.5043	12.3316
		20.5635	12.7597
		21.3058	11.756
		21.8904	11.5553
		19.8001	11.4321
		23.2332	15.2591
		24.2354	15.2023
		25.4806	16.2858
		23.958	13.2408
		25.3615	16.2165
	Experiment 3	17.8227	16.6422
		17.9339	17.1452
		19.3048	17.2054
		19.079	15.9801
		18.2542	18.4894
		20.3199	15.5876
		20.1431	13.5022
		18.8929	20.9605
		18.8997	15.3353
		20.9591	15.9452
		23.4655	13.6699
		27.199	17.6596
		23.35	17.7253
		21.3123	16.6958
		22.5959	14.4153
		22.7139	14.8095
		22.2182	14.5537
		23.3757	18.3649
		21.0678	18.2726
		20.5667	17.5006
		22.3606	14.6557
		23.8112	14.5223
		19.359	10.8914
		20.4154	13.9707
		16.9084	13.238
	Experiment 4	32.2926	21.6914
		27.3574	20.6509
		30.7002	19.7202
		19.5553	21.7119
		19.1025	19.1279
		23.0069	23.0789
		23.2493	19.508
		23.8699	19.2279
		25.4775	20.598
		27.1588	23.3722
		25.2632	17.8707
		26.6565	19.9689
		21.4933	18.6332
		21.6292	21.815
		23.9162	21.4803
		25.7213	17.4359
		23.3454	16.2654
		18.1335	15.877
		23.3032	17.8248
		26.2838	17.6393
		24.2072

## Sheet: Extended Data Fig. 5h
Extended Data Figure 5h.	Quantification of apparent FRET efficiency of TIFcells with stable Illusia expression and treated with SHP099 for 2 hours (100 nM).
		TIFs						n =	4 biological replicates, 24-25 cells/condition/replicate
		DMSO	SHP099
	Experiment 1	26.4085	16.2858					Units:	Apparent FRET efficiency (%)
		26.1863	16.5947
		23.5871	15.2875					Unpaired t test with Welch's correction	Analysis performed in Prism 7 (GraphPad Software)
		24.3611	16.3982					P value	<0.0001
		24.5252	12.3423					P value summary	****
		23.3335	15.7925					Significantly different (P < 0.05)?	Yes
		19.6508	16.6449					One- or two-tailed P value?	Two-tailed
		21.6436	15.472					Welch-corrected t, df	t=23.79, df=193.6
		23.8728	15.9548
		22.3739	18.1645
		25.0457	17.6006
		23.9076	16.9265
		25.524	14.5225
		25.6668	17.0849
		23.3533	13.1776
		22.2826	13.85
		22.4779	16.2412
		23.3798	15.5489
		27.4538	15.2956
		23.9316	16.0551
		22.4425	15.5509
		25.718	15.7615
		22.7945	16.5854
		21.1272	18.2515
		22.902
	Experiment 2	22.9129	20.3673
		23.4404	18.8599
		23.9448	17.2265
		21.1171	18.0125
		22.9396	17.8524
		33.1953	19.785
		26.8329	17.4769
		26.5595	19.1813
		27.743	20.2931
		22.1428	18.3042
		27.3877	18.7782
		23.2968	17.4628
		27.3525	17.4358
		26.5664	14.8677
		23.0905	15.8201
		24.8961	16.6109
		24.7939	17.4572
		23.0694	18.8983
		22.0248	15.2898
		23.0532	17.3051
		24.4931	19.2285
		26.9448	17.5723
		29.4768	16.4797
		24.0792	20.9768
		21.7142	19.9925
	Experiment 3	25.2312	21.3825
		24.2167	22.6252
		22.4157	21.022
		22.7892	20.0418
		23.1602	20.0465
		29.9908	17.7741
		24.4232	12.8654
		24.5104	13.7359
		29.6415	16.0252
		25.3405	17.7124
		23.8472	14.1948
		23.8051	17.1361
		21.6469	18.067
		23.2841	18.8149
		22.2681	18.1379
		22.5856	19.2333
		23.5557	17.4908
		25.6046	18.4606
		26.7356	18.1917
		22.9662	16.6464
		25.9227	14.4965
		26.2425	14.0599
		26.0985	16.8215
		25.7582	14.0839
		29.5068	16.1192
	Experiment 4	25.4277	16.6844
		27.3629	18.862
		28.1869	16.9228
		24.4751	19.578
		26.3585	14.8357
		25.148	18.0685
		23.3869	17.8457
		23.5089	16.9526
		22.4323	18.2668
		20.3663	13.9827
		24.0992	17.3351
		21.0392	17.2913
		27.474	16.9786
		24.5531	19.2783
		24.0304	15.9457
		24.6337	19.289
		24.3216	17.3673
		24.5668	15.7043
		26.8154	16.1096
		23.361	17.3514
		26.3621	18.0072
		22.4704	20.5883
		24.2515	18.8189
		21.6811	19.4278
		20.9494	15.9404

## Sheet: Extended Data Fig. 5i
Extended Data Figure 5i.	Densitometry of MM231 and TIF cells with stable expression of Illusia and treated with SHP099 for 2 hours (100 nM).
		MM231s		TIFs				n =	6 biological replicates
		DMSO	SHP099	DMSO	SHP099
	ITGB1(Y783)/ITGB1	1	1.24826	1	1.01939			Units:	Densitometry (ITGB1(Y783)/ITGB1)
		1	1.41825	1	2.11479
		1	1.29905	1	1.55596			One sample t test	Analysis performed in Prism 7 (GraphPad Software)
		1	1.81047	1	1.55558				MM231s (DMSO vs. SHP099)	TIFs (DMSO vs. SHP099)
		1	2.06201	1	1.26297			Theoretical mean	1	1
		1	2.40843	1	2.51277			Actual mean	1.708	1.67
								Discrepancy	0.7077	0.6702
								95% CI of discrepancy	0.2180 to 1.198	0.09102 to 1.249
								t, df	t=3.715, df=5	t=2.975, df=5
								P value (two tailed)	0.0138	0.031
								Significant (alpha=0.05)?	Yes	Yes
