# Supplementary material for: Dynamic regulation of integrin β1 phosphorylation supports invasion of breast cancer cells
Source: Nat Cell Biol. 2025 May 26;27(6):1021–34. doi: 10.1038/s41556-025-01663-4 (PMC12173946; doi:10.1038/s41556-025-01663-4)
Supplement: Supplementary file 27 — Statistical source data. [file 41556_2025_1663_MOESM27_ESM.xlsx]

## Sheet: Extended Data Fig. 6a
Extended Data Figure 6a.	IC50 curves for human HCC1937, MM231, MDA-MB-361, MDA-MB-468 and BT-20 cells treated with increasing concentrations of either saracatenib or SHP099.
	n =	3 biological replicates, 6 wells/treatment/cell line/replicate					Units:	Cell viability (%)
	SHP099
		[SHP099] (μM)	BT-20			HCC1937			MDA-MB-231			MDA-MB-361			MDA-MB-468
	DMSO	-4	100	100	100	100	100	100	100	100	100	100	100	100	100	100	100
	1 nM	-3	101.572		96.9918	96.8037	102.168	101.106	114.523	103.254	109.029	95.3812	72.6027	98.8199	91.6965	93.7387	88.3608
	10 nM	-2	102.471		100.091	97.9203	99.7761	100.201	115.188	91.6909	117.33	94.2541	72.6629	94.66	88.3659	92.9763	88.5742
	100 nM	-1	100.636	101.786	101.346	95.9941	97.0184	95.8286	106.089	94.2863	117.464	97.6575	77.2392	97.1382	95.1197	96.7131	91.6933
	500 nM	-0.30103	103.467	102.084	103.37	88.6384	94.084	89.3203	106.404	103.196	115.566	90.4972	72.8737	91.6507	91.9047	91.6266	87.5236
	1 uM	0		103.728	102.149	90.3413	97.3013	90.5516	112.284	101.956	115.969	97.8564	77.2693	87.1368	85.5673	90.8892	84.6015
	5 uM	0.69897	102.627	105.288	101.47	93.1607	96.441	82.3219	110.359	108.387	99.0798	98.895	67.6652	85.4256	82.9074	88.0148	84.7492
	10 uM	1	99.964	104.99	99.6042	82.8879	88.062	80.8016	110.674	97.424	117.138	97.9227	46.7409	84.5995	84.4108	79.6538	80.9078
	50 uM	1.69897	81.0101	101.941	81.9508	72.9918	78.9052	35.419	48.1715	30.6217	17.3775	67.9558	80.4907	56.6603	71.8284	60.3949	62.4559
	Saracatenib
		[Saracatenib] (μM)	BT-20			HCC1937			MDA-MB-231			MDA-MB-361			MDA-MB-468
	DMSO	-4	100	100	100	100	100	100	100	100	100	100	100	100	100	100	100
	10 nM	-2	101.247		100.068	99.9572	102.028	99.1371	120.569	104.829	105.008	97.7368	71.5353	96.4448	94.4265	88.5328	81.5804
	100 nM	-1	101.895		102.508	100.984	98.9231	91.0549	118.784	105.303	108.773	96.3085	75.1544	91.0386	85.7912	91.605	76.9113
	500 nM	-0.30103	101.751	101.767	103.511	94.6524	88.4172	84.9052	109.708	101.538	103.485	95.6933	85.3511	96.4448	79.1891	88.6466	76.1252
	1 uM	0	100.228	101.222	101.106	94.5526	90.067	69.9076	109.187	105.204	101.401	95.1879	81.4161	96.2686	73.9983	83.2859	72.1139
	2.5 uM	0.39794		107.514	92.5668	72.4635	86.4925	59.4555	109.038	93.8301	89.3004	84.3111	103.849	96.5624	60.7224	85.7513	64.653
	5 uM	0.69897	83.8091	107.877	81.3829	72.1497	79.1831	53.3179	95.9085	82.0028	77.3225	83.7838	112.351	95.7397	58.5456	83.6905	62.7758
	10 uM	1	77.6925	105.494	71.5442	55.0802	74.6119	47.2047	85.4938	59.5506	61.7897	82.3995	71.6789	89.217	56.5602	70.7946	56.3097
	50 uM	1.69897	63.3006	91.2512	44.4907	35.7718	49.7394	9.99028	12.5907	0.946186	0.464057	42.4302	40.112	7.85956	22.5451	41.8168	4.30806

## Sheet: Extended Data Fig. 6b
Extended Data Figure 6b.	Quantification of invasion beyond 100 μm and normalised to the total number of cells/region for MM231 ITGB1(WT or YYFF) cells invading into 3D fibroblast-contracted collagen I in the presence of DMSO or Sara (1 μM).
		ITGB1(WT)		ITGB1(YYFF)					n =	4 biological replicates, 8 regions/replicate/cell line							ITGB1(WT)		ITGB1(YYFF)						n =	4 biological replicates, 8 regions/replicate/cell line
		DMSO	Sara	DMSO	Sara												DMSO	Sara	DMSO	Sara
	Experiment 1	74.4048	59.2742	51.9126	25.1908				Units:	Invasion index (%)						Experiment 1	28.2209	59.0909	48.3245	64.8387					Units:	Proliferation index (%)
		67.5737	15.6522	21.6049	20.4403												44.7284	59.7633	50	65.7895
		59.6847	23.4114	36.2869	9.30233				Ordinary one-way ANOVA	Analysis performed in Prism 7 (GraphPad Software)							46.7611	63.7255	41.7004	66.8367					Ordinary one-way ANOVA	Analysis performed in Prism 7 (GraphPad Software)
		66.9866	42.2886	28.9116	19.084				Tukey's multiple comparisons test	Mean Diff.	95.00% CI of diff.	Below threshold?	Summary	Adjusted P Value			45.9406	73.7255	61.4657	60.177					Tukey's multiple comparisons test	Mean Diff.	95.00% CI of diff.	Below threshold?	Summary	Adjusted P Value
		64.1975	0	40.5689	22.0183				ITGB1(WT) (DMSO vs. Sara)	36.24	27.21 to 45.27	Yes	****	<0.0001			50.9761	61.5556	54.7893	63.2432					ITGB1(WT) (DMSO vs. Sara)	1.12	-6.218 to 8.457	No	ns	0.9787
		82.8049	31.9249	54.219	13.9394				ITGB1(WT) DMSO vs. ITGB1(YYFF) DMSO	29.69	20.66 to 38.72	Yes	****	<0.0001			46.3889	68.75	37.931	68.9474					ITGB1(WT) DMSO vs. ITGB1(YYFF) DMSO	-4.644	-11.98 to 2.693	No	ns	0.3556
		69.6	16.2338	29.5139	26.1194				ITGB1(WT) DMSO vs. ITGB1(YYFF) Sara	38.75	29.57 to 47.92	Yes	****	<0.0001			41.3187	57.2383	38.0117	44.6541					ITGB1(WT) DMSO vs. ITGB1(YYFF) Sara	-3.606	-10.94 to 3.731	No	ns	0.5774
		68.4418	53.6424	34.2629	15.5894				ITGB1(WT) Sara vs. ITGB1(YYFF) DMSO	-6.546	-15.57 to 2.482	No	ns	0.2382			42.7313	58.209	45.4397	55.2885					ITGB1(WT) Sara vs. ITGB1(YYFF) DMSO	-5.764	-13.10 to 1.573	No	ns	0.1771
									ITGB1(WT) Sara vs. ITGB1(YYFF) Sara	2.509	-6.668 to 11.69	No	ns	0.8921											ITGB1(WT) Sara vs. ITGB1(YYFF) Sara	-4.726	-12.06 to 2.612	No	ns	0.34
	Experiment 2	70.5305	29.3023	13.3971	57.3529				ITGB1(YYFF) (DMSO vs. Sara)	9.056	-0.1217 to 18.23	No	ns	0.0546		Experiment 2	37.9845	25.1462	54.1667	50					ITGB1(YYFF) (DMSO vs. Sara)	1.038	-6.299 to 8.375	No	ns	0.9828
		75.7962	18.6186	41.3559	27.2251												43.6742	39.693	44.2142	52.7273
		52.1084	49.3188	41.3395	46.7836												42.8862	22	44.7059	58.9404
		58.4795	22.0183	55.1775	15.534												47.5775	22.0408	37.5926	56.705
		64.0261	13.7324	55.527	16.1972												51.4286	44.5055	36.3296	38.8889
		77.193	16.568	32.0675	15.2047												44.89	18.6813	43.9227	53.2819
		42.4125	10.6918	50.1466	44.586												42.437	44.6429	66.0777	38.674
		45.9119	36.1446	57.5238	39.8734												44.7761	45.9649	45.5861	43.985
	Experiment 3	70.1269	50.9972	35	3.003											Experiment 3	38.4409	27.439	46.9933	32.3601
		59.9515	32.9923	42.8571	1.54799												50.6048	29.4574	59.4843	29.6296
		62.3762	42.4658	17.3684	35.9322												38.6534	33.2425	48.9209	37.5598
		69.5205	27.49	32.1306	28.0864												40.7407	41.4798	49.4048	32.1937
		71.564	40.9742	35.1744	35.3107												44.6115	37.1901	44.8669	37.6106
		65.1195	42.3497	44.3914	44.1558												49.6552	27.6596	45.8549	28.2895
		57.187	46.1538	51.671	9.03614												58.0153	17.9028	46.9388	48.5149
		72.6203	62.5263	46.5517	25.1816												36.0656	16.4062	55.8386	37.9747
	Experiment 4	63.0397	36.5964	33.4247	43.0804											Experiment 4	31.9703	36.9955	45.9459	38.6707
		56.5217	27.4691	8.47458	39.4231												33.4532	34.0426	37.5315	39.5319
		79.8883	11.7486	35.619	38.6412												36.4452	43.2099	40.8994	37.5
		74.3017	9.11854	1.0989	39.5793												40.6061	42.2392	51.8519	42.0772
		68.5647	21.028	8.59107	44.3329												34.7545	42.5287	27.931	16.171
		80.7461	6.02007	48.2935	24.7917												36.6359	38.8889	47.9381	36.9069
		63.9583	35.5319	49.3377													38.7097	38.0435	42.8571	43.2836
		65.8824	29.6572	37.6289													33.1787	37.9771	50.3563	39.4015

## Sheet: Extended Data Fig. 6c
Extended Data Figure 6c.	MM231 cells stably expressing paxillin-EGFP imaged on OMX TIRF for 30 minutes in the presence of SHP099 (100 nM) or DMSO control.
		DMSO	SHP099					n =	3 biological replicates, 4-13 cells/condition/replicate
	Experiment 1	1.118	0.576
		0.96	0.548					Units:	Mean IAC lifetime (minutes)
		0.164	0.434
		0.064	0.108					Unpaired t test with Welch's correction	Analysis performed in Prism 7 (GraphPad Software)
		0.902	0.242					P value	0.0225
		0.396						P value summary	*
		0.898						Significantly different (P < 0.05)?	Yes
		0.876						One- or two-tailed P value?	Two-tailed
		0.126						Welch-corrected t, df	t=2.386, df=35.82
		0.94
		0.196
		1.32
		1.018
	Experiment 2	1.55	0.258
		0.038	0.278
		0.572	0.244
		0.656	0.072
		0.102	1.086
		0.76	0.572
		2.3	0.29
		0.308	0.842
		2.066	0.826
	Experiment 3	0.466	0.524
		0.168	0.058
		2.052	0.124
		0.078	0.3
			0.218
			0.652
			0.79

## Sheet: Extended Data Fig. 6e
Extended Data Figure 6e.	Illusia-expressing MM231 cells treated overnight with Sara (1 μM) or SHP099 (100 nM) and imaged for changes in FRET by sensitised emission (SE-FRET) on a confocal microscope.
								n =	3 biological replicates, 7-12 fields of view (FOV)/condition/replicate
		DMSO	Sara	SHP099
	Experiment 1	0.210297	0.596615	-0.759092				Units:	Robust Z score
		-0.297701	1.38035	-0.616416
		0.534188	0.514375	-0.161261				Ordinary one-way ANOVA	Analysis performed in Prism 7 (GraphPad Software)
		1.42855	0.454938	-1.17577				Dunnett's multiple comparisons test	Mean Diff.	95.00% CI of diff.	Below threshold?	Summary	Adjusted P Value
		0.320523	-0.139046	-0.932262				DMSO vs. Sara	-0.4889	-0.8119 to -0.1658	Yes	**	0.0014
		0.198878	1.97503	-0.813764				DMSO vs. SHP099	0.6534	0.3243 to 0.9825	Yes	****	<0.0001
		0.454886	0.472559	-0.686061
		0.654513	0.247981	-0.562381
		-0.316106	-0.223085	-0.638834
			0.615939	-0.503949
	Experiment 2	0.42763	1.16191	-0.335584
		-0.426288	2.25354	-0.365064
		0.0531554	0.429406	-0.197941
		-0.0033625	0.75518	-0.578683
		0.775345	0.480156	-0.554707
		0.0618247	1.30739	0.00336254
		-0.43736	1.06682	-0.472516
		0.978732	0.553954	-0.947684
		0.935511	0.824325	-0.919396
			-0.431546	-0.289251
	Experiment 3	0.150464	-0.214252	-0.296031
		0.629193	-0.127652	0.605011
		-0.625564	0.192483	-0.262233
		-0.174799	1.02899	-0.555254
		0.471189	0.466727	0.480463
		-0.692042	2.03642	-0.0796521
		-0.429733	0.301551	-0.125701
		0.454938	0.835232
		0	1.69971
		0.538296
		0.726432
		-0.0441935
