# Supplementary material for: Dynamic regulation of integrin β1 phosphorylation supports invasion of breast cancer cells
Source: Nat Cell Biol. 2025 May 26;27(6):1021–34. doi: 10.1038/s41556-025-01663-4 (PMC12173946; doi:10.1038/s41556-025-01663-4)
Supplement: Supplementary file 28 — Statistical source data. [file 41556_2025_1663_MOESM28_ESM.xlsx]

## Sheet: Extended Data Fig. 7a
Extended Data Figure 7a.	Quantification of apparent FRET efficiency from MM231 cells transfected with Venus or ITGB1-V1/ Dok1-V2 and either mScarlet-tagged Annexin A6 or VPS35.
		Annexin A6			VPS35					n =	3 biological replicates, 19-21 cells/condition/replicate
		Venus	BiFC (ITGB1/Dok1)		Venus	BiFC (ITGB1/Dok1)
	Experiment 1	-0.222862	9.2207		-1.02319	15.6568				Units:	Apparent FRET efficiency (%)
		-0.239702	-2.01717		-1.10097	5.71153
		1.51038	3.041		-1.82542	5.24064				Annexin A6
		-0.531995	5.85827		-1.75188	3.86571				Unpaired t test with Welch's correction	Analysis performed in Prism 7 (GraphPad Software)
		0.0391942	8.68409		-2.44081	5.70306				P value	<0.0001
		-0.578696	6.81523		-2.61743	13.2621				P value summary	****
		-0.93246	16.7891		-2.37867	12.3771				Significantly different (P < 0.05)?	Yes
		-1.1752	4.80353		-1.7572	20.1007				One- or two-tailed P value?	Two-tailed
		0.41387	13.713		-1.59592	11.043				Welch-corrected t, df	t=12.54, df=78.66
		0.282696	11.2118		-1.39694	15.0983
		-0.383333	10.6233		-2.52688	16.8715				VPS35
		-1.72194	4.91098		-0.335886	11.1882				Unpaired t test with Welch's correction	Analysis performed in Prism 7 (GraphPad Software)
		-0.599961	7.73303		-0.17804	14.2298				P value	<0.0001
		-1.70085	10.4214		-1.03245	7.62703				P value summary	****
		1.80874	0.991845		-1.72586	5.9555				Significantly different (P < 0.05)?	Yes
		3.76911	9.88716		-1.18583	4.37535				One- or two-tailed P value?	Two-tailed
		0.64769	10.9697		-2.36682	1.28916				Welch-corrected t, df	t=10.25, df=66.23
		0.851663	13.3935		-1.53932	0.453367
		-2.64051	15.6072		-1.96643	3.82418
		-2.08097	12.2473			5.78019
	Experiment 2	-1.03814	1.46882		-1.87808	0.391392
		-2.18212	7.19689		-1.61278	-3.78451
		-0.228318	4.16119		-1.69125	1.89651
		-0.11998	0.965489		-0.988154	-3.74333
		0.0680721	8.68719		-1.59754	1.60626
		0.982834	4.96166		-1.23363	-2.91495
		3.11588	1.26944		-1.82137	-4.91022
		1.6923	8.41208		-1.63482	0.616272
		-1.2604	2.29506		-1.30711	-0.725969
		-1.32873	6.32332		1.5037	3.4733
		-1.81659	6.63273		-1.60617	0.352243
		-0.825432	8.31985		-1.50983	3.25341
		0.0857498	5.22801		-1.97088	1.5077
		-1.69747	5.87889		-1.7576	5.1775
		-1.9515	6.38294		-1.86984	3.91909
		-1.24859	5.28704		-1.18094	0.945379
		-2.20124	6.3417		-1.25491	2.0723
		-0.329655	5.1917		-3.64351	2.17262
		0.330447	4.69927		-2.07091	2.54013
		2.58224	4.45619		-1.36715	1.34474
	Experiment 3	-3.14381	9.63984		-4.37626	8.0463
		-2.32392	8.85117		-4.55119	10.02
		-0.811347	6.52373		-3.38267	4.7394
		-3.07695	8.38099		-0.882952	4.82452
		-4.07254	3.76936		2.95333	6.07171
		-3.39019	4.32492		-2.07757	6.56303
		-3.09836	12.8657		-3.60283	9.40977
		-1.03951	4.74623		-3.29139	6.86751
		-0.961951	3.99334		-4.15139	3.10788
		-1.15229	4.47956		-3.34581	4.69088
		-0.593164	-1.10954		-2.62532	-1.04018
		-1.4722	9.42106		-2.10957	7.72217
		-1.1522	5.29541		-3.62827	2.92543
		-0.863959	-0.618388		-0.746251	9.4371
		-0.646018	-1.20755		-2.52096	7.11113
		-3.7377	5.53316		-2.38095	10.2176
		-2.80728	1.67848		0.0396108	4.78965
		-2.11679	-0.0675289		-1.7304	8.76423
		-3.29823	5.27158		-0.255315	5.39246
		-3.69684	2.93956			2.97385
		-1.72323	4.67218

## Sheet: Extended Data Fig. 7c
Extended Data Figure 7c.	Quantification of MM231 ITGB1(WT or YYFF) cells with doxycycline(Dox)-inducible Src(E378G), treated (+/-)Dox overnight and then seeded on fluorescent gelatin for 6 hours.
		ITGB1(WT)			ITGB1(YYFF)							n =	3 biological replicates, 10-15 FOV/condition/replicate
		(-) Dox	(+) Dox		(-) Dox	(+) Dox
	Experiment 1	47.7237	31.3342		1.5746	0.19725						Units:	Degradation area (μm2/cell)
		24.438	101.988		2.3275	125.301
		0	108.969		1.452	97.1364						Ordinary one-way ANOVA	Analysis performed in Prism 7 (GraphPad Software)
		0	125.458		0.2225	130.597						Sidak's multiple comparisons test	Mean Diff.	95.00% CI of diff.	Significant?	Summary	Adjusted P Value
		0	126.818		13.0083	56.037						ITGB1 (WT) (-) DOX vs. ITGB1 (YYFF) (-) DOX	3.067	-21.72 to 27.86	No	ns	0.9517
		6.9296	265.369		0.86	5.37333						ITGB1 (WT) (+) DOX vs. ITGB1 (YYFF) (+) DOX	39.62	17.77 to 61.48	Yes	***	0.0001
		4.81	59.6372		41.9492	67.5546
		0.0546	181.205		0.3076	180.982
		49.2975	233.14		0.1802	0.472333
		18.6397	93.4155		0.135	11.1515
					0
	Experiment 2	0.228789	59.3992		3.54375	61.0633
		1.94615	139.77		0.411625	67.4057
		0.045571	31.8204		0.644143	24.8008
		0.687	16.8648		2.23787	64.448
		1.00422	63.9447		1.95695	111.657
		0.444083	131.894		7.08157	58.4488
		0.0858	44.4557		0	86.3438
		0.986625	38.5892		0.297222	89.9994
		0	160.083		1.64915	26.0914
		11.0743	119.978		1.8582	22.9196
			50.8275		0.515684	102.378
			73.1471		1.44185	9.87375
			59.2667			32.2808
			166.155			34.4381
			109.454			43.0287
			22.374			35.8581
	Experiment 3	0.025333	77.0124		3.44486	14.2059
		5.72344	65.1037		0.0648	194.861
		0.1196	12.4567		0.01525	7.35764
		3.34071	63.662		6.296	224.782
		0.271333	109.437		0.8765	29.9094
		1.49283	65.092		5.164	29.968
		0.7416	136.633		0.1925	28.7217
		1.45525	39.3254		0	64.2595
		0	76.4785		0	0
		3.038	98.3017		3.27731	3.309
			30.8724		1.969	30.368
			228.475			7.814
			147.958			24.276
			66.4175			31.528
			46.1503			16.9473
