# Supplementary material for: Dynamic regulation of integrin β1 phosphorylation supports invasion of breast cancer cells
Source: Nat Cell Biol. 2025 May 26;27(6):1021–34. doi: 10.1038/s41556-025-01663-4 (PMC12173946; doi:10.1038/s41556-025-01663-4)
Supplement: Supplementary file 29 — Statistical source data. [file 41556_2025_1663_MOESM29_ESM.xlsx]

## Sheet: Extended Data Fig. 8b
Extended Data Figure 8b.	X-Y correlation plots from densitometric analysis of western blots in Extended Data Fig. 8a. Plotted are graphs showing correlations between Dok1-Cofilin (left), Dok1-TKS5 (middle) and Dok1-CTTN.
						Units:	Densitometry		n =	7 biological replicates
		NTC				siDok1_1				siDok1_2
		Dok1 /Actin	CFL/Actin	CTTN/Actin	TKS5/Actin	Dok1 /Actin	CFL/Actin	CTTN/Actin	TKS5/Actin	Dok1 /Actin	CFL/Actin	CTTN/Actin	TKS5/Actin
		0.236212	0.771807	1.26019	0.394585	0.144131	0.351123	0.769925	0.454976	0.140627	0.343712	1.14866	0.48244
		0.585893	0.652581	1.31303	0.967652	0.225218	0.219363	0.573784	0.779938	0.32502	0.378102	1.1603	0.708245
		0.348246	1.66934	0.914049	0.781758	0.239888	1.07552	1.27801	0.65248	0.14884	0.670101	1.13408	0.493361
		0.677761	0.892898	1.31918	0.424649	0.504079	0.887979	1.13498	0.424747	0.701889	0.940078	1.3489	0.426035
		0.853419	1.16732	1.20555	0.994286	0.577229	1.02162	0.774834	0.778369	0.828609	1.11853	1.12062	0.716562
		0.890939	1.25707	1.5153	1.12848	0.785801	1.26542	1.38909	1.08203	0.895466	1.59992	2.01324	1.1842
		0.842426	1.14552	1.77365	0.440763	0.691598	1.03378	1.341	0.519251	0.886908	1.61412	2.29958	0.657658
		DOK1-CFL				DOK1-CTTN				DOK1-TKS5
		Best-fit values				Best-fit values				Best-fit values
		Slope	1.017			Slope	0.9045			Slope	0.4146
		Y-intercept	0.3974			Y-intercept	0.779			Y-intercept	0.4625
		X-intercept	-0.3906			X-intercept	-0.8613			X-intercept	-1.115
		1/slope	0.9829			1/slope	1.106			1/slope	2.412
		Std. Error				Std. Error				Std. Error
		Slope	0.2457			Slope	0.2452			Slope	0.1842
		Y-intercept	0.151			Y-intercept	0.1507			Y-intercept	0.1133
		95% Confidence Intervals				95% Confidence Intervals				95% Confidence Intervals
		Slope	0.5032 to 1.532			Slope	0.3913 to 1.418			Slope	0.02897 to 0.8002
		Y-intercept	0.08125 to 0.7135			Y-intercept	0.4635 to 1.095			Y-intercept	0.2254 to 0.6996
		X-intercept	-1.371 to -0.05487			X-intercept	-2.726 to -0.3355			X-intercept	-23.29 to -0.2920
		Goodness of Fit				Goodness of Fit				Goodness of Fit
		R square	0.4744			R square	0.4174			R square	0.2104
		Sy.x	0.3115			Sy.x	0.3109			Sy.x	0.2336
		Is slope significantly non-zero?				Is slope significantly non-zero?				Is slope significantly non-zero?
		F	17.15			F	13.61			F	5.064
		DFn, DFd	1, 19			DFn, DFd	1, 19			DFn, DFd	1, 19
		P value	0.0006			P value	0.0016			P value	0.0365
		Deviation from zero?	Significant			Deviation from zero?	Significant			Deviation from zero?	Significant
		Equation	Y = 1.017*X + 0.3974			Equation	Y = 0.9045*X + 0.7790			Equation	Y = 0.4146*X + 0.4625
		Data				Data				Data
		Number of X values	21			Number of X values	21			Number of X values	21
		Maximum number of Y replicates	1			Maximum number of Y replicates	1			Maximum number of Y replicates	1
		Total number of values	21			Total number of values	21			Total number of values	21
		Number of missing values	0			Number of missing values	0			Number of missing values	0

## Sheet: Extended Data Fig. 8c
Extended Data Figure 8c.	qPCR data from MM231 cells transfected with siRNAs against Dok1 (siDok1_1 and siDok1_2), or a NTC, and treated with Dox for 24 h before processing for qPCR.
		siDok1_1						siDok1_2							n =	4 biological replicates, performed in duplicate/triplicate
		Dok1	SH3PXD2A	CTTN	CFL1	CFL2		Dok1	SH3PXD2A	CTTN	CFL1	CFL2
	Experiment 1	0.169	0.722	1.063	1.28	1.366		0.514	1.12	1.438	1.129	1.666			Units:	Relative mRNA fold change to GAPDH
		0.171	0.926	0.912	1.111	1.198		0.562	0.931	1.392	1.153	1.326
		0.169	0.996		0.985	1.152		0.536	0.94	1.33	1.089	1.364		siDok1_1
														One sample t test	Analysis performed in Prism 7 (GraphPad Software)
	Experiment 2	0.213	0.861	1.233	1.237	1.113		0.357	1.052	1.428	1.533	1.681			Dok1	SH3PXD2A	CTTN	CFL1	CFL2
		0.141	0.778	1.188	1.085	1.028		0.414	1	1.634	1.386	1.552		t, df	t=110.1, df=11	t=7.132, df=11	t=3.445, df=10	t=1.363, df=10	t=0.7017, df=11
		0.169	0.779	1.257		1.044		0.421	0.96	1.319		1.553		P value (two tailed)	<0.0001	<0.0001	0.0063	0.2029	0.4974
														P value summary	****	****	**	ns	ns
	Experiment 3	0.12	0.708	1.048	0.661	0.789		0.275	1.011	1.588	0.87	1.473		Significant (alpha=0.05)?	Yes	Yes	Yes	No	No
		0.126	0.743	1.032	0.693	0.765		0.298	0.927	1.371	0.891	1.48
		0.141	0.756	1.077	0.635	0.782		0.269		1.397	0.919	1.47		siDok1_2
														One sample t test	Analysis performed in Prism 7 (GraphPad Software)
	Experiment 4	0.166	0.693	1.265	0.714	0.75		0.447	0.977	1.651	1.201	2.094			Dok1	SH3PXD2A	CTTN	CFL1	CFL2
		0.142	0.586	1.109	0.708	0.754		0.429	0.986	1.589	1.203	1.887		t, df	t=20.88, df=11	t=0.4204, df=10	t=12.93, df=11	t=2.340, df=10	t=8.988, df=11
		0.126	0.684	1.071	0.785	0.723		0.382	1.016	1.646	1.204	1.955		P value (two tailed)	<0.0001	0.6831	<0.0001	0.0413	<0.0001
														P value summary	****	ns	****	*	****
														Significant (alpha=0.05)?	Yes	No	Yes	Yes	Yes

## Sheet: Extended Data Fig. 8d
Extended Data Figure 8d.	qRT-PCR for EGFP from RNA samples collected from the MM231 ITGB1(WT or YYFF) cells stably-expressing the luciferase/EGFP construct.
								n =	4 biological replicates, performed in triplicate
		WT	YYFF
	Experiment 1	1	1.12					Units:	Relative mRNA fold change to GAPDH
		1	0.97
		1	1.06					One sample t test	Analysis performed in Prism 7 (GraphPad Software)
								Theoretical mean	1
	Experiment 2	1	0.97					Actual mean	0.9417
		1	0.94					Discrepancy	-0.05833
		1	0.92					95% CI of discrepancy	-0.1217 to 0.005020
								t, df	t=2.027, df=11
	Experiment 3	1	0.88					P value (two tailed)	0.0676
		1	0.95					Significant (alpha=0.05)?	No
		1	1
	Experiment 4	1	0.81
		1	0.75
		1	0.93

## Sheet: Extended Data Fig. 8f
Extended Data Figure 8f.	Quantification of the average (avg) radiance from the luciferase signal during the colonisation stages of the MM231 cells.
	n =	9 mice tracked/group
	Units:	Avg Radiance (p/s/cm²/sr)
		Time (hours)	ITGB1(WT) / Vehicle									ITGB1(WT) / SHP099									ITGB1(YYFF) / Vehicle
		0	2090000	1600000	1180000	2170000	1820000	1910000	1750000	1400000	1370000	1450000	1910000	2270000	1550000	1310000	1500000	1100000	1590000	1420000	1720000	4530000	892000	2240000	2130000	1470000	1800000	1070000	1190000
		6	882000	744000	1190000	891000	454000	602000	665000	325000	739000	933000	899000	1440000	1490000	932000	358000	589000	1360000	881000	660000	628000	664000	1150000	1110000	753000	909000	671000	637000
		24	142000	40100	98200	76900	12200	7660	65800	12900	57400	86300	46700	272000	83100	204000	41700	6840	169000	219000	64300	23500	91400	81200	169000	77500	59600	40200	26900

## Sheet: Extended Data Fig. 8g
Extended Data Figure 8g.	Quantification of metastatic area (%) in lungs from EGFP-positive MM231 cells.
	n =	10 mice/group
	Units:	Metastatic area (%)
		ITGB1(WT) / Vehicle	ITGB1(WT) / SHP099	ITGB1(YYFF) / Vehicle
		1.605	31.8852	0.0529
		13.9409	0.1918	0.0015
		23.5614	0.1494	7.422
		0.3375	21.0962	0.2379
		11.1548	1.6509	0.9061
		3.6746	18.4573	3.208
		0.8668	1.0861	0.0664
		4.2836	4.7431	2.5045
		2.9318	0.088	6.6977
		14.3051	3.6797	13.7104

## Sheet: Extended Data Fig. 8h
Extended Data Figure 8h.	Assessment of the ratio of micro- to macrometastasis in lungs from clusters of EGFP-positive MM231 cells lesser or greater than 3,000 µm2 respectively; excluding mice where no micro- or macrometastasis were detected.
	n =	9, 8 & 7 mice for the WT/vehicle, WT/SHP099 and YYFF/vehicle groups respectively
	Units:	Ratio of micro- to macrometastasis
		ITGB1(WT) / Vehicle	ITGB1(WT) / SHP099	ITGB1(YYFF) / Vehicle
		2.57954	2.35135	2.60769
		1.47826	1.34884	1.71053
		1.31579	1.16667	0.977778
		2.25	1.5375	0.693878
		0.675676	3.25	0.545455
		2.30159	4.2268	0.857143
		1.65094	0.333333	1.17544
		1.43182	3.21951
		0.735294

## Sheet: Extended Data Fig. 8j
Extended Data Figure 8j.	Flow cytometric analysis of annexinV-stained MM231s with ITGB1(WT or YYFF) and treated with either DMSO or SHP099 (SHP; 100 nM) while grown overnight in suspension on ultra-low attachment plates and either subjected to flow and/or treated with SHP099 (100 nM) or DMSO control (negative (-ve): unstained negative control samples; positive (+ve): MM231s treated with a cell-death-inducing cocktail of …
															n =	3-4 biological replicates/cell line/condition
	No Flow								Flow						Units:	GeoMean (AnnexinV)
	-ve		+ve		DMSO		SHP099		DMSO		SHP099
	WT	YYFF	WT	YYFF	WT	YYFF	WT	YYFF	WT	YYFF	WT	YYFF			Ordinary one-way ANOVA	Analysis performed in Prism 7 (GraphPad Software)
	356	417	12490	12490	404	394	1174	1034	352	381	1732	1639			Tukey's multiple comparisons test	Mean Diff.	95.00% CI of diff.	Below threshold?	Summary	Adjusted P Value
	454	454	2201	2111	389	356	809	744	441	390	965	879			WT -ve vs. YYFF -ve	-20.33	-6659 to 6618	No	ns	>0.9999
	449	449	1992	1935	381	452	620	690	384	346	805	727			WT -ve vs. WT Ctrl +ve	-5141	-11780 to 1497	No	ns	0.2525
					371	453	610	668							WT -ve vs. YYFF Ctrl +ve	-5092	-11731 to 1546	No	ns	0.2641
															WT -ve vs. WT DMSO	33.42	-6176 to 6243	No	ns	>0.9999
															WT -ve vs. YYFF DMSO	5.917	-6204 to 6215	No	ns	>0.9999
															WT -ve vs. WT SHP099	-383.6	-6593 to 5826	No	ns	>0.9999
															WT -ve vs. YYFF SHP099	-364.3	-6574 to 5845	No	ns	>0.9999
															WT -ve vs. WT DMSO flow	27.33	-6611 to 6666	No	ns	>0.9999
															WT -ve vs. YYFF DMSO flow	47.33	-6591 to 6686	No	ns	>0.9999
															WT -ve vs. WT SHP099 flow	-747.7	-7386 to 5891	No	ns	>0.9999
															WT -ve vs. YYFF SHP099 flow	-662	-7300 to 5976	No	ns	>0.9999
															YYFF -ve vs. WT Ctrl +ve	-5121	-11759 to 1517	No	ns	0.2573
															YYFF -ve vs. YYFF Ctrl +ve	-5072	-11710 to 1566	No	ns	0.269
															YYFF -ve vs. WT DMSO	53.75	-6156 to 6263	No	ns	>0.9999
															YYFF -ve vs. YYFF DMSO	26.25	-6183 to 6236	No	ns	>0.9999
															YYFF -ve vs. WT SHP099	-363.3	-6573 to 5846	No	ns	>0.9999
															YYFF -ve vs. YYFF SHP099	-344	-6554 to 5866	No	ns	>0.9999
															YYFF -ve vs. WT DMSO flow	47.67	-6591 to 6686	No	ns	>0.9999
															YYFF -ve vs. YYFF DMSO flow	67.67	-6571 to 6706	No	ns	>0.9999
															YYFF -ve vs. WT SHP099 flow	-727.3	-7366 to 5911	No	ns	>0.9999
															YYFF -ve vs. YYFF SHP099 flow	-641.7	-7280 to 5997	No	ns	>0.9999
															WT Ctrl +ve vs. YYFF Ctrl +ve	49	-6589 to 6687	No	ns	>0.9999
															WT Ctrl +ve vs. WT DMSO	5175	-1035 to 11384	No	ns	0.1728
															WT Ctrl +ve vs. YYFF DMSO	5147	-1062 to 11357	No	ns	0.178
															WT Ctrl +ve vs. WT SHP099	4758	-1452 to 10967	No	ns	0.2656
															WT Ctrl +ve vs. YYFF SHP099	4777	-1433 to 10987	No	ns	0.2606
															WT Ctrl +ve vs. WT DMSO flow	5169	-1470 to 11807	No	ns	0.2462
															WT Ctrl +ve vs. YYFF DMSO flow	5189	-1450 to 11827	No	ns	0.2416
															WT Ctrl +ve vs. WT SHP099 flow	4394	-2245 to 11032	No	ns	0.4658
															WT Ctrl +ve vs. YYFF SHP099 flow	4479	-2159 to 11118	No	ns	0.4379
															YYFF Ctrl +ve vs. WT DMSO	5126	-1084 to 11335	No	ns	0.1822
															YYFF Ctrl +ve vs. YYFF DMSO	5098	-1111 to 11308	No	ns	0.1876
															YYFF Ctrl +ve vs. WT SHP099	4709	-1501 to 10918	No	ns	0.2784
															YYFF Ctrl +ve vs. YYFF SHP099	4728	-1482 to 10938	No	ns	0.2733
															YYFF Ctrl +ve vs. WT DMSO flow	5120	-1519 to 11758	No	ns	0.2576
															YYFF Ctrl +ve vs. YYFF DMSO flow	5140	-1499 to 11778	No	ns	0.2529
															YYFF Ctrl +ve vs. WT SHP099 flow	4345	-2294 to 10983	No	ns	0.482
															YYFF Ctrl +ve vs. YYFF SHP099 flow	4430	-2208 to 11069	No	ns	0.4538
															WT DMSO vs. YYFF DMSO	-27.5	-5776 to 5721	No	ns	>0.9999
															WT DMSO vs. WT SHP099	-417	-6166 to 5332	No	ns	>0.9999
															WT DMSO vs. YYFF SHP099	-397.8	-6147 to 5351	No	ns	>0.9999
															WT DMSO vs. WT DMSO flow	-6.083	-6216 to 6203	No	ns	>0.9999
															WT DMSO vs. YYFF DMSO flow	13.92	-6196 to 6223	No	ns	>0.9999
															WT DMSO vs. WT SHP099 flow	-781.1	-6991 to 5428	No	ns	>0.9999
															WT DMSO vs. YYFF SHP099 flow	-695.4	-6905 to 5514	No	ns	>0.9999
															YYFF DMSO vs. WT SHP099	-389.5	-6138 to 5359	No	ns	>0.9999
															YYFF DMSO vs. YYFF SHP099	-370.3	-6119 to 5379	No	ns	>0.9999
															YYFF DMSO vs. WT DMSO flow	21.42	-6188 to 6231	No	ns	>0.9999
															YYFF DMSO vs. YYFF DMSO flow	41.42	-6168 to 6251	No	ns	>0.9999
															YYFF DMSO vs. WT SHP099 flow	-753.6	-6963 to 5456	No	ns	>0.9999
															YYFF DMSO vs. YYFF SHP099 flow	-667.9	-6877 to 5542	No	ns	>0.9999
															WT SHP099 vs. YYFF SHP099	19.25	-5730 to 5768	No	ns	>0.9999
															WT SHP099 vs. WT DMSO flow	410.9	-5799 to 6620	No	ns	>0.9999
															WT SHP099 vs. YYFF DMSO flow	430.9	-5779 to 6640	No	ns	>0.9999
															WT SHP099 vs. WT SHP099 flow	-364.1	-6574 to 5845	No	ns	>0.9999
															WT SHP099 vs. YYFF SHP099 flow	-278.4	-6488 to 5931	No	ns	>0.9999
															YYFF SHP099 vs. WT DMSO flow	391.7	-5818 to 6601	No	ns	>0.9999
															YYFF SHP099 vs. YYFF DMSO flow	411.7	-5798 to 6621	No	ns	>0.9999
															YYFF SHP099 vs. WT SHP099 flow	-383.3	-6593 to 5826	No	ns	>0.9999
															YYFF SHP099 vs. YYFF SHP099 flow	-297.7	-6507 to 5912	No	ns	>0.9999
															WT DMSO flow vs. YYFF DMSO flow	20	-6618 to 6658	No	ns	>0.9999
															WT DMSO flow vs. WT SHP099 flow	-775	-7413 to 5863	No	ns	>0.9999
															WT DMSO flow vs. YYFF SHP099 flow	-689.3	-7328 to 5949	No	ns	>0.9999
															YYFF DMSO flow vs. WT SHP099 flow	-795	-7433 to 5843	No	ns	>0.9999
															YYFF DMSO flow vs. YYFF SHP099 flow	-709.3	-7348 to 5929	No	ns	>0.9999
															WT SHP099 flow vs. YYFF SHP099 flow	85.67	-6553 to 6724	No	ns	>0.9999
